# Supplementary material for: Star allele search: a pharmacogenetic annotation database and user-friendly search tool of publicly available 1000 Genomes Project biospecimens
Source: BMC Genomics. 2024 Jan 26;25:116. doi: 10.1186/s12864-024-09994-6 (PMC10811916; doi:10.1186/s12864-024-09994-6)
Supplement: Supplementary file 1 — Additional file 1: Table S1. Star Allele Search Database. [file 12864_2024_9994_MOESM1_ESM.xlsx]

## Sheet: TableS1
Sample	CYP2A13	CYP2A6	CYP2B6	CYP2C19	CYP2C8	CYP2C9	CYP3A4	CYP3A5	CYP4F2	NUDT15	SLCO1B1	DPYD	CYP2D6		Table S1. Star Allele Search Database.
HG00096	*1|*1	*1|*1	*9|*1	*2|*1	*4|*1	*1|*1	*36|*36	*3|*1	*1|*1	*1|*1	*1|*5	*1|rs1801265	Amb
HG00097	*1|*1	*1|*9	*1|*1	*1|*1	*1|*1	*1|*1	*22|*1	*3|*3	*Amb|*1	*1|*1	*37|*5	*Amb|rs1801265	Amb
HG00099	*1|*1	*1|*1	*1|*1	*17|*1	*1|*1	*1|*1	*10|*36	*3|*1	*3|*1	*1|*1	*14|*1	*Amb|*1	*1/*5
HG00100	*1|*1	*1|*1	*Amb|*9	*1|*1	*1|*1	*1|*1	*1|*1	*3|*3	*1|*Amb	*1|*1	*1|*1	*1|rs1801159	*4/*41
HG00101	*1|*1	*1|*1	*1|*Amb	*1|*1	*1|*1	*1|*1	*1|*1	*3|*3	*1|*1	*1|*1	*15|*1	*1|rs1801159	*2/*41
HG00102	*1|*1	*Amb|*1	*1|*1	*17|*1	*1|*1	*1|*1	*1|*1	*3|*3	*1|*1	*1|*1	*20|*14	*1|*1	*2/*2
HG00103	*1|*1	*1|*1	*1|*1	*38|*17	*1|*1	*3|*1	*1|*1	*3|*3	*3|*3	*1|*1	*1|*1	*1|*1	*2/*4
HG00105	*1|*1	*1|*1	*9|*9	*17|*17	*1|*1	*1|*1	*1|*1	*3|*3	*1|*1	*1|*1	*1|*1	*1|*1	*1/*1
HG00106	*1|*1	*1|*14	*9|*9	*17|*17	*1|*1	*1|*1	*1|*1	*3|*3	*1|*1	*1|*1	*1|*1	*1|*1	*1/*1
HG00107	*1|*1	*1|*1	*9|*9	*1|*38	*1|*1	*1|*3	*1|*1	*3|*3	*1|*3	*1|*1	*1|*1	rs1801265|*1	*2/*35
HG00108	*1|*1	*1|*1	*Amb|*Amb	*1|*1	*1|*1	*1|*1	*1|*1	*3|*3	*1|*1	*1|*1	*1|*1	*1|rs1801159	*41/*41
HG00109	*1|*1	*21|*1	*1|*9	*1|*1	*1|*1	*1|*1	*36|*1	*1|*3	*1|*Amb	*1|*1	*15|*1	*1|*1	*2/*2
HG00110	*1|*1	*1|*21	*Amb|*1	*1|*1	*1|*4	*1|*1	*1|*36	*3|*1	*1|*1	*1|*1	*1|*1	*1|*1	*4/*4
HG00111	*1|*1	*1|*9	*Amb|*1	*1|*1	*1|*1	*1|*1	*22|*36	*3|*1	*3|*1	*1|*1	*1|*1	rs1801159|rs1801160	*3/*3
HG00112	*1|*1	*1|*1	*1|*1	*1|*2	*1|*1	*1|*1	*1|*1	*3|*3	*1|*3	*1|*1	*1|*14	rs1801159|rs1801160	Amb
HG00113	*1|*1	*1|*1	*9|*2	*1|*2	*1|*1	*1|*1	*22|*1	*3|*3	*Amb|*1	*1|*1	*1|*1	rs1801159|rs17376848	*1/*1
HG00114	*2|*1	*1|*1	*9|*Amb	*17|*1	*1|*1	*1|*1	*1|*36	*3|*1	*1|*1	*1|*1	*1|*1	*Amb|*1	Amb
HG00115	*1|*1	*1|*1	*9|*Amb	*17|*1	*1|*1	*1|*1	*22|*1	*3|*3	*1|*1	*1|*1	*15|*14	*1|*1	Amb
HG00116	*1|*8	*Amb|*1	*1|*9	*1|*17	*1|*1	*1|*1	*36|*1	*1|*3	*1|*1	*1|*1	*15|*1	*1|*1	*1/*1
HG00117	*1|*1	*21|*1	*1|*1	*1|*1	*1|*15	*1|*1	*1|*1	*3|*3	*1|*Amb	*1|*1	*1|*1	rs1801159|*1	*1/*1
HG00118	*1|*1	*1|*1	*9|*1	*1|*1	*1|*1	*1|*1	*22|*22	*3|*3	*Amb|*3	*1|*1	*1|*14	*Amb|*Amb	Amb
HG00119	*1|*1	*1|*1	*Amb|*1	*1|*2	*1|*1	*1|*1	*1|*1	*3|*3	*1|*1	*1|*1	*1|*14	rs1801158|*1	Amb
HG00120	*1|*1	*1|*18	*1|*1	*17|*1	*1|*3	*1|*2	*1|*1	*3|*3	*1|*1	*1|*1	*1|*15	*1|rs1801159	*1/*1
HG00121	*1|*1	*1|*1	*1|*1	*38|*1	*1|*1	*3|*1	*1|*22	*3|*3	*1|*Amb	*1|*1	*1|*1	*1|rs1801159	*4/*4
HG00122	*1|*1	*1|*1	*Amb|*1	*1|*17	*1|*1	*1|*1	*1|*10	*3|*3	*1|*1	*1|*1	*1|*20	rs1801159|*1	*4/*9
HG00123	*1|*1	*1|*1	*1|*2	*2|*1	*1|*1	*1|*1	*1|*1	*3|*3	*1|*1	*1|*1	*1|*14	rs1801159|*1	Amb
HG00125	*1|*1	*1|*1	*1|*2	*1|*38	*1|*1	*1|*3	*1|*1	*3|*3	*Amb|*1	*1|*1	*15|*14	rs1801159|rs1801160	*4/*68+*4
HG00126	*1|*1	*1|*1	*1|*9	*1|*2	*1|*1	*1|*1	*1|*1	*3|*3	*3|*1	*1|*1	*1|*1	*1|*1	Amb
HG00127	*1|*1	*9|*9	*15|*Amb	*17|*1	*1|*1	*1|*1	*1|*1	*3|*3	*1|*1	*1|*1	*1|*1	*1|*1	*2/*4.013+*4
HG00128	*1|*1	*9|*18	*1|*1	*1|*17	*15|*1	*1|*1	*1|*1	*3|*3	*1|*1	*1|*1	*1|*1	*1|*1	*1/*3
HG00129	*1|*1	*1|*1	*9|*1	*2|*1	*4|*1	*1|*1	*22|*1	*3|*3	*1|*1	*1|*1	*37|*5	rs1801265|*Amb	*1/*3
HG00130	*1|*1	*1|*1	*1|*1	*2|*17	*1|*1	*1|*1	*1|*37	*3|*3	*1|*1	*1|*1	*1|*1	rs1801158|rs1801265	*2/*4
HG00131	*1|*1	*1|*2	*9|*1	*1|*1	*1|*1	*1|*1	*36|*1	*1|*3	*1|*1	*1|*1	*14|*1	rs1801159|rs1801159	*2/*4
HG00132	*1|*1	*1|*1	*1|*Amb	*1|*17	*3|*1	*2|*1	*1|*1	*3|*3	*1|*Amb	*1|*1	*1|*14	rs1801265|*1	*2/*41
HG00133	*1|*1	*1|*1	*1|*1	*17|*1	*1|*1	*1|*1	*1|*1	*3|*3	*1|*1	*1|*1	*14|*37	*1|*1	*1/*1
HG00136	*1|*1	*1|*1	*1|*1	*2|*38	*1|*1	*1|*3	*1|*1	*3|*3	*3|*1	*1|*1	*1|*1	*1|*Amb	*1/*1
HG00137	*1|*1	*1|*1	*1|*9	*38|*1	*1|*1	*3|*1	*1|*22	*3|*3	*3|*3	*1|*1	*37|*1	*1|rs1801159	*1/*1
HG00138	*1|*1	*14|*21	*1|*1	*1|*1	*1|*3	*1|*2	*1|*1	*3|*3	*1|*1	*1|*1	*14|*14	*Amb|*1	*3/*3
HG00139	*1|*1	*1|*1	*1|*1	*1|*Amb	*1|*1	*1|*1	*1|*Amb	*3|*3	*3|*1	*1|*1	*1|*1	rs1801159|*Amb	Amb
HG00140	*1|*1	*1|*1	*9|*1	*17|*17	*1|*1	*1|*1	*1|*1	*3|*3	*1|*3	*1|*1	*1|*1	rs1801159|*1	*4/*9
HG00141	*1|*1	*1|*1	*1|*9	*1|*17	*1|*1	*1|*1	*1|*1	*3|*3	*1|*1	*1|*1	*15|*1	*1|*1	Amb
HG00142	*1|*1	*1|*1	*1|*2	*1|*2	*1|*1	*1|*1	*1|*1	*3|*3	*1|*3	*1|*1	*14|*1	*1|*1	*2/*4
HG00143	*1|*1	*1|*1	*Amb|*1	*1|*17	*1|*1	*1|*1	*36|*1	*3|*3	*1|*1	*1|*1	*1|*1	*Amb|*Amb	Amb
HG00145	*1|*1	*1|*1	*2|*1	*1|*1	*1|*1	*1|*1	*1|*1	*3|*3	*1|*1	*1|*1	*15|*1	rs1801159|*1	*1/*9
HG00146	*1|*1	*1|*1	*1|*1	*Amb|*17	*1|*1	*1|*1	*1|*1	*3|*3	*1|*Amb	*1|*1	*1|*15	*Amb|*1	Amb
HG00148	*1|*1	*1|*1	*1|*Amb	*17|*1	*1|*1	*1|*1	*22|*1	*3|*3	*1|*1	*1|*1	*1|*19	*1|*1	*2/*41
HG00149	*1|*1	*18|*1	*1|*9	*1|*1	*1|*1	*1|*1	*1|*1	*3|*3	*1|*1	*1|*1	*1|*20	*Amb|*1	*2x2/*4.013+*4
HG00150	*1|*1	*1|*1	*9|*1	*1|*1	*3|*1	*2|*1	*1|*1	*3|*3	*Amb|*3	*1|*1	*1|*1	*Amb|*1	*1/*1
HG00151	*1|*7	*1|*1	*1|*1	*1|*1	*1|*1	*1|*1	*1|*1	*3|*3	*1|*1	*1|*1	*1|*15	*1|*1	*4/*4
HG00154	*1|*1	*1|*1	*1|*1	*38|*1	*1|*1	*3|*1	*1|*1	*3|*3	*1|*1	*1|*1	*1|*1	*1|*1	*1/*1
HG00155	*1|*1	*14|*1	*1|*2	*1|*1	*1|*3	*1|*2	*1|*22	*3|*3	*1|*1	*1|*1	*20|*14	*1|*Amb	*4/*41
HG00157	*1|*1	*1|*1	*1|*1	*1|*17	*1|*1	*1|*1	*1|*1	*3|*3	*1|*1	*1|*1	*1|*1	*1|rs1801160	*35/*6
HG00158	*1|*1	*1|*1	*1|*9	*1|*1	*1|*1	*1|*1	*1|*1	*3|*3	*1|*Amb	*1|*1	*15|*14	*Amb|rs1801159	*10/*2
HG00159	*1|*1	*1|*1	*1|*Amb	*1|*2	*1|*4	*1|*1	*36|*1	*1|*3	*1|*Amb	*1|*1	*14|*1	rs1801159|*1	*35/*4
HG00160	*1|*1	*1|*1	*1|*1	*1|*17	*1|*1	*1|*1	*1|*1	*3|*3	*Amb|*1	*1|*1	*1|*1	rs2297595|*1	*2/*2
HG00171	*1|*1	*1|*1	*1|*Amb	*1|*2	*1|*4	*1|*1	*1|*1	*3|*3	*1|*Amb	*1|*1	*5|*1	*Amb|*1	*1/*1
HG00173	*1|*1	*1|*1	*1|*1	*1|*17	*1|*1	*1|*1	*1|*1	*3|*3	*1|*1	*1|*1	*37|*1	*Amb|*1	Amb
HG00174	*1|*1	*1|*1	*1|*Amb	*17|*1	*1|*1	*1|*1	*1|*1	*3|*3	*1|*1	*1|*1	*15|*15	*1|rs1801265	Amb
HG00176	*2|*1	*1|*9	*1|*1	*1|*2	*1|*4	*1|*1	*1|*1	*3|*3	*1|*1	*1|*1	*14|*1	*1|*1	Amb
HG00177	*1|*1	*1|*Amb	*1|*1	*1|*1	*1|*1	*1|*1	*1|*1	*3|*3	*1|*1	*1|*1	*1|*15	rs1801160|rs2297595	*1/*1
HG00178	*1|*1	*1|*1	*Amb|*1	*38|*1	*1|*1	*3|*1	*1|*1	*3|*3	*1|*1	*1|*1	*15|*1	rs17376848|*1	*1/*1
HG00179	*1|*1	*9|*1	*1|*Amb	*2|*1	*4|*1	*1|*1	*1|*1	*3|*3	*1|*1	*1|*1	*15|*1	*1|*1	*1/*1x2
HG00180	*1|*1	*1|*1	*1|*1	*2|*1	*4|*1	*1|*1	*1|*1	*3|*3	*1|*1	*1|*1	*1|*1	rs1801160|*Amb	Amb
HG00181	*1|*1	*1|*9	*2|*1	*1|*2	*1|*4	*1|*1	*1|*1	*3|*3	*1|*1	*1|*1	*1|*1	*1|*Amb	Amb
HG00182	*1|*1	*9|*1	*1|*Amb	*1|*17	*1|*1	*1|*1	*1|*1	*3|*3	*1|*3	*1|*1	*5|*1	*Amb|*Amb	Amb
HG00183	*1|*1	*1|*1	*1|*1	*17|*2	*1|*1	*1|*1	*1|*1	*3|*3	*1|*1	*1|*1	*1|*15	rs1801159|*1	Amb
HG00185	*1|*1	*1|*9	*1|*1	*1|*1	*1|*1	*3|*1	*37|*1	*3|*3	*1|*1	*1|*1	*37|*37	*Amb|*1	Amb
HG00186	*1|*1	*1|*9	*1|*1	*2|*17	*1|*1	*1|*1	*1|*1	*3|*3	*1|*1	*1|*1	*1|*37	rs2297595|*1	*2/*4
HG00187	*1|*1	*1|*1	*1|*9	*17|*1	*1|*1	*1|*1	*1|*1	*3|*3	*Amb|*1	*1|*1	*15|*1	*1|rs1801158	*1/*1
HG00188	*1|*1	*18|*1	*1|*1	*1|*1	*3|*1	*2|*1	*1|*1	*3|*3	*Amb|*1	*1|*1	*15|*15	*1|rs1801159	Amb
HG00189	*1|*1	*1|*1	*Amb|*1	*1|*2	*1|*4	*1|*1	*1|*1	*3|*3	*Amb|*1	*1|*1	*1|*14	*1|*Amb	*13+*2/*1
HG00190	*1|*1	*1|*1	*1|*2	*2|*1	*1|*1	*1|*1	*1|*1	*3|*3	*1|*1	*1|*1	*1|*37	*1|rs1801159	*2/*3
HG00231	*1|*1	*1|*1	*Amb|*1	*38|*1	*1|*3	*3|*2	*1|*1	*3|*3	*1|*1	*1|*1	*1|*15	*1|rs1801159	*1/*35
HG00232	*1|*1	*1|*1	*2|*9	*17|*38	*1|*1	*1|*3	*1|*1	*3|*3	*Amb|*1	*1|*1	*1|*1	*1|*1	Amb
HG00233	*1|*1	*1|*9	*1|*1	*2|*1	*4|*1	*1|*1	*22|*1	*3|*3	*1|*1	*1|*1	*1|*15	*1|*1	*1/*1
HG00234	*1|*1	*2|*1	*Amb|*1	*1|*1	*1|*3	*1|*2	*1|*1	*3|*3	*1|*Amb	*1|*1	*14|*1	*1|*Amb	Amb
HG00235	*1|*1	*14|*1	*9|*1	*1|*1	*1|*1	*1|*1	*1|*1	*3|*3	*Amb|*3	*1|*1	*1|*1	*1|*1	*4/*4
HG00236	*1|*1	*2|*1	*1|*1	*1|*17	*3|*1	*2|*1	*1|*1	*3|*3	*Amb|*3	*1|*1	*14|*1	*1|*1	*4/*41
HG00237	*1|*1	*1|*1	*1|*1	*2|*1	*1|*1	*1|*1	*1|*1	*3|*3	*1|*Amb	*1|*1	*1|*1	*1|*1	*2/*35
HG00238	*1|*1	*1|*1	*9|*1	*2|*17	*1|*1	*1|*1	*1|*1	*3|*3	*1|*Amb	*1|*1	*1|*14	*1|*1	Amb
HG00239	*1|*1	*1|*1	*1|*1	*1|*2	*1|*1	*1|*1	*1|*22	*3|*3	*1|*1	*1|*1	*15|*14	*1|*1	*1/*35
HG00240	*1|*1	*14|*Amb	*1|*2	*17|*1	*1|*1	*1|*1	*1|*1	*3|*3	*1|*1	*1|*1	*1|*14	*1|*Amb	Amb
HG00242	*1|*1	*1|*1	*Amb|*1	*1|*1	*1|*1	*1|*1	*1|*1	*3|*3	*3|*3	*1|*1	*1|*15	*1|*1	Amb
HG00243	*1|*1	*14|*14	*9|*9	*17|*17	*1|*1	*1|*1	*1|*1	*3|*3	*1|*Amb	*1|*1	*37|*1	*1|rs1801265	*2/*4
HG00244	*1|*1	*1|*1	*11|*9	*1|*1	*1|*1	*3|*1	*1|*1	*3|*3	*1|*1	*1|*1	*20|*1	*1|rs1801159	Amb
HG00245	*1|*1	*14|*1	*1|*9	*1|*1	*1|*1	*1|*1	*1|*1	*3|*3	*1|*1	*1|*1	*1|*1	*Amb|*1	*4/*68+*4
HG00246	*1|*1	*1|*1	*2|*1	*1|*1	*1|*1	*1|*1	*1|*1	*3|*3	*1|*1	*1|*1	*1|*1	*Amb|*1	Amb
HG00250	*1|*1	*1|*21	*1|*1	*17|*1	*1|*1	*1|*1	*1|*1	*3|*3	*1|*1	*1|*1	*15|*1	*Amb|rs75017182,-rs56038477	*6/*68+*4
HG00251	*1|*1	*1|*1	*Amb|*9	*17|*Amb	*1|*1	*1|*1	*1|*1	*3|*3	*3|*3	*1|*1	*1|*1	rs1801159|rs1801160	*1/*9
HG00252	*1|*1	*14|*1	*9|*1	*38|*2	*4|*1	*3|*1	*1|*36	*3|*1	*1|*Amb	*1|*1	*37|*14	*1|*1	*1/*9
HG00253	*1|*1	*9|*1	*9|*1	*2|*2	*1|*4	*1|*1	*1|*1	*3|*3	*1|*1	*1|*1	*1|*15	*1|rs1801265	*1/*1
HG00254	*1|*1	*14|*9	*9|*9	*2|*17	*4|*1	*1|*1	*1|*1	*3|*3	*1|*1	*1|*1	*14|*1	*1|*1	Amb
HG00255	*1|*1	*1|*1	*1|*1	*17|*2	*1|*1	*1|*1	*36|*1	*3|*3	*1|*1	*1|*1	*1|*1	*1|*Amb	*2/*2
HG00256	*1|*1	*1|*14	*Amb|*1	*1|*17	*3|*1	*1|*1	*1|*1	*3|*3	*1|*1	*1|*1	*15|*37	*1|*1	*2/*9
HG00257	*1|*1	*1|*2	*9|*Amb	*1|*1	*3|*3	*2|*2	*1|*1	*3|*3	*1|*Amb	*1|*1	*1|*1	*1|*1	*4/*41
HG00258	*1|*1	*1|*1	*1|*9	*1|*17	*3|*1	*2|*1	*22|*1	*3|*3	*3|*3	*1|*1	*1|*14	*1|rs1801159	*1/*1
HG00259	*1|*1	*1|*1	*1|*1	*17|*1	*1|*1	*1|*1	*1|*1	*3|*3	*1|*1	*1|*1	*1|*1	*1|*1	Amb
HG00260	*1|*1	*1|*14	*10|*9	*17|*1	*1|*1	*1|*1	*1|*1	*3|*3	*1|*1	*1|*1	*1|*1	*1|*Amb	*2/*5
HG00261	*1|*1	*1|*1	*1|*1	*2|*1	*4|*3	*1|*2	*1|*1	*3|*3	*1|*1	*1|*1	*14|*1	*1|*Amb	Amb
HG00262	*1|*1	*1|*1	*1|*2	*1|*2	*3|*4	*2|*1	*1|*1	*3|*3	*1|*1	*1|*1	*1|*14	rs1801158|*1	*1/*9
HG00263	*1|*1	*1|*1	*1|*1	*1|*17	*1|*2	*1|*1	*1|*1	*3|*3	*1|*1	*1|*1	*14|*15	rs1801158|rs1801159	*1/*35
HG00264	*1|*1	*1|*1	*1|*9	*17|*1	*1|*4	*1|*1	*1|*1	*3|*3	*3|*3	*1|*1	*15|*15	rs1801159|rs1801159	*2/*41
HG00265	*1|*1	*1|*1	*1|*1	*2|*1	*1|*3	*1|*2	*1|*10	*3|*3	*1|*1	*1|*1	*1|*1	*Amb|rs1801159	Amb
HG00266	*1|*1	*2|*1	*1|*1	*17|*1	*1|*1	*1|*1	*1|*1	*3|*3	*1|*1	*1|*1	*1|*1	*Amb|*Amb	Amb
HG00267	*1|*1	*1|*1	*Amb|*1	*17|*17	*1|*1	*1|*1	*1|*1	*3|*3	*1|*1	*1|*1	*15|*1	*1|rs1801265	*2/*2
HG00268	*1|*1	*9|*1	*1|*9	*1|*1	*1|*1	*1|*1	*1|*1	*3|*3	*1|*1	*1|*1	*14|*5	rs1801159|*1	*1/*3
HG00269	*1|*1	*9|*1	*1|*9	*2|*1	*1|*1	*1|*1	*1|*1	*3|*3	*1|*3	*1|*1	*1|*20	*1|*Amb	*1/*117
HG00271	*1|*1	*1|*18	*1|*9	*17|*2	*1|*1	*1|*1	*1|*36	*3|*1	*Amb|*1	*1|*1	*37|*1	*1|rs1801159	*1/*68+*4
HG00272	*1|*1	*1|*1	*Amb|*1	*1|*1	*1|*1	*1|*1	*1|*1	*3|*3	*1|*3	*1|*1	*15|*37	rs1801265|*1	*1/*1x2
HG00273	*1|*1	*9|*1	*1|*2	*17|*2	*1|*1	*1|*1	*22|*1	*3|*3	*1|*1	*1|*1	*1|*1	*1|*Amb	*1/*35
HG00274	*1|*1	*18|*1	*1|*9	*38|*1	*1|*1	*3|*1	*1|*1	*3|*3	*1|*1	*1|*1	*1|*20	*1|*1	Amb
HG00275	*1|*1	*1|*1	*1|*9	*1|*1	*1|*1	*1|*1	*1|*1	*3|*3	*1|*1	*1|*1	*5|*15	rs1801159|*1	*2/*2
HG00276	*1|*1	*1|*1	*1|*2	*1|*1	*1|*3	*1|*2	*2|*1	*3|*3	*1|*1	*1|*1	*1|*15	*1|*1	*4/*5
HG00277	*1|*1	*1|*1	*1|*1	*2|*1	*1|*3	*1|*2	*1|*1	*3|*3	*Amb|*3	*1|*1	*1|*15	*1|rs17376848	*1/*68+*4
HG00278	*1|*1	*1|*1	*1|*1	*1|*1	*1|*1	*1|*3	*1|*1	*3|*3	*1|*1	*1|*1	*37|*1	*1|*1	Amb
HG00280	*1|*1	*9|*1	*1|*Amb	*1|*2	*1|*1	*1|*1	*36|*1	*1|*3	*1|*1	*1|*1	*1|*20	*1|*1	*2/*41
HG00281	*1|*1	*1|*1	*1|*1	*1|*2	*3|*1	*2|*1	*1|*1	*3|*3	*1|*1	*3|*1	*37|*20	*Amb|rs1801265	*1/*1
HG00282	*1|*1	*1|*1	*1|*1	*1|*1	*1|*1	*1|*1	*1|*1	*3|*3	*3|*1	*1|*1	*1|*37	rs1801265|*1	*4/*68+*4
HG00284	*1|*1	*1|*1	*1|*1	*1|*17	*3|*1	*2|*1	*1|*1	*3|*3	*1|*1	*1|*1	*15|*1	*1|rs2297595	*1/*108
HG00285	*1|*1	*1|*9	*1|*1	*17|*1	*1|*1	*1|*1	*1|*1	*3|*3	*Amb|*1	*1|*1	*1|*15	*Amb|*1	Amb
HG00288	*1|*1	*1|*9	*Amb|*1	*1|*2	*1|*4	*1|*1	*1|*1	*3|*3	*1|*Amb	*1|*1	*1|*1	rs2297595|rs1801265	*1/*35
HG00290	*1|*1	*1|*1	*9|*Amb	*2|*1	*1|*1	*11|*1	*36|*1	*1|*3	*3|*1	*1|*1	*14|*37	*1|*Amb	*13+*2/*1
HG00304	*1|*1	*1|*1	*1|*1	*17|*38	*1|*1	*1|*3	*1|*1	*3|*3	*1|*3	*1|*1	*15|*1	*Amb|*1	*33/*4
HG00306	*1|*7	*1|*1	*1|*9	*17|*1	*1|*1	*1|*1	*1|*1	*3|*3	*1|*1	*1|*1	*1|*1	*1|rs1801159	Amb
HG00308	*1|*1	*1|*1	*1|*Amb	*1|*1	*1|*1	*1|*1	*1|*1	*3|*3	*1|*1	*1|*1	*14|*14	*1|*1	*1/*68+*4
HG00309	*1|*1	*9|*1	*1|*Amb	*1|*38	*1|*1	*1|*3	*1|*1	*3|*3	*1|*1	*1|*1	*20|*1	*Amb|rs1801159	Amb
HG00310	*1|*1	*1|*9	*1|*1	*1|*1	*3|*1	*2|*1	*1|*1	*3|*3	*1|*1	*1|*1	*15|*1	rs1801265|rs1801265	*1/*68+*4
HG00311	*1|*1	*1|*14	*1|*9	*17|*2	*1|*1	*1|*1	*1|*1	*3|*3	*1|*1	*1|*1	*1|*1	*Amb|*1	Amb
HG00313	*1|*1	*1|*1	*9|*1	*1|*2	*1|*1	*1|*1	*36|*1	*3|*3	*1|*1	*1|*1	*1|*15	*1|*Amb	Amb
HG00315	*1|*1	*1|*1	*9|*1	*1|*2	*3|*1	*2|*1	*1|*1	*1|*3	*1|*1	*1|*1	*1|*1	*Amb|rs1801160	*2/*9
HG00318	*1|*1	*1|*9	*2|*1	*1|*1	*1|*1	*1|*1	*1|*1	*3|*3	*1|*Amb	*1|*1	*1|*1	*1|*1	*1/*1
HG00319	*1|*1	*2|*1	*1|*9	*1|*1	*1|*1	*1|*1	*1|*1	*3|*3	*1|*1	*1|*3	*14|*1	*Amb|*1	*1/*68+*4
HG00320	*1|*2	*1|*1	*1|*1	*1|*17	*15|*1	*1|*1	*1|*1	*3|*3	*1|*Amb	*1|*1	*15|*14	*1|*Amb	*2/*2x2
HG00321	*1|*1	*1|*1	*1|*Amb	*1|*1	*1|*1	*1|*1	*1|*1	*3|*3	*1|*1	*1|*1	*14|*1	*1|*Amb	*2/*3
HG00323	*1|*1	*1|*1	*9|*1	*1|*1	*3|*1	*2|*1	*1|*1	*3|*3	*1|*Amb	*1|*1	*37|*37	rs1801158|rs1801265	*2/*4
HG00324	*1|*1	*1|*1	*1|*9	*17|*1	*1|*1	*1|*1	*1|*1	*3|*3	*1|*3	*1|*1	*37|*1	*Amb|rs1801159	*6/*9
HG00325	*1|*1	*1|*1	*1|*1	*2|*17	*1|*1	*1|*1	*1|*1	*3|*3	*1|*3	*1|*1	*1|*1	*1|*1	*1/*35
HG00326	*7|*1	*1|*14	*1|*1	*38|*2	*1|*1	*3|*1	*1|*1	*3|*3	*1|*1	*1|*1	*1|*1	*Amb|*Amb	*2/*4
HG00327	*1|*2	*1|*1	*1|*1	*17|*1	*1|*1	*1|*1	*1|*1	*3|*3	*1|*1	*1|*1	*1|*1	rs1801159|*Amb	Amb
HG00328	*1|*1	*1|*1	*Amb|*Amb	*17|*17	*1|*1	*1|*1	*2|*1	*3|*3	*3|*1	*1|*1	*1|*1	*1|*Amb	*4/*68+*4
HG00329	*1|*1	*9|*1	*1|*Amb	*1|*1	*1|*1	*1|*1	*1|*1	*3|*3	*1|*1	*1|*1	*1|*1	*1|*Amb	Amb
HG00330	*1|*1	*9|*1	*1|*1	*17|*1	*1|*1	*1|*1	*1|*1	*3|*3	*1|*3	*1|*1	*1|*1	*1|*1	*1/*1x2
HG00331	*1|*1	*1|*1	*9|*2	*2|*17	*1|*1	*1|*1	*1|*1	*3|*3	*Amb|*1	*1|*1	*1|*1	rs1801159|rs1801159	*2/*2
HG00332	*1|*1	*9|*1	*1|*1	*17|*1	*Amb|*Amb	*1|*2	*1|*1	*3|*3	*1|*3	*1|*1	*15|*37	*1|*1	*1/*1
HG00334	*1|*1	*1|*14	*1|*2	*2|*17	*1|*1	*1|*1	*7|*1	*3|*3	*3|*1	*1|*1	*1|*37	rs17376848|*1	*2/*41
HG00335	*1|*1	*1|*1	*Amb|*1	*2|*17	*1|*1	*1|*1	*1|*1	*3|*3	*1|*1	*1|*1	*1|*1	*1|*Amb	Amb
HG00336	*1|*1	*1|*1	*1|*Amb	*17|*2	*1|*4	*1|*1	*22|*1	*3|*3	*1|*1	*1|*1	*37|*20	*1|rs1801159	*1/*1
HG00337	*1|*1	*1|*1	*1|*1	*1|*38	*1|*1	*1|*3	*1|*1	*3|*3	*3|*1	*1|*1	*15|*14	*1|rs1801265	*2x2/*22
HG00338	*1|*1	*1|*1	*1|*1	*1|*2	*4|*4	*1|*1	*1|*1	*3|*3	*1|*1	*1|*1	*1|*1	rs17376848|rs1801160	Amb
HG00339	*1|*1	*1|*1	*1|*9	*2|*2	*1|*4	*1|*1	*1|*1	*3|*3	*1|*3	*1|*1	*20|*37	*1|*1	*1/*117
HG00341	*1|*1	*9|*14	*1|*9	*1|*17	*1|*1	*1|*1	*36|*1	*1|*3	*3|*1	*1|*1	*14|*15	rs2297595|*1	*1/*1
HG00342	*1|*1	*1|*1	*Amb|*Amb	*1|*1	*1|*3	*1|*2	*1|*1	*3|*3	*1|*1	*1|*1	*15|*1	*Amb|*1	*1/*68+*4
HG00343	*1|*1	*1|*1	*1|*1	*1|*1	*1|*3	*1|*2	*37|*1	*3|*3	*1|*Amb	*1|*1	*1|*1	rs1801265|*Amb	*1/*68+*4
HG00344	*1|*1	*1|*1	*9|*1	*2|*1	*1|*1	*1|*1	*36|*1	*3|*3	*Amb|*1	*1|*1	*14|*1	*1|*1	Amb
HG00345	*1|*1	*1|*1	*9|*2	*17|*1	*1|*4	*29|*1	*1|*1	*3|*3	*1|*1	*1|*1	*1|*37	*1|*1	*1/*1
HG00346	*1|*1	*1|*1	*Amb|*9	*1|*1	*1|*1	*1|*1	*1|*22	*3|*3	*1|*1	*1|*1	*37|*1	*Amb|*1	*1/*1
HG00349	*1|*1	*1|*1	*1|*1	*2|*17	*4|*1	*1|*1	*1|*1	*3|*3	*1|*1	*1|*1	*1|*37	*Amb|*1	*4/*41
HG00350	*1|*1	*1|*9	*1|*9	*1|*1	*1|*1	*1|*1	*22|*1	*3|*3	*1|*1	*1|*1	*37|*1	*1|*1	*1/*1
HG00351	*1|*1	*1|*1	*1|*1	*1|*1	*1|*1	*1|*1	*1|*1	*3|*3	*1|*Amb	*1|*1	*1|*1	*Amb|*Amb	*35/*6
HG00353	*1|*1	*1|*1	*2|*Amb	*1|*1	*1|*1	*1|*1	*1|*36	*3|*3	*1|*3	*1|*1	*1|*1	rs1801159|rs1801159	*2/*2
HG00355	*1|*1	*1|*1	*1|*9	*17|*2	*1|*1	*1|*1	*1|*1	*3|*3	*1|*1	*1|*1	*1|*1	*1|*1	*6/*68+*4
HG00356	*1|*1	*14|*1	*9|*1	*17|*17	*1|*1	*1|*1	*22|*1	*3|*3	*1|*1	*1|*1	*1|*1	rs1801265|*Amb	*1/*13
HG00357	*1|*1	*1|*1	*1|*Amb	*1|*1	*1|*1	*1|*1	*1|*1	*3|*3	*1|*1	*1|*1	*1|*14	*Amb|*Amb	Amb
HG00358	*1|*1	*1|*1	*9|*Amb	*2|*1	*1|*3	*1|*2	*1|*1	*3|*3	*1|*1	*1|*1	*15|*1	*Amb|rs2297595	*35/*35
HG00360	*1|*1	*1|*1	*1|*Amb	*17|*2	*1|*1	*1|*1	*1|*1	*3|*3	*Amb|*Amb	*1|*1	*1|*1	*1|rs1801158	*1/*10
HG00361	*1|*1	*9|*1	*1|*1	*1|*1	*1|*1	*1|*1	*1|*1	*3|*3	*1|*1	*1|*1	*1|*1	*Amb|*1	*1/*6
HG00362	*1|*1	*1|*18	*9|*1	*38|*1	*1|*3	*3|*2	*1|*36	*3|*1	*1|*1	*1|*1	*37|*1	*1|rs2297595	*2/*5
HG00364	*1|*1	*9|*2	*1|*1	*17|*1	*1|*1	*1|*1	*36|*1	*1|*3	*1|*3	*1|*1	*1|*15	*1|*Amb	Amb
HG00365	*1|*1	*21|*1	*9|*Amb	*1|*2	*1|*1	*1|*11	*1|*22	*3|*3	*3|*1	*1|*1	*37|*1	*1|*Amb	*1/*6
HG00366	*1|*1	*1|*9	*1|*1	*17|*1	*1|*3	*1|*2	*36|*36	*1|*1	*1|*1	*1|*1	*1|*1	*Amb|*1	*3/*5
HG00367	*1|*1	*9|*1	*1|*1	*1|*2	*1|*1	*1|*1	*1|*1	*3|*3	*1|*3	*1|*1	*37|*37	rs1801265|*1	*1/*3
HG00368	*1|*1	*1|*1	*1|*Amb	*1|*1	*1|*3	*1|*2	*1|*36	*3|*1	*1|*1	*1|*1	*1|*1	*1|*1	Amb
HG00369	*1|*1	*1|*Amb	*1|*2	*1|*2	*3|*1	*2|*1	*1|*1	*3|*3	*3|*1	*1|*1	*1|*37	*1|*Amb	*1/*9
HG00371	*1|*1	*1|*1	*1|*Amb	*17|*1	*1|*1	*1|*1	*1|*1	*3|*3	*1|*1	*1|*1	*37|*1	rs17376848|*1	*1/*35
HG00372	*1|*1	*1|*1	*1|*1	*17|*17	*1|*1	*1|*1	*1|*36	*3|*1	*1|*1	*1|*1	*5|*1	rs1801159|rs2297595	*2/*5
HG00373	*1|*1	*1|*1	*1|*1	*1|*17	*1|*1	*1|*1	*1|*1	*3|*3	*1|*1	*1|*1	*5|*37	*1|*Amb	*2/*2
HG00375	*1|*1	*1|*1	*1|*Amb	*17|*2	*1|*1	*1|*1	*1|*1	*3|*3	*1|*1	*1|*1	*15|*14	*1|*1	*2/*41
HG00376	*1|*1	*1|*1	*Amb|*9	*2|*38	*1|*1	*1|*3	*1|*1	*3|*3	*1|*Amb	*1|*1	*1|*37	*1|*1	*1/*35
HG00378	*1|*1	*1|*9	*2|*1	*38|*1	*1|*1	*3|*1	*1|*36	*3|*3	*1|*1	*1|*1	*15|*14	*Amb|rs1801159	*1/*3
HG00379	*1|*1	*1|*21	*1|*1	*1|*1	*1|*1	*1|*1	*1|*22	*3|*3	*1|*1	*1|*1	*37|*20	rs1801265|rs1801159	Amb
HG00380	*1|*1	*1|*1	*9|*1	*1|*1	*1|*1	*1|*1	*1|*1	*3|*3	*3|*Amb	*1|*1	*1|*37	rs1801159|rs1801265	*1/*1
HG00381	*1|*1	*1|*1	*1|*9	*1|*2	*4|*4	*1|*1	*1|*36	*3|*1	*Amb|*1	*1|*1	*37|*1	*Amb|*1	Amb
HG00382	*1|*1	*1|*9	*1|*1	*2|*2	*1|*4	*1|*1	*1|*1	*3|*3	*1|*1	*1|*1	*1|*15	*1|*1	*2/*41
HG00383	*1|*1	*9|*1	*1|*1	*1|*17	*1|*1	*1|*1	*1|*1	*3|*3	*1|*1	*1|*1	*37|*15	rs1801265|*1	*117/*68+*4
HG00384	*1|*1	*9|*1	*2|*1	*1|*2	*1|*1	*1|*1	*1|*1	*3|*3	*1|*1	*1|*1	*1|*1	rs2297595|*Amb	*1/*1
HG00403	*1|*1	*9|*1	*1|*1	*3|*1	*1|*1	*1|*1	*1|*1	*3|*3	*1|*3	*3|*1	*45|*1	*1|rs1801265	*1/*36+*10
HG00404	*1|*1	*9|*1	*1|*1	*2|*2	*1|*1	*1|*1	*1|*1	*3|*3	*1|*3	*3|*1	*37|*37	rs1801160|*1	*10/*36+*10
HG00405	*1|*1	*1|*1	*1|*1	*3|*2	*1|*1	*1|*1	*1|*1	*3|*3	*1|*3	*3|*1	*1|*37	rs1801265|rs1801160	*1/*36+*10
HG00406	*1|*1	*Amb|*9	*1|*1	*1|*2	*6|*1	*1|*1	*36|*1	*1|*3	*1|*Amb	*1|*3	*37|*37	*1|*1	*10/*41
HG00407	*1|*1	*1|*Amb	*1|*1	*1|*1	*1|*1	*1|*1	*1|*1	*1|*3	*1|*1	*1|*1	*37|*15	*1|rs1801159	*2/*36+*10
HG00408	*1|*1	*Amb|*1	*1|*1	*1|*1	*6|*1	*1|*1	*36|*1	*1|*3	*1|*1	*1|*1	*37|*37	*1|rs1801159	*10/*36+*10
HG00409	*1|*1	*1|*9	*1|*1	*1|*1	*1|*6	*1|*1	*1|*1	*3|*1	*3|*3	*1|*3	*37|*37	rs17376848|rs1801265	*5/*36+*10
HG00410	*1|*2	*1|*Amb	*1|*9	*1|*2	*1|*1	*1|*1	*1|*36	*3|*1	*3|*1	*1|*1	*1|*37	*1|*1	Amb
HG00418	*1|*1	*1|*9	*1|*1	*1|*38	*1|*1	*1|*3	*1|*1	*3|*1	*1|*1	*1|*1	*37|*37	rs1801265|rs1801159	*1/*36+*10
HG00419	*1|*1	*1|*9	*1|*1	*38|*38	*1|*1	*3|*3	*1|*1	*3|*3	*1|*3	*1|*1	*37|*37	rs17376848|*1	*1/*5
HG00420	*1|*1	*1|*1	*1|*1	*38|*38	*1|*1	*3|*3	*1|*1	*1|*3	*1|*1	*1|*1	*37|*37	rs1801159|rs17376848	*1/*36+*10
HG00421	*1|*1	*1|*1	*1|*1	*1|*38	*1|*1	*1|*3	*1|*1	*3|*3	*1|*1	*1|*1	*37|*37	rs1801160|*1	*10x2/*2
HG00422	*1|*1	*9|*1	*1|*1	*2|*1	*1|*1	*1|*1	*1|*1	*3|*3	*1|*1	*1|*1	*37|*37	*1|*1	*10/*2
HG00423	*1|*1	*1|*9	*1|*1	*38|*2	*1|*1	*3|*1	*1|*1	*3|*3	*1|*1	*1|*1	*37|*37	*1|*1	*10/*10x2
HG00427	*1|*1	*9|*1	*1|*9	*38|*17	*1|*1	*3|*1	*1|*1	*3|*3	*1|*1	*1|*1	*37|*1	rs1801159|rs17376848	*1x2/*36+*10
HG00428	*1|*1	*9|*9	*1|*1	*2|*1	*1|*1	*1|*1	*36|*36	*1|*1	*1|*1	*3|*1	*15|*37	*1|*1	*1/*36+*10
HG00429	*1|*1	*9|*9	*1|*1	*17|*1	*1|*1	*1|*1	*1|*36	*3|*1	*1|*1	*1|*3	*1|*37	rs1801159|*1	*1x2/*36+*10
HG00436	*1|*1	*1|*1	*1|*9	*1|*1	*1|*1	*1|*1	*1|*1	*3|*3	*1|*Amb	*1|*1	*37|*37	*1|*1	*2x2/*71
HG00437	*1|*1	*1|*1	*9|*1	*2|*2	*1|*1	*1|*1	*1|*1	*3|*3	*1|*1	*Amb|*1	*37|*37	rs17376848|*1	*36+*10/*36+*36+*10
HG00438	*1|*1	*1|*1	*1|*1	*1|*2	*1|*1	*1|*1	*1|*1	*3|*3	*Amb|*1	*1|*1	*37|*37	*1|*1	*71/*36+*36+*10
HG00442	*2|*1	*1|*1	*1|*1	*1|*1	*1|*14	*1|*1	*1|*1	*3|*3	*3|*1	*1|*1	*37|*37	*1|rs1801159	*1/*1
HG00443	*1|*1	*9|*9	*1|*9	*1|*2	*1|*1	*1|*1	*1|*1	*3|*3	*3|*1	*1|*1	*37|*37	rs1801265|*1	*2/*5
HG00444	*1|*1	*9|*9	*1|*9	*1|*1	*14|*1	*1|*1	*1|*1	*3|*3	*1|*1	*1|*1	*37|*37	*1|*1	Amb
HG00445	*1|*1	*9|*1	*1|*1	*1|*2	*1|*1	*1|*1	*1|*1	*3|*3	*1|*1	*1|*1	*15|*1	*1|*1	*36+*10/*36+*10
HG00446	*1|*1	*1|*1	*1|*9	*2|*1	*1|*1	*1|*1	*1|*36	*3|*1	*3|*1	*1|*3	*1|*37	*1|rs17376848	*2/*41
HG00447	*1|*1	*9|*1	*1|*1	*2|*2	*1|*1	*1|*1	*1|*1	*3|*3	*1|*3	*1|*1	*15|*1	*1|rs17376848	*2/*36+*10
HG00448	*1|*1	*1|*1	*9|*2	*1|*2	*1|*1	*1|*1	*1|*1	*3|*3	*1|*3	*1|*1	*37|*37	*1|*1	*10/*36+*10
HG00449	*2|*1	*9|*1	*1|*1	*1|*1	*1|*1	*1|*1	*1|*36	*3|*1	*1|*1	*3|*1	*1|*37	rs1801159|rs1801159	*10/*41
HG00450	*1|*1	*1|*1	*2|*1	*2|*1	*1|*1	*1|*1	*1|*1	*3|*3	*1|*1	*1|*1	*37|*37	*1|rs1801159	*10/*41
HG00451	*1|*1	*Amb|*Amb	*9|*1	*2|*1	*1|*1	*1|*1	*1|*36	*3|*3	*1|*Amb	*1|*1	*1|*37	rs1801159|*1	*1/*10
HG00452	*2|*1	*9|*9	*1|*1	*3|*1	*1|*1	*1|*1	*18|*Amb	*1|*1	*1|*1	*1|*1	*37|*37	*1|rs17376848	*1/*36+*10
HG00453	*1|*2	*Amb|*9	*1|*1	*1|*3	*1|*1	*1|*1	*36|*Amb	*3|*1	*Amb|*1	*1|*1	*1|*37	rs1801159|rs17376848	*10/*36+*10
HG00457	*1|*1	*1|*1	*1|*1	*2|*38	*1|*1	*1|*3	*36|*1	*1|*3	*1|*1	*Amb|*1	*37|*37	rs1801265|*1	*1/*2x2
HG00458	*1|*1	*1|*1	*1|*9	*2|*3	*1|*1	*1|*1	*1|*1	*3|*3	*1|*1	*1|*3	*37|*1	*Amb|rs17376848	Amb
HG00459	*1|*1	*1|*1	*1|*9	*38|*2	*1|*1	*3|*1	*1|*1	*3|*3	*1|*1	*Amb|*1	*37|*37	*1|rs17376848	*1/*2x2
HG00463	*1|*1	*1|*1	*1|*9	*3|*1	*1|*1	*1|*1	*1|*1	*3|*3	*1|*1	*3|*1	*15|*15	*1|*1	*36+*10/*36+*10
HG00464	*1|*1	*1|*1	*1|*1	*2|*1	*1|*1	*1|*1	*1|*1	*3|*3	*1|*1	*1|*1	*15|*37	rs1801159|*1	*1/*36+*10
HG00465	*1|*1	*1|*1	*9|*1	*3|*2	*1|*1	*1|*1	*1|*1	*3|*3	*1|*1	*3|*1	*15|*37	*1|rs1801159	*36+*10/*36+*10
HG00472	*1|*1	*15|*1	*9|*1	*38|*1	*1|*1	*3|*1	*36|*1	*1|*3	*1|*Amb	*1|*1	*15|*45	*1|*1	*1/*10
HG00473	*1|*1	*1|*1	*1|*1	*2|*1	*1|*1	*1|*1	*36|*1	*1|*1	*1|*1	*1|*3	*37|*29	*1|*1	*1/*1
HG00474	*1|*1	*1|*1	*1|*1	*38|*2	*1|*1	*3|*1	*1|*36	*3|*1	*1|*1	*1|*1	*15|*29	*1|*1	*1/*10
HG00475	*1|*1	*1|*1	*9|*1	*2|*1	*1|*1	*1|*1	*1|*1	*3|*3	*1|*3	*1|*1	*37|*37	*1|rs1801265	*36+*36/*41
HG00476	*1|*1	*1|*1	*1|*9	*1|*1	*1|*1	*1|*1	*1|*1	*3|*3	*1|*1	*Amb|*1	*1|*37	*Amb|*1	Amb
HG00477	*1|*1	*1|*1	*1|*9	*1|*1	*1|*1	*1|*1	*1|*1	*3|*3	*1|*1	*1|*1	*37|*1	rs1801265|*1	Amb
HG00478	*1|*1	*9|*9	*1|*1	*2|*1	*1|*1	*1|*1	*1|*1	*3|*3	*1|*3	*1|*1	*37|*37	*1|rs17376848	*10/*36+*10
HG00479	*1|*1	*1|*Amb	*1|*1	*1|*1	*1|*1	*1|*1	*36|*1	*1|*3	*1|*1	*1|*1	*37|*37	rs1801265|*1	*1/*36+*36+*10
HG00480	*1|*1	*9|*Amb	*1|*1	*2|*1	*1|*1	*1|*1	*1|*36	*3|*1	*3|*1	*1|*1	*37|*37	*1|*1	*1/*36+*10
HG00500	*1|*1	*15|*Amb	*9|*1	*1|*2	*1|*1	*1|*1	*1|*36	*3|*1	*3|*Amb	*1|*3	*37|*37	*1|*1	*10/*36+*10
HG00501	*1|*1	*1|*9	*1|*1	*1|*1	*1|*1	*1|*1	*1|*1	*1|*3	*1|*Amb	*1|*3	*15|*37	*1|*1	*1/*35
HG00502	*1|*1	*15|*9	*9|*1	*1|*1	*1|*1	*1|*1	*36|*1	*1|*3	*3|*1	*1|*1	*37|*37	*1|*1	*1/*10
HG00512	*2|*2	*Amb|*1	*2|*2	*1|*2	*1|*1	*1|*1	*1|*36	*1|*1	*1|*1	*3|*1	*37|*37	*1|*1	*1/*35
HG00513	*1|*1	*Amb|*1	*1|*1	*2|*1	*1|*11	*1|*1	*1|*1	*3|*3	*1|*1	*3|*1	*1|*37	*1|*1	*10/*10
HG00514	*2|*1	*Amb|*1	*2|*1	*2|*2	*1|*1	*1|*1	*1|*1	*1|*3	*1|*1	*1|*3	*37|*37	*1|*1	*1/*10
HG00524	*1|*1	*1|*9	*1|*1	*2|*1	*1|*1	*1|*1	*1|*1	*3|*3	*1|*Amb	*3|*3	*15|*37	rs1801159|*1	*2/*36+*10
HG00525	*1|*1	*Amb|*1	*1|*1	*2|*2	*1|*1	*1|*1	*36|*4	*1|*3	*Amb|*1	*1|*1	*45|*45	*1|*1	*49/*36+*36+*10
HG00526	*1|*1	*9|*Amb	*1|*1	*2|*2	*1|*1	*1|*1	*1|*4	*3|*3	*1|*Amb	*3|*1	*37|*45	rs1801159|*1	*10/*36+*10
HG00530	*1|*1	*Amb|*1	*1|*1	*2|*38	*1|*1	*3|*1	*36|*36	*1|*1	*1|*1	*1|*1	*1|*37	*Amb|*1	*1/*1
HG00531	*1|*1	*Amb|*9	*1|*1	*1|*1	*1|*1	*1|*1	*36|*1	*1|*3	*1|*1	*3|*1	*37|*15	*Amb|*1	*1/*1
HG00532	*1|*1	*Amb|*Amb	*1|*1	*2|*1	*1|*1	*1|*1	*36|*36	*1|*1	*1|*1	*1|*3	*1|*37	*Amb|*1	*1/*1
HG00533	*1|*1	*1|*1	*1|*1	*2|*1	*1|*1	*1|*1	*1|*1	*3|*3	*1|*1	*1|*1	*37|*37	rs17376848|rs17376848	*5/*36+*10
HG00534	*1|*1	*9|*1	*9|*1	*1|*2	*1|*1	*1|*1	*1|*1	*1|*3	*1|*1	*1|*1	*37|*37	rs1801159|*1	*36+*10/*36+*10
HG00535	*1|*1	*1|*9	*1|*9	*2|*1	*1|*1	*1|*1	*1|*1	*3|*3	*1|*1	*1|*1	*37|*37	rs17376848|*1	*10/*36+*10
HG00536	*1|*1	*9|*1	*9|*1	*1|*2	*1|*1	*1|*1	*36|*1	*3|*3	*1|*1	*3|*1	*37|*37	*1|*1	*1/*10
HG00537	*1|*1	*Amb|*1	*1|*1	*2|*1	*1|*1	*1|*1	*1|*1	*3|*3	*1|*1	*1|*Amb	*37|*37	*1|*Amb	*10/*36+*10
HG00538	*1|*1	*9|*1	*9|*1	*2|*1	*1|*1	*1|*1	*36|*1	*3|*3	*1|*1	*1|*1	*37|*37	*1|*Amb	*10/*10
HG00542	*1|*1	*1|*1	*1|*1	*2|*1	*1|*1	*1|*1	*1|*1	*1|*3	*Amb|*1	*1|*1	*37|*37	*1|*1	*1/*36+*10
HG00543	*1|*1	*1|*1	*9|*1	*38|*1	*1|*1	*3|*1	*1|*1	*3|*3	*1|*1	*1|*1	*37|*37	rs1801159|rs1801159	*1/*1
HG00544	*1|*1	*1|*1	*1|*1	*1|*1	*1|*1	*1|*1	*1|*1	*3|*3	*Amb|*1	*1|*1	*37|*37	*1|rs1801159	*1/*36+*10
HG00551	*1|*1	*1|*1	*1|*Amb	*1|*1	*1|*1	*1|*1	*1|*1	*3|*3	*Amb|*Amb	*1|*1	*37|*37	*1|rs1801159	*1/*1x2
HG00552	*1|*1	*1|*1	*1|*1	*1|*1	*1|*1	*1|*1	*1|*1	*3|*3	*1|*Amb	*1|*1	*37|*37	*1|rs1801159	*1x2/*2
HG00553	*1|*2	*1|*1	*1|*1	*1|*2	*1|*1	*1|*1	*36|*36	*1|*3	*1|*3	*1|*1	*27|*37	*1|rs1801265	*29/*68+*4
HG00554	*1|*8	*1|*1	*1|*Amb	*38|*1	*1|*3	*3|*2	*36|*36	*1|*3	*Amb|*1	*1|*1	*14|*1	rs1801159|*1	Amb
HG00555	*2|*1	*1|*1	*1|*9	*1|*38	*1|*1	*1|*3	*36|*36	*3|*1	*3|*Amb	*1|*1	*37|*14	rs1801265|*1	*29/*4
HG00556	*1|*1	*1|*9	*1|*1	*2|*1	*1|*1	*1|*1	*1|*36	*3|*3	*1|*3	*3|*1	*1|*37	*1|*1	*1/*1
HG00557	*2|*1	*1|*1	*1|*1	*2|*1	*1|*1	*1|*1	*1|*1	*3|*3	*1|*1	*1|*1	*37|*37	rs1801159|rs1801159	*2/*36+*10
HG00558	*1|*2	*9|*1	*1|*1	*2|*2	*1|*1	*1|*1	*1|*1	*3|*3	*1|*1	*3|*1	*37|*37	*1|rs1801159	*1/*36+*10
HG00559	*1|*1	*9|*1	*1|*1	*2|*2	*1|*1	*1|*1	*1|*1	*3|*3	*1|*3	*1|*1	*37|*15	*1|*1	*10/*10
HG00560	*1|*1	*1|*1	*1|*1	*1|*1	*1|*1	*1|*1	*1|*1	*3|*3	*1|*1	*1|*1	*1|*37	*1|*1	*36+*10/*36+*10
HG00561	*1|*1	*1|*1	*1|*1	*2|*1	*1|*1	*1|*1	*1|*1	*3|*3	*3|*1	*1|*1	*37|*37	*1|*1	*10/*36+*10
HG00565	*1|*1	*1|*1	*1|*2	*1|*1	*1|*1	*1|*1	*1|*1	*1|*3	*1|*1	*1|*1	*37|*37	rs1801159|rs1801159	Amb
HG00566	*1|*1	*1|*1	*1|*Amb	*1|*1	*1|*1	*1|*1	*1|*1	*3|*3	*1|*1	*1|*1	*1|*1	*1|rs1801159	*2/*36+*10
HG00567	*1|*1	*1|*1	*2|*Amb	*1|*1	*1|*1	*1|*1	*1|*1	*3|*3	*1|*1	*1|*1	*37|*1	rs1801159|*1	*36/*36+*10
HG00577	*1|*1	*1|*9	*1|*9	*1|*2	*1|*1	*1|*1	*36|*1	*3|*1	*1|*3	*1|*1	*1|*37	rs1801159|*1	*1/*36+*10
HG00578	*1|*1	*9|*1	*1|*1	*1|*1	*1|*1	*1|*1	*36|*1	*1|*3	*1|*1	*1|*1	*37|*1	rs1801159|*1	*36+*10/*36+*10
HG00579	*1|*1	*9|*9	*9|*1	*2|*1	*1|*1	*1|*1	*36|*1	*3|*3	*1|*1	*1|*1	*1|*1	rs1801159|*1	*1/*36+*10
HG00580	*1|*1	*1|*1	*1|*9	*2|*1	*1|*1	*1|*1	*36|*1	*1|*3	*1|*3	*1|*1	*37|*37	*1|rs1801159	*1/*10
HG00581	*1|*1	*1|*9	*1|*1	*1|*1	*3|*1	*2|*1	*1|*1	*3|*3	*1|*1	*1|*1	*1|*37	*Amb|rs1801159	*36+*10/*36+*10
HG00582	*1|*1	*1|*1	*1|*1	*1|*1	*1|*1	*1|*1	*1|*1	*3|*3	*3|*1	*1|*1	*37|*1	rs1801159|rs1801159	*1/*36+*10
HG00583	*1|*1	*9|*Amb	*1|*1	*2|*1	*1|*1	*1|*1	*1|*36	*3|*1	*3|*1	*3|*1	*15|*1	*1|*1	*36+*10/*36+*10
HG00584	*1|*1	*Amb|*9	*9|*9	*2|*1	*1|*1	*1|*1	*36|*1	*1|*3	*1|*1	*1|*1	*1|*37	*1|*1	*1/*36+*10
HG00585	*1|*1	*Amb|*9	*1|*9	*2|*2	*1|*1	*1|*1	*1|*36	*3|*1	*3|*1	*1|*1	*1|*1	*1|*1	*36+*10/*36+*10
HG00589	*1|*1	*1|*1	*1|*1	*1|*1	*1|*1	*1|*1	*1|*1	*3|*3	*1|*1	*1|*1	*39|*37	*1|*Amb	*1/*21
HG00590	*1|*1	*1|*1	*1|*1	*1|*2	*1|*1	*1|*1	*1|*1	*3|*3	*1|*3	*1|*1	*37|*15	*1|*1	*1/*36+*10
HG00591	*1|*1	*1|*1	*1|*1	*1|*1	*1|*1	*1|*1	*1|*1	*3|*3	*1|*1	*1|*1	*39|*15	*Amb|*1	*1/*36+*10
HG00592	*1|*8	*1|*1	*1|*1	*1|*1	*1|*1	*1|*1	*1|*1	*3|*3	*1|*1	*1|*1	*15|*15	*1|*1	*1/*10
HG00593	*2|*1	*1|*1	*2|*9	*2|*1	*1|*1	*1|*1	*1|*1	*3|*1	*1|*1	*1|*1	*37|*37	rs1801159|rs1801159	*2/*36+*10
HG00594	*1|*1	*1|*1	*1|*9	*1|*2	*1|*1	*1|*1	*1|*1	*3|*3	*1|*1	*1|*1	*15|*37	*1|rs1801159	Amb
HG00595	*1|*1	*9|*9	*1|*9	*1|*2	*1|*1	*1|*1	*1|*1	*1|*3	*1|*1	*1|*1	*37|*37	*1|rs1801159	Amb
HG00596	*1|*1	*1|*Amb	*1|*1	*1|*2	*1|*1	*1|*1	*1|*36	*3|*1	*1|*1	*1|*1	*37|*37	rs1801159|*1	*49/*36+*10
HG00597	*1|*1	*9|*Amb	*1|*1	*2|*2	*1|*1	*1|*1	*1|*1	*1|*3	*1|*1	*1|*1	*37|*37	*1|rs1801159	Amb
HG00598	*1|*1	*1|*1	*1|*1	*1|*1	*1|*1	*1|*1	*36|*36	*1|*1	*Amb|*3	*1|*1	*1|*37	rs1801265|rs1801159	*36+*10/*36+*10
HG00599	*1|*1	*1|*Amb	*1|*1	*1|*1	*1|*1	*1|*1	*1|*1	*3|*3	*1|*3	*3|*3	*1|*37	*1|*1	*1/*36+*10
HG00607	*1|*1	*1|*1	*1|*1	*1|*38	*1|*1	*1|*3	*36|*1	*1|*3	*1|*1	*1|*1	*1|*37	*1|*1	*1/*49
HG00608	*1|*1	*1|*Amb	*1|*1	*2|*3	*1|*1	*1|*1	*1|*1	*3|*3	*Amb|*1	*1|*1	*37|*15	*1|*1	*36+*10/*36+*10
HG00609	*1|*1	*1|*1	*1|*1	*38|*2	*1|*1	*3|*1	*1|*1	*3|*3	*1|*1	*1|*1	*1|*15	*1|*1	*49/*36+*10
HG00610	*1|*1	*1|*1	*1|*1	*38|*2	*1|*1	*3|*1	*1|*1	*3|*3	*1|*1	*1|*1	*37|*37	rs17376848|*1	*10/*36+*10
HG00611	*1|*1	*1|*1	*1|*1	*1|*1	*1|*1	*1|*1	*36|*1	*3|*3	*1|*3	*1|*1	*37|*37	*1|*1	*5/*36+*10
HG00612	*1|*1	*1|*1	*1|*1	*2|*1	*1|*1	*1|*1	*1|*1	*3|*3	*1|*3	*1|*1	*37|*37	rs17376848|*1	*10/*36+*10
HG00613	*1|*1	*9|*1	*1|*1	*3|*2	*1|*1	*1|*1	*1|*1	*3|*3	*1|*1	*1|*1	*15|*1	*1|rs1801159	*2/*2
HG00614	*1|*1	*1|*9	*1|*1	*1|*2	*1|*1	*1|*1	*36|*1	*3|*3	*1|*1	*1|*1	*37|*37	rs17376848|*1	*10/*5
HG00615	*1|*1	*1|*1	*1|*1	*3|*2	*1|*1	*1|*1	*1|*36	*3|*3	*1|*1	*1|*1	*1|*37	*1|rs17376848	*2/*5
HG00619	*1|*1	*Amb|*9	*2|*1	*1|*2	*1|*1	*1|*1	*1|*36	*3|*1	*3|*1	*1|*1	*1|*37	rs1801159|rs1801159	*49/*36+*10
HG00620	*1|*1	*9|*9	*9|*1	*2|*1	*1|*1	*1|*1	*1|*1	*3|*3	*1|*1	*1|*1	*37|*37	*1|*1	*5/*36+*10
HG00621	*1|*1	*9|*9	*2|*9	*2|*2	*1|*1	*1|*1	*36|*1	*1|*3	*3|*1	*1|*1	*37|*37	rs1801159|*1	*49/*5
HG00622	*1|*1	*9|*9	*1|*1	*1|*1	*1|*1	*1|*1	*1|*1	*3|*3	*1|*1	*1|*1	*15|*1	rs1801159|rs1801159	*1/*10
HG00623	*1|*1	*Amb|*1	*1|*1	*1|*1	*1|*1	*1|*44	*1|*36	*3|*1	*1|*1	*1|*1	*37|*1	rs1801159|*1	*36+*36+*10/*36+*36+*10
HG00625	*1|*1	*1|*Amb	*1|*1	*2|*1	*1|*1	*1|*1	*1|*36	*3|*1	*1|*1	*1|*1	*37|*1	*1|rs17376848	*36+*10/*36+*10
HG00626	*1|*1	*1|*9	*1|*1	*2|*1	*1|*1	*1|*1	*36|*1	*1|*3	*1|*Amb	*3|*3	*1|*37	*1|*1	*1/*10
HG00627	*1|*1	*Amb|*1	*1|*1	*2|*2	*1|*1	*1|*1	*36|*36	*1|*1	*1|*1	*1|*3	*37|*1	rs17376848|*1	*1/*36+*10
HG00628	*1|*1	*15|*Amb	*9|*1	*1|*17	*1|*1	*1|*29	*36|*36	*1|*1	*3|*1	*1|*Amb	*39|*37	rs1801159|*1	*2/*41
HG00629	*1|*1	*1|*1	*1|*1	*1|*2	*1|*1	*1|*1	*36|*1	*1|*3	*1|*1	*1|*1	*15|*15	*1|rs1801265	*10/*36+*10
HG00630	*1|*1	*Amb|*1	*1|*1	*1|*1	*1|*1	*1|*1	*36|*1	*1|*3	*3|*1	*Amb|*1	*37|*15	*1|rs1801265	*2/*36+*10
HG00631	*1|*1	*1|*1	*1|*1	*1|*2	*1|*1	*1|*1	*1|*1	*3|*3	*1|*1	*1|*1	*37|*16	*1|*1	*10/*5
HG00632	*1|*1	*9|*1	*1|*1	*1|*1	*1|*1	*1|*1	*1|*1	*3|*3	*1|*1	*1|*3	*37|*37	*Amb|*1	*10/*36+*10
HG00634	*1|*1	*1|*1	*1|*1	*1|*2	*1|*1	*1|*1	*1|*1	*3|*3	*1|*1	*1|*1	*37|*15	*Amb|rs1801159	Amb
HG00635	*1|*1	*Amb|*1	*1|*1	*1|*1	*1|*3	*1|*2	*1|*1	*3|*3	*1|*1	*1|*1	*1|*37	*1|rs1801159	*2/*36+*10
HG00636	*1|*1	*1|*1	*1|*1	*1|*1	*1|*1	*1|*1	*1|*1	*3|*3	*1|*1	*1|*1	*37|*37	*Amb|rs1801159	*1/*36+*10
HG00637	*1|*1	*1|*1	*18|*1	*1|*38	*15|*1	*1|*3	*1|*1	*3|*3	*1|*Amb	*1|*1	*15|*1	*Amb|rs2297595	*1/*1
HG00638	*1|*1	*9|*1	*1|*1	*1|*2	*1|*1	*1|*1	*1|*1	*3|*3	*1|*Amb	*1|*1	*37|*1	*Amb|rs2297595	*1/*1
HG00639	*1|*1	*1|*1	*1|*1	*1|*2	*15|*1	*1|*1	*1|*1	*3|*3	*1|*Amb	*1|*1	*1|*1	*Amb|rs2297595	*1/*1
HG00640	*1|*1	*14|*1	*9|*9	*1|*17	*1|*1	*1|*1	*36|*1	*3|*3	*3|*1	*1|*1	*1|*1	*1|*Amb	*1/*1
HG00641	*2|*2	*1|*1	*9|*9	*1|*17	*1|*1	*1|*1	*1|*1	*3|*3	*1|*3	*1|*1	*1|*20	*1|*Amb	*2/*3
HG00642	*1|*2	*1|*1	*9|*9	*1|*17	*1|*1	*1|*1	*36|*1	*3|*3	*3|*3	*1|*1	*1|*20	*1|*Amb	Amb
HG00650	*1|*1	*1|*1	*1|*1	*1|*2	*1|*1	*1|*1	*1|*36	*1|*3	*1|*Amb	*1|*1	*15|*37	*1|rs1801265	*10/*10
HG00651	*1|*1	*Amb|*9	*1|*1	*3|*2	*1|*1	*1|*1	*1|*1	*1|*3	*1|*1	*1|*1	*1|*15	*1|*1	*5/*36+*10
HG00652	*1|*1	*1|*9	*1|*1	*2|*2	*1|*1	*1|*1	*1|*1	*1|*3	*Amb|*1	*1|*1	*37|*15	rs1801265|*1	*10/*36+*10
HG00653	*1|*1	*1|*15	*1|*1	*2|*2	*1|*1	*1|*1	*1|*1	*3|*1	*1|*1	*1|*1	*37|*1	*1|*1	*1/*10
HG00654	*1|*1	*1|*Amb	*1|*1	*1|*3	*1|*1	*1|*1	*1|*1	*3|*1	*1|*1	*1|*1	*37|*15	rs1801159|*1	*10/*36+*10
HG00655	*1|*1	*15|*Amb	*1|*1	*2|*3	*1|*1	*1|*1	*1|*1	*3|*3	*1|*1	*1|*1	*37|*37	*1|*1	*10/*36+*10
HG00656	*1|*1	*Amb|*1	*9|*1	*2|*1	*1|*1	*1|*1	*1|*36	*3|*1	*1|*1	*1|*1	*37|*37	*1|*1	*1/*36+*36+*10
HG00657	*1|*1	*1|*1	*1|*1	*1|*17	*1|*1	*1|*1	*36|*36	*1|*1	*1|*1	*1|*3	*37|*1	rs1801159|*Amb	*5/*36+*10
HG00658	*1|*1	*1|*1	*1|*1	*1|*1	*1|*1	*1|*1	*1|*36	*3|*1	*1|*1	*1|*1	*37|*1	*1|*Amb	*36+*10/*36+*36+*10
HG00662	*2|*1	*1|*1	*1|*1	*1|*1	*1|*1	*1|*1	*36|*1	*1|*3	*1|*1	*1|*3	*1|*37	rs17376848|*1	*5/*36+*10
HG00663	*1|*1	*Amb|*11	*1|*9	*1|*1	*1|*1	*1|*1	*1|*1	*3|*3	*1|*1	*1|*1	*37|*37	*1|*1	*1/*10
HG00664	*2|*1	*1|*Amb	*1|*1	*1|*1	*1|*1	*1|*1	*1|*1	*3|*3	*1|*1	*1|*1	*37|*37	*1|*1	*10/*36+*10
HG00671	*1|*1	*Amb|*1	*2|*1	*2|*1	*1|*1	*1|*1	*1|*1	*3|*1	*1|*1	*1|*3	*1|*37	*1|*Amb	*10/*10
HG00672	*1|*1	*9|*1	*1|*9	*2|*2	*1|*1	*1|*1	*1|*1	*3|*3	*1|*1	*1|*1	*37|*37	*1|*Amb	*1/*36+*10
HG00673	*1|*1	*Amb|*9	*2|*1	*1|*2	*1|*1	*1|*1	*1|*1	*3|*3	*1|*1	*1|*1	*37|*37	*Amb|*Amb	*1/*10
HG00674	*1|*1	*1|*1	*1|*1	*1|*2	*1|*1	*1|*1	*1|*36	*3|*1	*Amb|*1	*3|*3	*37|*37	*1|rs17376848	Amb
HG00675	*1|*1	*9|*9	*1|*1	*1|*1	*1|*1	*1|*1	*1|*1	*3|*3	*1|*1	*1|*1	*1|*15	*1|*1	*36+*10/*36+*10
HG00683	*1|*2	*1|*1	*1|*1	*1|*1	*1|*1	*1|*1	*1|*1	*3|*3	*1|*3	*1|*1	*1|*37	rs17376848|rs1801159	*41/*36+*10
HG00684	*1|*1	*1|*1	*1|*9	*2|*1	*1|*1	*1|*1	*1|*1	*3|*3	*1|*1	*1|*1	*37|*1	*Amb|*1	*1/*36+*10
HG00685	*2|*1	*1|*1	*1|*9	*1|*2	*1|*1	*1|*1	*1|*1	*3|*3	*1|*1	*1|*1	*37|*37	rs1801159|*1	*1/*36+*10
HG00689	*1|*1	*1|*Amb	*1|*1	*2|*1	*1|*1	*1|*1	*1|*1	*3|*3	*1|*3	*1|*3	*1|*1	rs1801265|*1	Amb
HG00690	*1|*1	*9|*Amb	*9|*1	*2|*2	*1|*1	*1|*1	*1|*1	*1|*3	*1|*1	*3|*3	*1|*37	*1|*1	*1/*36+*10
HG00691	*1|*1	*Amb|*9	*1|*1	*1|*2	*1|*1	*1|*1	*1|*1	*3|*1	*3|*1	*3|*3	*1|*1	*1|*1	Amb
HG00692	*1|*2	*1|*1	*9|*2	*2|*1	*1|*1	*1|*1	*36|*36	*1|*1	*3|*1	*1|*1	*37|*37	*1|*1	*36+*10/*36+*10
HG00693	*1|*1	*1|*9	*1|*9	*2|*1	*1|*1	*1|*1	*1|*36	*3|*3	*3|*1	*1|*3	*37|*37	rs1801160|*1	Amb
HG00694	*2|*1	*1|*1	*2|*1	*1|*2	*1|*1	*1|*1	*36|*1	*1|*3	*1|*3	*1|*1	*37|*37	*1|*1	*36+*10/*36+*10
HG00698	*1|*1	*9|*9	*1|*9	*1|*2	*1|*1	*1|*1	*36|*1	*1|*3	*1|*1	*3|*1	*37|*37	*1|*Amb	*1/*10
HG00699	*1|*1	*1|*Amb	*9|*1	*1|*1	*1|*1	*1|*1	*1|*36	*3|*1	*1|*Amb	*1|*1	*15|*37	*1|*1	*10/*10x2
HG00700	*1|*1	*9|*Amb	*1|*1	*2|*1	*1|*1	*1|*1	*1|*1	*3|*3	*1|*Amb	*3|*1	*37|*15	*1|*1	*1/*10x2
HG00701	*1|*1	*1|*Amb	*1|*1	*1|*2	*1|*1	*1|*1	*1|*1	*3|*3	*1|*1	*1|*1	*37|*1	*1|*1	*1/*10
HG00702	*1|*1	*1|*1	*1|*1	*2|*1	*1|*1	*1|*1	*1|*36	*3|*1	*1|*1	*1|*1	*37|*1	*1|*Amb	*1/*36+*10
HG00703	*1|*1	*1|*1	*1|*1	*1|*1	*1|*1	*1|*1	*1|*36	*3|*1	*1|*1	*1|*1	*37|*37	*1|*Amb	*1/*36+*10
HG00704	*1|*1	*1|*1	*1|*1	*1|*2	*1|*1	*1|*1	*1|*18	*3|*3	*1|*1	*1|*1	*37|*37	*Amb|rs1801159	*1/*36+*10
HG00705	*1|*1	*1|*Amb	*1|*1	*1|*3	*1|*1	*1|*1	*1|*1	*3|*3	*1|*1	*1|*1	*37|*37	rs1801159|rs1801159	*1/*1
HG00706	*1|*1	*1|*1	*1|*1	*1|*1	*1|*1	*1|*1	*18|*1	*3|*3	*1|*1	*1|*1	*37|*37	*Amb|rs1801159	*1/*1
HG00707	*1|*1	*9|*9	*1|*1	*1|*2	*1|*1	*1|*1	*1|*1	*3|*3	*1|*3	*1|*Amb	*37|*37	*1|rs1801265	*10/*5
HG00708	*1|*1	*1|*1	*1|*1	*1|*2	*1|*1	*1|*1	*1|*36	*3|*1	*1|*1	*1|*1	*37|*37	*1|rs1801265	*36+*10/*36+*36+*10
HG00709	*1|*1	*9|*1	*1|*1	*2|*2	*1|*1	*1|*1	*1|*1	*3|*3	*1|*1	*1|*1	*37|*37	*1|rs1801265	*10/*36+*10
HG00717	*1|*1	*9|*1	*1|*1	*1|*3	*1|*1	*1|*1	*1|*36	*3|*1	*1|*1	*1|*1	*37|*37	*1|*1	*21/*36+*10
HG00728	*1|*2	*9|*1	*1|*2	*2|*2	*1|*1	*1|*1	*18|*1	*1|*3	*1|*1	*3|*1	*37|*37	rs17376848|*1	*10/*10
HG00729	*1|*2	*9|*1	*1|*1	*1|*1	*1|*1	*1|*1	*1|*1	*3|*3	*1|*1	*1|*1	*37|*37	*1|*1	*10/*5
HG00731	*1|*1	*1|*1	*9|*1	*1|*17	*3|*1	*2|*1	*22|*1	*3|*3	*1|*1	*1|*1	*1|*1	*Amb|rs17376848	*4/*68+*4
HG00732	*1|*1	*1|*1	*1|*Amb	*1|*1	*3|*1	*2|*1	*1|*36	*3|*1	*1|*1	*1|*1	*1|*1	rs1801265|*1	*41/*9
HG00733	*1|*1	*1|*1	*9|*1	*1|*1	*3|*3	*2|*2	*22|*1	*3|*3	*1|*1	*1|*1	*1|*1	rs17376848|rs1801265	Amb
HG00734	*1|*1	*1|*9	*9|*1	*1|*17	*4|*1	*1|*1	*10|*22	*3|*3	*1|*1	*1|*1	*37|*Amb	*1|*1	Amb
HG00735	*1|*1	*1|*1	*1|*9	*1|*17	*1|*1	*1|*1	*1|*10	*3|*3	*1|*1	*1|*1	*37|*Amb	*1|*1	Amb
HG00736	*1|*2	*1|*1	*1|*9	*2|*1	*1|*3	*1|*2	*1|*36	*3|*3	*3|*1	*1|*1	*37|*1	*1|*1	*35/*4
HG00737	*1|*1	*1|*1	*Amb|*9	*1|*1	*1|*3	*1|*2	*36|*1	*3|*3	*1|*1	*1|*1	*1|*1	rs1801159|rs1801159	*1/*35
HG00738	*2|*1	*1|*1	*9|*Amb	*1|*1	*3|*3	*2|*2	*36|*1	*3|*3	*3|*1	*1|*1	*37|*1	*1|rs1801159	Amb
HG00739	*1|*1	*1|*1	*Amb|*9	*2|*2	*1|*1	*1|*1	*1|*1	*3|*3	*1|*1	*1|*1	*1|*1	*1|rs1801159	Amb
HG00740	*1|*1	*Amb|*1	*9|*Amb	*1|*1	*3|*1	*2|*1	*1|*1	*3|*3	*Amb|*Amb	*1|*1	*15|*1	*1|*1	*2/*2
HG00741	*1|*1	*1|*1	*Amb|*Amb	*2|*1	*1|*3	*1|*2	*1|*1	*3|*3	*1|*Amb	*1|*1	*1|*1	*1|*1	Amb
HG00742	*1|*1	*18|*1	*1|*15	*1|*1	*1|*1	*1|*1	*1|*1	*3|*3	*1|*1	*1|*1	*14|*31	*1|rs1801265	*1/*10
HG00743	*1|*1	*9|*1	*1|*1	*1|*1	*1|*1	*1|*1	*1|*1	*3|*3	*3|*1	*1|*1	*14|*1	rs1801159|rs1801159	Amb
HG00759	*1|*1	*1|*1	*9|*1	*2|*1	*1|*1	*1|*1	*1|*1	*3|*3	*3|*1	*1|*1	*37|*37	*1|*1	*36+*10/*36+*10
HG00766	*1|*2	*1|*1	*9|*2	*1|*1	*1|*1	*1|*1	*1|*36	*3|*1	*1|*1	*1|*1	*1|*37	rs1801265|*Amb	*5/*36+*10
HG00844	*1|*1	*1|*15	*1|*1	*1|*1	*1|*1	*1|*1	*28|*1	*1|*3	*1|*1	*1|*1	*1|*37	*1|*1	*36+*10/*36+*10
HG00851	*1|*1	*9|*1	*9|*1	*2|*1	*1|*1	*1|*1	*1|*36	*1|*1	*1|*1	*1|*1	*37|*37	*1|*1	*1/*36+*10
HG00864	*1|*1	*9|*9	*1|*9	*1|*1	*1|*1	*1|*1	*1|*1	*3|*3	*Amb|*3	*3|*1	*37|*15	*1|*1	*36+*10/*36+*10
HG00867	*1|*1	*1|*1	*9|*9	*3|*2	*1|*1	*1|*1	*1|*1	*3|*3	*3|*1	*1|*1	*37|*1	*1|*1	*41/*36+*10
HG00879	*2|*1	*Amb|*1	*2|*1	*1|*3	*1|*1	*1|*1	*1|*1	*3|*3	*1|*1	*1|*1	*37|*37	rs1801159|*1	*1/*36+*10
HG00881	*1|*1	*1|*9	*9|*9	*2|*1	*1|*1	*1|*1	*1|*36	*3|*1	*1|*1	*1|*3	*37|*15	rs1801159|*1	*2/*71
HG00956	*8|*2	*9|*9	*9|*1	*1|*1	*1|*1	*1|*1	*1|*1	*1|*1	*1|*1	*1|*1	*37|*37	rs1801159|rs1801160	*41/*36+*10
HG00978	*1|*1	*9|*9	*9|*9	*1|*2	*1|*1	*1|*1	*1|*36	*3|*1	*1|*1	*1|*1	*37|*37	*1|*1	*41/*36+*10
HG00982	*1|*1	*1|*9	*9|*9	*1|*1	*1|*1	*1|*1	*1|*1	*3|*3	*1|*1	*1|*1	*37|*37	*1|*1	Amb
HG01028	*1|*1	*9|*Amb	*1|*1	*1|*1	*1|*1	*1|*1	*1|*36	*3|*1	*1|*3	*1|*1	*37|*37	*1|*Amb	*10/*36+*10
HG01029	*1|*1	*1|*Amb	*1|*1	*1|*1	*1|*1	*1|*1	*1|*36	*3|*1	*1|*1	*1|*1	*37|*1	rs1801159|*1	*41/*36+*10
HG01031	*1|*1	*1|*Amb	*1|*9	*1|*38	*1|*1	*1|*3	*36|*1	*1|*3	*1|*1	*1|*1	*37|*37	*1|*Amb	*10/*2
HG01046	*1|*1	*1|*1	*1|*9	*1|*1	*1|*1	*1|*1	*1|*36	*1|*3	*1|*1	*1|*1	*37|*37	*Amb|*1	*2/*36+*10
HG01047	*2|*1	*Amb|*1	*9|*1	*1|*1	*1|*1	*1|*1	*36|*1	*3|*3	*1|*1	*1|*1	*37|*20	*Amb|*1	*1/*1
HG01048	*1|*1	*1|*1	*Amb|*9	*2|*1	*1|*1	*1|*1	*1|*1	*3|*3	*1|*1	*1|*1	*37|*1	*Amb|*1	Amb
HG01049	*1|*1	*14|*1	*9|*1	*17|*1	*4|*1	*1|*1	*1|*36	*3|*1	*1|*1	*1|*1	*1|*1	rs1801159|rs1801265	*17/*2
HG01050	*1|*1	*1|*14	*9|*9	*2|*1	*1|*1	*1|*1	*1|*36	*3|*1	*1|*1	*1|*1	*1|*1	*1|rs1801265	*2/*2
HG01051	*1|*1	*1|*1	*9|*9	*13|*9	*1|*2	*8|*1	*36|*36	*1|*1	*1|*1	*1|*1	*14|*37	*Amb|*Amb	Amb
HG01052	*1|*1	*1|*1	*9|*Amb	*1|*1	*1|*1	*1|*1	*36|*1	*3|*3	*1|*Amb	*1|*1	*37|*1	*1|rs1801159	*2/*9
HG01053	*1|*1	*1|*1	*9|*9	*9|*1	*2|*1	*1|*1	*36|*1	*1|*3	*1|*1	*1|*1	*14|*1	rs1801265|rs1801159	Amb
HG01054	*1|*1	*1|*1	*2|*1	*1|*1	*3|*1	*2|*1	*1|*1	*3|*3	*1|*Amb	*1|*1	*15|*37	rs2297595|*1	*1/*1
HG01055	*1|*1	*1|*17	*9|*9	*1|*17	*3|*1	*2|*1	*1|*36	*1|*3	*Amb|*1	*1|*1	*14|*1	*1|*1	*1/*9
HG01056	*1|*1	*1|*17	*2|*9	*1|*17	*1|*1	*1|*1	*1|*1	*3|*3	*Amb|*Amb	*1|*1	*15|*14	*1|*1	*1/*9
HG01058	*1|*1	*1|*1	*9|*9	*2|*1	*1|*1	*1|*1	*36|*36	*1|*1	*1|*1	*1|*1	*37|*14	*1|*Amb	*1/*17
HG01060	*1|*1	*9|*1	*1|*1	*17|*17	*1|*1	*1|*1	*Amb|*36	*3|*1	*1|*3	*1|*1	*37|*1	*1|*1	Amb
HG01061	*1|*1	*1|*1	*9|*9	*1|*1	*3|*1	*Amb|*1	*1|*1	*3|*3	*Amb|*1	*1|*1	*14|*14	rs17376848|*Amb	Amb
HG01062	*1|*1	*9|*1	*1|*9	*17|*1	*1|*3	*1|*2	*Amb|*1	*3|*3	*3|*Amb	*1|*1	*37|*14	*1|*Amb	Amb
HG01063	*1|*1	*1|*21	*1|*9	*17|*1	*2|*1	*1|*1	*1|*36	*3|*3	*3|*1	*1|*1	*37|*15	*1|rs1801159	*1/*35
HG01064	*1|*1	*1|*1	*9|*22	*2|*17	*1|*1	*1|*1	*1|*1	*3|*3	*1|*3	*1|*1	*14|*37	*1|*1	Amb
HG01066	*1|*1	*1|*1	*1|*2	*1|*1	*3|*3	*2|*2	*1|*1	*3|*3	*1|*2	*1|*1	*1|*5	*1|*1	*35/*41
HG01067	*1|*1	*1|*9	*9|*Amb	*1|*1	*4|*1	*1|*1	*1|*1	*3|*3	*Amb|*Amb	*1|*1	*1|*15	rs2297595|*1	*2/*4
HG01068	*1|*1	*1|*1	*1|*Amb	*1|*1	*3|*1	*2|*1	*1|*1	*3|*3	*1|*Amb	*1|*1	*5|*15	*1|*1	*2/*41
HG01069	*1|*1	*9|*9	*1|*1	*1|*17	*3|*1	*2|*1	*1|*1	*3|*3	*1|*1	*1|*1	*37|*20	*Amb|*1	*4/*5
HG01070	*1|*1	*1|*1	*1|*9	*2|*2	*1|*1	*1|*1	*1|*1	*3|*3	*1|*1	*1|*1	*1|*1	*1|rs1801160	*41/*41
HG01071	*1|*1	*9|*1	*1|*9	*17|*2	*1|*1	*1|*1	*1|*1	*3|*3	*1|*1	*1|*1	*20|*1	*1|*1	*4/*41
HG01072	*1|*1	*1|*1	*Amb|*1	*1|*1	*1|*1	*1|*1	*1|*1	*3|*3	*1|*1	*1|*1	*1|*1	rs1801265|*1	*1/*1
HG01073	*1|*1	*9|*1	*1|*1	*2|*1	*1|*1	*1|*1	*1|*1	*3|*3	*Amb|*3	*1|*1	*1|*1	*1|*1	*2/*4
HG01074	*1|*1	*1|*1	*Amb|*1	*1|*2	*1|*1	*1|*1	*1|*1	*3|*3	*1|*Amb	*1|*1	*1|*1	*1|*1	Amb
HG01075	*1|*1	*1|*1	*1|*1	*2|*1	*1|*1	*1|*1	*1|*1	*3|*3	*1|*1	*1|*1	*37|*15	*1|*Amb	Amb
HG01077	*1|*1	*1|*1	*1|*1	*17|*1	*1|*3	*1|*2	*36|*1	*3|*3	*1|*1	*1|*1	*20|*15	*1|rs1801265	Amb
HG01079	*1|*1	*1|*1	*Amb|*10	*1|*1	*1|*1	*1|*1	*36|*1	*6|*3	*1|*1	*1|*1	*1|*20	rs1801265|rs1801159	*1/*33
HG01080	*1|*1	*Amb|*1	*2|*9	*1|*1	*3|*1	*2|*1	*36|*36	*1|*6	*1|*1	*1|*1	*37|*15	*Amb|*1	*2/*28
HG01081	*1|*1	*1|*Amb	*10|*2	*1|*1	*1|*3	*1|*2	*36|*36	*6|*6	*1|*1	*1|*1	*1|*15	rs1801265|*1	Amb
HG01082	*1|*1	*1|*1	*Amb|*9	*1|*1	*3|*1	*2|*1	*1|*36	*3|*1	*Amb|*Amb	*1|*1	*14|*37	*Amb|*1	*4/*41
HG01083	*1|*1	*1|*1	*9|*9	*1|*2	*1|*1	*1|*1	*1|*1	*3|*3	*1|*1	*1|*1	*14|*20	*1|rs1801159	Amb
HG01084	*1|*1	*1|*1	*9|*9	*1|*1	*1|*1	*1|*1	*1|*1	*3|*3	*Amb|*1	*1|*1	*14|*14	*Amb|rs1801159	*2/*4
HG01085	*1|*1	*1|*1	*1|*9	*1|*2	*1|*1	*1|*1	*1|*1	*3|*3	*1|*1	*1|*1	*1|*20	*1|rs1801265	*2/*31
HG01086	*1|*1	*1|*1	*1|*1	*1|*1	*1|*3	*1|*2	*1|*36	*3|*1	*1|*Amb	*3|*1	*1|*1	rs1801159|*Amb	*1/*31
HG01087	*1|*1	*1|*1	*9|*1	*2|*1	*1|*1	*1|*1	*1|*36	*3|*1	*1|*Amb	*1|*3	*1|*1	*1|rs1801159	Amb
HG01088	*1|*1	*1|*1	*1|*Amb	*17|*17	*1|*1	*1|*1	*1|*1	*3|*3	*Amb|*1	*1|*1	*37|*1	*Amb|*1	Amb
HG01089	*1|*1	*1|*1	*9|*9	*10|*1	*15|*2	*1|*Amb	*36|*1	*1|*3	*1|*1	*1|*1	*1|*1	rs1801265|rs17376848	Amb
HG01092	*1|*1	*1|*1	*1|*9	*1|*1	*1|*3	*1|*2	*36|*36	*1|*3	*3|*3	*1|*1	*37|*1	*1|*1	*1/*10
HG01094	*1|*1	*1|*1	*9|*1	*17|*17	*1|*1	*1|*1	*36|*1	*1|*3	*1|*1	*1|*1	*37|*15	rs1801159|*1	*1/*31
HG01095	*1|*1	*1|*17	*1|*9	*17|*1	*1|*1	*1|*1	*36|*36	*1|*1	*1|*Amb	*1|*1	*15|*1	*Amb|rs1801160	Amb
HG01096	*1|*1	*1|*17	*9|*1	*17|*1	*1|*1	*1|*1	*36|*36	*1|*1	*1|*1	*1|*1	*37|*1	rs1801159|*Amb	*1/*1
HG01097	*1|*1	*1|*1	*15|*10	*1|*1	*3|*1	*2|*1	*1|*1	*3|*3	*3|*1	*1|*1	*15|*1	*1|*1	*2x2/*31
HG01098	*1|*1	*18|*1	*Amb|*1	*2|*1	*1|*1	*1|*1	*36|*1	*1|*3	*3|*1	*1|*1	*1|*1	*1|*1	Amb
HG01099	*1|*1	*1|*18	*10|*1	*1|*1	*3|*1	*2|*1	*1|*36	*3|*1	*1|*1	*1|*1	*15|*1	*1|*1	*31/*41
HG01100	*1|*1	*1|*1	*9|*2	*17|*1	*1|*1	*1|*1	*36|*36	*1|*6	*3|*1	*1|*1	*20|*14	*1|*1	Amb
HG01101	*1|*1	*1|*1	*1|*9	*1|*17	*1|*1	*1|*1	*1|*1	*3|*3	*1|*1	*1|*1	*37|*1	rs17376848|*1	*2/*41
HG01102	*1|*1	*1|*1	*1|*9	*1|*1	*1|*1	*1|*1	*36|*1	*6|*3	*1|*1	*1|*1	*15|*14	rs1801159|*1	Amb
HG01103	*1|*1	*1|*1	*9|*9	*17|*1	*1|*1	*1|*1	*1|*1	*3|*3	*1|*1	*1|*1	*37|*14	*1|*1	Amb
HG01104	*1|*1	*1|*1	*1|*1	*2|*1	*4|*1	*12|*1	*1|*36	*3|*1	*1|*1	*1|*1	*1|*15	rs1801160|*1	*10/*4
HG01105	*1|*1	*9|*1	*1|*1	*1|*1	*3|*1	*2|*1	*1|*1	*3|*3	*1|*1	*1|*1	*1|*1	*1|rs1801159	*1/*35
HG01106	*1|*1	*1|*1	*1|*1	*1|*1	*1|*1	*1|*1	*1|*1	*3|*3	*1|*1	*1|*1	*15|*1	*1|rs1801159	*35/*4
HG01107	*1|*1	*1|*1	*1|*2	*1|*1	*1|*1	*1|*1	*1|*1	*3|*3	*1|*1	*1|*1	*1|*1	*1|rs1801265	Amb
HG01108	*1|*2	*1|*1	*9|*9	*17|*1	*1|*1	*1|*1	*1|*1	*3|*3	*Amb|*2	*1|*1	*1|*27	rs1801265|rs1801265	*106/*2
HG01109	*1|*1	*1|*1	*1|*9	*1|*17	*1|*1	*1|*1	*1|*1	*3|*3	*1|*2	*1|*1	*1|*1	*1|rs1801265	*106/*41
HG01110	*1|*1	*1|*1	*Amb|*1	*1|*1	*1|*1	*1|*1	*1|*1	*3|*3	*1|*1	*1|*1	*14|*37	*1|*1	Amb
HG01111	*1|*1	*1|*1	*9|*1	*1|*38	*1|*1	*1|*3	*36|*37	*1|*3	*1|*1	*1|*1	*14|*20	*1|*1	*1/*33
HG01112	*1|*1	*1|*1	*9|*9	*17|*17	*1|*1	*1|*1	*1|*1	*3|*3	*Amb|*1	*1|*1	*15|*15	*Amb|*1	*4/*41
HG01113	*1|*1	*1|*1	*9|*1	*1|*2	*1|*4	*1|*1	*36|*1	*1|*3	*1|*1	*1|*1	*1|*5	rs1801265|*1	*35/*68+*4
HG01114	*1|*1	*1|*1	*9|*1	*17|*2	*1|*4	*1|*1	*1|*1	*3|*3	*1|*1	*1|*1	*15|*1	*1|*1	*4/*68+*4
HG01119	*1|*1	*1|*1	*1|*1	*17|*1	*1|*1	*1|*1	*1|*1	*3|*3	*Amb|*3	*1|*1	*1|*37	*1|*Amb	Amb
HG01121	*1|*1	*1|*1	*1|*9	*1|*1	*1|*1	*1|*1	*1|*1	*3|*3	*Amb|*1	*1|*1	*5|*1	*Amb|rs17376848	*1/*1
HG01122	*1|*2	*9|*1	*1|*1	*1|*1	*1|*1	*1|*1	*1|*36	*3|*3	*1|*1	*1|*1	*1|*15	rs1801160|*1	*2/*41
HG01124	*1|*1	*1|*1	*9|*1	*1|*1	*1|*1	*1|*1	*1|*1	*3|*3	*1|*1	*1|*1	*1|*15	*1|*1	*2/*2
HG01125	*1|*1	*1|*1	*9|*1	*1|*1	*1|*1	*1|*1	*1|*1	*3|*3	*Amb|*Amb	*1|*1	*1|*1	*1|*1	*1/*1
HG01126	*1|*1	*1|*1	*1|*1	*1|*1	*1|*1	*1|*1	*1|*1	*3|*3	*1|*Amb	*1|*1	*15|*1	*1|*1	Amb
HG01130	*2|*1	*Amb|*9	*18|*Amb	*1|*2	*1|*1	*1|*1	*1|*1	*3|*3	*1|*Amb	*1|*1	*37|*14	rs1801159|rs1801160	Amb
HG01131	*1|*1	*1|*1	*1|*9	*17|*1	*1|*3	*1|*2	*1|*1	*3|*3	*1|*1	*1|*1	*37|*1	rs1801265|*Amb	*2/*4
HG01133	*1|*1	*1|*1	*1|*1	*38|*1	*1|*3	*3|*2	*1|*36	*3|*1	*1|*Amb	*1|*1	*37|*15	*Amb|rs1801159	Amb
HG01134	*1|*1	*1|*1	*Amb|*1	*1|*38	*1|*1	*1|*3	*1|*36	*3|*3	*1|*1	*1|*1	*37|*14	*1|*1	Amb
HG01135	*1|*1	*1|*1	*1|*1	*38|*1	*1|*1	*3|*1	*1|*36	*3|*3	*1|*1	*1|*1	*15|*14	*Amb|*1	*2/*43
HG01136	*2|*1	*1|*9	*1|*9	*17|*1	*1|*1	*1|*1	*1|*36	*3|*3	*1|*3	*1|*1	*1|*1	*1|*1	*4/*4
HG01137	*1|*1	*1|*1	*1|*1	*2|*1	*1|*1	*1|*1	*1|*36	*3|*1	*1|*3	*1|*1	*37|*37	rs1801159|rs1801159	*1/*1
HG01138	*2|*1	*1|*1	*1|*1	*1|*2	*1|*1	*1|*1	*1|*1	*3|*3	*3|*1	*1|*1	*1|*37	*1|rs1801159	Amb
HG01139	*1|*1	*1|*14	*1|*1	*1|*1	*1|*1	*1|*1	*1|*36	*3|*1	*1|*1	*1|*1	*1|*1	*1|*Amb	Amb
HG01140	*1|*1	*1|*1	*9|*10	*1|*1	*1|*1	*1|*1	*36|*1	*1|*3	*1|*1	*1|*1	*14|*14	*1|*Amb	Amb
HG01141	*1|*1	*1|*1	*1|*9	*1|*1	*1|*1	*1|*1	*1|*36	*3|*1	*1|*1	*1|*1	*1|*14	*Amb|*Amb	Amb
HG01142	*1|*1	*1|*1	*2|*1	*1|*1	*1|*1	*2|*1	*36|*1	*1|*3	*1|*3	*1|*1	*1|*1	*1|rs1801265	*1/*3
HG01148	*1|*1	*1|*1	*18|*1	*1|*2	*3|*1	*2|*1	*1|*1	*3|*3	*1|*1	*3|*1	*14|*20	rs1801160|rs17376848	Amb
HG01149	*1|*1	*1|*1	*1|*1	*1|*17	*1|*1	*1|*1	*1|*1	*3|*3	*Amb|*1	*1|*1	*37|*37	*1|rs1801265	*1/*1
HG01150	*1|*1	*1|*1	*18|*1	*2|*1	*1|*1	*1|*1	*1|*1	*3|*3	*1|*Amb	*1|*1	*14|*37	rs1801160|*1	Amb
HG01161	*1|*1	*1|*9	*Amb|*1	*1|*1	*1|*1	*1|*1	*22|*1	*3|*3	*2|*1	*1|*1	*14|*1	*1|*1	*1/*13
HG01162	*1|*1	*1|*1	*9|*1	*1|*1	*1|*1	*1|*1	*1|*36	*3|*1	*1|*Amb	*1|*1	*1|*1	*1|*1	*1/*35x2
HG01164	*1|*1	*1|*9	*1|*1	*2|*1	*1|*1	*1|*1	*22|*1	*3|*3	*1|*Amb	*1|*1	*1|*1	*1|*Amb	Amb
HG01167	*1|*1	*1|*1	*9|*9	*1|*1	*1|*1	*1|*1	*1|*36	*3|*6	*1|*3	*1|*1	*37|*37	*1|*1	Amb
HG01168	*1|*1	*1|*1	*9|*1	*1|*17	*1|*1	*1|*1	*1|*1	*3|*3	*3|*Amb	*1|*1	*20|*37	*1|*1	Amb
HG01169	*1|*1	*1|*1	*9|*9	*1|*17	*1|*1	*1|*1	*36|*1	*6|*3	*3|*3	*1|*1	*37|*37	*1|*1	*1/*1
HG01170	*1|*1	*1|*1	*9|*9	*1|*1	*1|*1	*1|*5	*1|*36	*3|*1	*3|*1	*1|*1	*37|*20	*1|*1	*1/*5
HG01171	*1|*1	*1|*1	*9|*18	*1|*1	*4|*3	*1|*2	*1|*1	*3|*3	*3|*1	*1|*1	*15|*14	*Amb|*1	Amb
HG01172	*1|*1	*1|*1	*9|*18	*1|*1	*1|*4	*1|*1	*1|*1	*3|*3	*3|*3	*1|*1	*37|*15	*1|*1	*1/*1
HG01173	*1|*1	*1|*1	*22|*Amb	*1|*1	*1|*1	*1|*1	*1|*1	*3|*3	*Amb|*Amb	*1|*1	*1|*14	*1|rs1801160	*2/*41
HG01174	*1|*1	*1|*1	*9|*Amb	*4|*1	*3|*1	*2|*1	*36|*1	*3|*3	*Amb|*1	*1|*1	*1|*37	*1|rs1801159	Amb
HG01175	*1|*1	*1|*1	*Amb|*Amb	*1|*4	*1|*3	*1|*2	*1|*36	*3|*3	*Amb|*1	*1|*1	*1|*37	*1|rs1801159	*41/*41
HG01176	*2|*1	*1|*1	*18|*9	*17|*2	*1|*1	*1|*1	*1|*36	*3|*1	*1|*2	*1|*1	*1|*15	*Amb|*1	*4/*41
HG01177	*1|*2	*1|*1	*1|*1	*17|*1	*1|*1	*1|*1	*1|*1	*3|*3	*1|*1	*1|*1	*1|*37	*Amb|*1	*2/*41
HG01178	*2|*1	*1|*1	*18|*1	*2|*17	*1|*1	*1|*1	*36|*1	*1|*3	*2|*1	*1|*1	*1|*37	*Amb|*Amb	*2/*4
HG01182	*1|*1	*1|*1	*9|*9	*17|*2	*1|*1	*1|*1	*1|*36	*3|*6	*1|*1	*1|*1	*1|*1	*1|*1	*1/*35
HG01183	*1|*1	*1|*1	*9|*1	*1|*38	*1|*1	*1|*3	*36|*36	*3|*1	*1|*1	*1|*1	*1|*1	*Amb|*1	*4/*4
HG01184	*1|*1	*1|*1	*9|*9	*17|*1	*1|*1	*1|*1	*36|*36	*6|*3	*1|*1	*1|*1	*1|*1	*1|*Amb	*35/*4
HG01187	*1|*1	*9|*1	*1|*9	*1|*1	*1|*1	*1|*1	*36|*36	*1|*6	*1|*1	*1|*1	*1|*41	*1|rs1801159	*1/*5
HG01188	*1|*1	*1|*1	*1|*9	*1|*1	*1|*1	*1|*1	*36|*36	*1|*6	*Amb|*Amb	*1|*1	*1|*20	rs1801265|rs2297595	*1/*9
HG01189	*1|*1	*1|*1	*9|*9	*1|*1	*1|*1	*1|*1	*36|*36	*1|*1	*1|*Amb	*1|*1	*41|*20	rs1801159|rs1801265	*1/*5
HG01190	*1|*1	*1|*1	*1|*Amb	*1|*2	*3|*1	*61|*1	*36|*36	*1|*1	*3|*1	*1|*1	*1|*1	*1|rs1801265	*5/*68+*4
HG01191	*1|*1	*9|*1	*1|*1	*17|*1	*2|*3	*1|*2	*22|*1	*3|*3	*1|*1	*1|*1	*1|*5	*1|*1	*2/*41
HG01192	*1|*1	*1|*1	*Amb|*1	*2|*17	*1|*2	*1|*1	*36|*1	*1|*3	*1|*1	*1|*1	*1|*1	rs1801265|*1	*41/*5
HG01197	*1|*1	*1|*14	*9|*9	*1|*1	*1|*1	*1|*1	*1|*1	*3|*3	*1|*1	*1|*1	*1|*14	rs1801159|rs17376848	*1/*35
HG01198	*1|*1	*1|*1	*15|*Amb	*17|*38	*1|*1	*1|*3	*1|*1	*3|*3	*Amb|*1	*1|*1	*15|*1	rs1801160|rs1801265	*1/*2x2
HG01199	*1|*1	*1|*1	*9|*15	*1|*38	*1|*1	*1|*3	*1|*1	*3|*3	*1|*1	*1|*1	*1|*1	rs17376848|rs1801265	*1/*2x2
HG01200	*1|*1	*1|*1	*9|*1	*17|*38	*1|*1	*1|*3	*1|*22	*3|*3	*3|*1	*1|*1	*1|*14	*1|*1	Amb
HG01204	*8|*1	*1|*1	*1|*1	*17|*1	*1|*1	*1|*1	*22|*1	*3|*3	*Amb|*1	*1|*1	*20|*20	rs1801265|rs1801159	Amb
HG01205	*1|*1	*1|*14	*1|*9	*38|*17	*1|*1	*3|*1	*1|*36	*3|*1	*Amb|*1	*1|*1	*1|*15	rs1801159|*1	Amb
HG01206	*1|*1	*1|*14	*1|*9	*17|*17	*1|*1	*1|*1	*22|*1	*3|*3	*Amb|*Amb	*1|*1	*20|*1	rs1801265|rs1801159	*4/*41
HG01241	*1|*1	*1|*1	*18|*1	*1|*17	*1|*1	*1|*1	*1|*36	*3|*1	*1|*1	*1|*1	*37|*37	rs1801265|rs1801159	Amb
HG01242	*1|*1	*1|*1	*10|*1	*13|*17	*1|*1	*1|*1	*36|*36	*1|*1	*1|*Amb	*1|*1	*1|*1	*1|*1	*1/*5
HG01243	*1|*1	*1|*1	*1|*10	*17|*17	*1|*1	*1|*1	*1|*36	*3|*1	*1|*1	*1|*1	*37|*1	rs1801159|*1	*1/*5
HG01247	*1|*1	*1|*1	*9|*9	*17|*1	*1|*1	*1|*1	*36|*36	*1|*3	*1|*3	*1|*1	*20|*14	*Amb|*1	Amb
HG01248	*1|*1	*1|*9	*2|*1	*1|*1	*1|*1	*1|*1	*1|*36	*3|*6	*1|*1	*1|*1	*1|*14	*1|rs1801265	*1/*35
HG01249	*1|*1	*1|*1	*Amb|*9	*1|*38	*1|*1	*1|*3	*1|*37	*3|*3	*1|*1	*1|*1	*14|*20	*1|*1	Amb
HG01250	*1|*1	*1|*9	*1|*9	*1|*1	*1|*1	*1|*1	*1|*1	*3|*3	*Amb|*1	*1|*1	*1|*1	*1|*1	*1/*1
HG01251	*1|*1	*1|*1	*9|*9	*17|*1	*1|*1	*1|*1	*1|*1	*3|*3	*1|*1	*1|*1	*15|*1	rs17376848|*Amb	Amb
HG01252	*1|*1	*1|*1	*1|*9	*1|*1	*1|*1	*1|*1	*1|*1	*3|*3	*1|*1	*1|*1	*1|*1	*1|rs17376848	Amb
HG01253	*1|*1	*1|*9	*9|*1	*17|*2	*1|*1	*1|*1	*1|*1	*3|*3	*3|*1	*1|*1	*15|*5	*Amb|*Amb	Amb
HG01254	*1|*1	*1|*1	*Amb|*1	*1|*2	*1|*1	*1|*1	*1|*1	*3|*3	*Amb|*1	*1|*1	*15|*14	*Amb|*1	*2/*41
HG01255	*1|*1	*1|*1	*9|*Amb	*17|*1	*1|*1	*1|*1	*1|*1	*3|*3	*3|*1	*1|*1	*5|*15	*Amb|*Amb	*2/*41
HG01256	*1|*1	*1|*1	*9|*9	*1|*1	*1|*1	*1|*1	*1|*1	*3|*3	*1|*1	*1|*1	*1|*1	*1|rs67376798	*1/*68+*68+*4
HG01257	*1|*1	*1|*1	*10|*9	*17|*1	*1|*1	*1|*1	*1|*1	*3|*3	*3|*1	*1|*1	*15|*1	*Amb|rs1801159	*2/*2
HG01258	*1|*1	*1|*1	*9|*10	*1|*17	*1|*1	*1|*1	*1|*1	*3|*3	*1|*3	*1|*1	*1|*15	*1|*Amb	Amb
HG01259	*1|*1	*1|*1	*9|*9	*1|*38	*1|*1	*1|*3	*1|*1	*3|*3	*1|*1	*1|*1	*1|*15	rs1801159|*1	*1/*5
HG01260	*1|*1	*9|*1	*1|*Amb	*1|*17	*3|*1	*2|*1	*1|*1	*3|*3	*3|*1	*1|*1	*1|*1	*Amb|*Amb	*1/*1
HG01261	*1|*1	*1|*1	*9|*Amb	*38|*1	*1|*3	*3|*2	*1|*1	*3|*3	*1|*3	*1|*1	*15|*1	*1|*Amb	*1/*5
HG01269	*1|*1	*1|*1	*1|*1	*17|*1	*1|*1	*1|*1	*37|*1	*3|*3	*1|*1	*1|*1	*1|*1	*1|*1	*1/*82
HG01271	*1|*1	*1|*1	*9|*Amb	*1|*1	*1|*1	*1|*1	*1|*1	*3|*3	*1|*1	*1|*1	*1|*14	*1|*1	*10/*4
HG01272	*1|*1	*1|*9	*1|*1	*38|*1	*1|*1	*3|*1	*36|*36	*6|*3	*1|*1	*1|*1	*43|*1	*Amb|*1	*17/*82
HG01273	*1|*1	*1|*9	*Amb|*1	*1|*1	*1|*1	*1|*1	*1|*36	*3|*6	*1|*1	*1|*1	*1|*1	*1|*1	*4/*82
HG01274	*1|*1	*1|*1	*1|*9	*1|*2	*1|*1	*1|*1	*1|*1	*3|*3	*1|*1	*1|*1	*1|*1	rs1801159|*1	Amb
HG01275	*1|*1	*1|*1	*10|*1	*1|*1	*1|*3	*1|*2	*36|*1	*1|*3	*3|*1	*1|*1	*15|*1	*1|*Amb	*4/*9
HG01276	*1|*1	*1|*1	*1|*10	*2|*1	*1|*1	*1|*1	*1|*36	*3|*1	*1|*1	*1|*1	*1|*1	*1|*1	*4/*41
HG01277	*1|*1	*1|*9	*9|*1	*1|*1	*1|*1	*1|*1	*36|*1	*3|*3	*1|*3	*1|*1	*1|*37	rs1801159|*1	*1/*35
HG01278	*1|*1	*9|*1	*1|*1	*1|*1	*3|*1	*2|*1	*1|*36	*3|*3	*3|*1	*1|*4	*1|*1	*1|rs1801265	*2/*35
HG01279	*1|*1	*9|*1	*1|*1	*1|*1	*1|*3	*1|*2	*1|*36	*3|*3	*3|*1	*1|*4	*1|*1	*1|*1	*2/*35
HG01280	*1|*1	*9|*18	*9|*1	*1|*2	*1|*1	*1|*1	*1|*36	*3|*1	*1|*1	*1|*1	*1|*15	*Amb|rs199777072	*1/*68+*68+*4
HG01281	*1|*1	*1|*1	*1|*1	*1|*1	*3|*1	*2|*1	*1|*1	*3|*3	*1|*1	*1|*1	*1|*37	*1|*1	*4/*5
HG01284	*1|*1	*1|*1	*Amb|*2	*1|*1	*1|*1	*1|*1	*36|*1	*3|*3	*1|*1	*1|*1	*1|*14	*1|*1	*1/*1
HG01286	*1|*1	*1|*1	*1|*1	*1|*1	*3|*1	*2|*1	*1|*1	*3|*3	*1|*1	*1|*1	*37|*37	rs1801159|*1	Amb
HG01302	*1|*2	*1|*1	*9|*9	*1|*17	*3|*1	*2|*1	*1|*1	*3|*3	*1|*3	*1|*1	*1|*15	rs1801265|rs1801265	*1/*10
HG01303	*1|*1	*1|*1	*1|*1	*1|*2	*1|*1	*1|*1	*36|*1	*1|*3	*1|*1	*1|*1	*15|*15	*1|*Amb	*2/*4
HG01305	*2|*1	*1|*Amb	*9|*1	*17|*1	*2|*1	*1|*1	*1|*36	*3|*1	*1|*3	*1|*1	*37|*37	rs1801159|*1	Amb
HG01308	*2|*1	*1|*9	*1|*1	*2|*1	*1|*1	*1|*1	*15|*36	*1|*1	*1|*1	*1|*1	*14|*1	rs1801265|rs1801265	*4/*68+*4
HG01311	*1|*1	*1|*1	*9|*1	*1|*2	*3|*1	*1|*1	*36|*1	*3|*3	*1|*1	*1|*1	*1|*1	rs1801159|rs1801265	Amb
HG01312	*2|*1	*1|*1	*Amb|*1	*1|*1	*1|*1	*3|*1	*36|*36	*3|*1	*1|*3	*1|*1	*14|*14	rs1801159|*Amb	*1/*35
HG01323	*1|*1	*1|*1	*1|*9	*1|*1	*1|*1	*1|*1	*1|*36	*3|*1	*1|*1	*1|*1	*1|*1	*1|rs1801265	Amb
HG01325	*1|*1	*14|*1	*1|*Amb	*1|*1	*3|*3	*61|*2	*36|*1	*3|*3	*1|*Amb	*1|*1	*1|*1	*1|rs1801265	Amb
HG01326	*1|*1	*1|*1	*Amb|*1	*1|*1	*1|*1	*3|*1	*36|*22	*1|*3	*2|*1	*1|*1	*1|*14	*1|rs1801265	*4/*41
HG01334	*1|*1	*1|*1	*9|*1	*17|*17	*1|*1	*1|*1	*1|*1	*3|*3	*1|*1	*1|*1	*1|*15	*1|*1	*4/*4
HG01341	*1|*1	*1|*1	*9|*1	*2|*17	*1|*1	*1|*1	*1|*36	*3|*1	*1|*3	*1|*1	*14|*14	rs1801159|rs1801159	Amb
HG01342	*1|*1	*1|*1	*9|*1	*1|*1	*1|*3	*1|*2	*1|*36	*3|*1	*1|*1	*1|*1	*1|*15	rs17376848|*Amb	*1/*5
HG01343	*1|*1	*1|*1	*9|*9	*2|*1	*1|*3	*1|*2	*1|*1	*3|*3	*1|*1	*1|*1	*14|*15	rs1801159|*Amb	Amb
HG01344	*1|*1	*21|*9	*1|*1	*1|*1	*1|*1	*1|*1	*1|*36	*3|*3	*1|*Amb	*1|*1	*1|*15	*1|*1	*4/*41
HG01345	*1|*1	*1|*1	*1|*9	*1|*1	*1|*1	*1|*1	*1|*1	*3|*3	*1|*1	*1|*1	*14|*14	*Amb|*1	*1/*6
HG01346	*1|*1	*21|*1	*1|*1	*1|*1	*1|*1	*1|*1	*1|*1	*3|*3	*1|*1	*1|*1	*1|*14	*1|*1	*41/*6
HG01347	*1|*1	*1|*1	*10|*1	*1|*1	*1|*1	*1|*1	*1|*1	*3|*3	*1|*1	*1|*1	*14|*1	*1|rs1801159	Amb
HG01348	*1|*1	*1|*14	*10|*Amb	*1|*1	*1|*3	*1|*2	*1|*1	*3|*3	*3|*Amb	*1|*1	*1|*20	rs1801160|rs1801159	*1/*1
HG01349	*1|*1	*1|*1	*10|*10	*1|*1	*1|*1	*1|*1	*1|*1	*3|*3	*1|*Amb	*1|*1	*1|*1	rs1801159|rs1801159	Amb
HG01350	*1|*1	*1|*1	*9|*1	*1|*2	*1|*4	*1|*1	*36|*36	*1|*1	*1|*Amb	*1|*1	*37|*37	*Amb|rs1801158	*2/*2
HG01351	*1|*1	*1|*1	*1|*Amb	*1|*17	*1|*1	*1|*1	*1|*36	*3|*3	*1|*1	*1|*1	*37|*15	rs1801265|*Amb	*1/*1
HG01352	*1|*1	*1|*1	*9|*1	*2|*1	*4|*1	*1|*1	*36|*1	*1|*3	*1|*1	*1|*1	*37|*15	*Amb|rs1801265	Amb
HG01353	*1|*1	*1|*1	*9|*1	*1|*1	*1|*1	*1|*1	*1|*36	*3|*1	*1|*1	*1|*1	*37|*1	*1|*1	*1/*1
HG01354	*1|*1	*14|*14	*1|*1	*17|*1	*3|*1	*1|*2	*36|*1	*3|*3	*1|*1	*1|*1	*37|*1	rs1801158|rs1801159	Amb
HG01355	*1|*1	*1|*14	*9|*1	*1|*17	*1|*1	*1|*1	*1|*36	*3|*3	*1|*1	*1|*1	*37|*37	*1|rs1801158	*1/*1
HG01356	*1|*1	*1|*1	*Amb|*1	*2|*1	*1|*1	*1|*1	*36|*1	*3|*3	*1|*1	*1|*1	*15|*14	rs1801265|rs2297595	*1/*1
HG01357	*1|*1	*1|*1	*9|*9	*1|*2	*3|*1	*2|*1	*1|*1	*3|*3	*1|*1	*1|*1	*1|*14	rs1801160|*1	*1/*1
HG01358	*1|*1	*1|*1	*1|*9	*1|*1	*1|*3	*1|*2	*36|*1	*3|*3	*1|*1	*1|*1	*15|*1	rs1801265|*1	*1/*1
HG01359	*1|*1	*1|*1	*1|*9	*1|*38	*1|*1	*1|*3	*1|*36	*3|*1	*3|*1	*1|*4	*1|*1	*1|*1	Amb
HG01360	*1|*1	*1|*1	*1|*1	*1|*1	*3|*3	*1|*2	*1|*1	*3|*3	*1|*1	*1|*1	*1|*1	rs1801159|*1	Amb
HG01361	*1|*1	*1|*1	*9|*1	*1|*1	*1|*3	*1|*1	*1|*1	*3|*3	*1|*1	*4|*1	*1|*1	*1|*1	Amb
HG01362	*1|*1	*9|*1	*1|*9	*1|*17	*1|*1	*1|*1	*37|*1	*3|*3	*3|*1	*1|*1	*5|*20	*1|*1	*2/*4
HG01363	*1|*8	*1|*1	*1|*9	*17|*1	*1|*1	*1|*1	*36|*36	*1|*3	*1|*1	*1|*1	*37|*1	rs1801158|*1	Amb
HG01365	*1|*1	*1|*1	*9|*1	*1|*17	*1|*1	*1|*1	*36|*1	*3|*3	*3|*1	*1|*1	*1|*1	*Amb|*1	*1/*9
HG01366	*2|*1	*9|*Amb	*1|*9	*1|*1	*1|*1	*1|*1	*36|*1	*1|*3	*1|*1	*1|*1	*20|*37	rs1801159|*1	*2/*2
HG01367	*1|*2	*1|*Amb	*1|*9	*17|*1	*1|*1	*1|*1	*1|*1	*3|*3	*3|*1	*1|*1	*1|*20	rs6670886|rs1801159	Amb
HG01369	*1|*1	*18|*1	*1|*9	*1|*1	*1|*1	*1|*1	*1|*1	*3|*3	*1|*1	*1|*1	*1|*14	rs1801265|rs17376848	*1/*1
HG01372	*1|*1	*1|*1	*9|*1	*1|*1	*1|*1	*1|*1	*1|*1	*3|*3	*3|*Amb	*1|*3	*1|*14	*Amb|*1	*1/*1
HG01374	*1|*1	*1|*1	*1|*9	*1|*1	*1|*1	*1|*1	*1|*1	*3|*3	*1|*3	*1|*1	*1|*1	*Amb|*Amb	Amb
HG01375	*1|*1	*1|*1	*Amb|*Amb	*2|*1	*1|*1	*1|*1	*36|*36	*1|*1	*1|*3	*1|*1	*15|*14	*1|rs1801265	Amb
HG01376	*1|*1	*1|*1	*9|*Amb	*1|*1	*1|*1	*1|*1	*1|*36	*3|*1	*3|*1	*1|*1	*1|*14	*Amb|*1	*4/*41
HG01377	*1|*1	*1|*1	*9|*9	*38|*1	*1|*1	*3|*1	*1|*1	*3|*3	*1|*3	*1|*1	*37|*46	rs1801159|*1	*1/*1
HG01378	*1|*1	*9|*1	*1|*1	*1|*1	*1|*3	*1|*2	*36|*1	*1|*3	*1|*1	*1|*1	*14|*14	*Amb|rs1801265	*2/*9
HG01379	*1|*1	*1|*9	*9|*1	*38|*1	*1|*1	*3|*1	*1|*36	*3|*1	*3|*1	*1|*1	*46|*14	*1|*Amb	*1/*9
HG01383	*1|*1	*9|*1	*1|*1	*1|*1	*1|*3	*1|*2	*1|*1	*3|*3	*1|*3	*1|*1	*5|*1	*1|*1	*1/*1
HG01384	*2|*1	*17|*1	*10|*9	*38|*1	*1|*1	*3|*1	*1|*1	*3|*3	*1|*Amb	*1|*1	*1|*1	*1|rs1801159	*1/*29
HG01385	*1|*1	*1|*1	*1|*10	*1|*1	*1|*1	*1|*1	*1|*1	*3|*3	*3|*1	*1|*1	*1|*1	*1|rs1801159	*1/*1
HG01389	*1|*1	*1|*9	*9|*1	*1|*1	*3|*1	*2|*1	*1|*1	*3|*3	*Amb|*3	*1|*1	*1|*1	*Amb|rs1801159	*3/*4
HG01390	*1|*1	*1|*9	*1|*9	*1|*1	*1|*1	*1|*1	*36|*36	*1|*1	*2|*1	*1|*1	*37|*1	*1|*1	*1/*17
HG01391	*1|*1	*1|*9	*9|*9	*1|*1	*3|*1	*2|*1	*1|*36	*3|*1	*3|*2	*1|*1	*1|*37	*Amb|*1	*1/*3
HG01392	*1|*1	*1|*1	*9|*22	*2|*1	*1|*1	*1|*1	*1|*1	*3|*3	*1|*Amb	*1|*1	*15|*1	rs17376848|*1	*41/*46
HG01393	*1|*1	*1|*9	*1|*1	*1|*1	*1|*1	*1|*1	*1|*36	*6|*7	*1|*1	*1|*1	*1|*14	*Amb|*Amb	*1/*1
HG01395	*1|*2	*1|*1	*2|*9	*1|*2	*1|*1	*1|*1	*22|*1	*3|*3	*1|*1	*1|*1	*15|*37	rs1801159|rs1801159	Amb
HG01396	*1|*1	*1|*1	*1|*9	*2|*1	*1|*3	*1|*2	*1|*1	*3|*3	*1|*1	*1|*1	*1|*15	rs1801160|rs1801159	*2/*4
HG01398	*1|*1	*9|*1	*1|*1	*1|*1	*1|*1	*1|*1	*1|*1	*3|*3	*1|*1	*1|*1	*1|*20	*1|*Amb	Amb
HG01402	*1|*1	*1|*2	*1|*1	*1|*1	*1|*1	*1|*1	*1|*1	*3|*3	*1|*1	*1|*1	*20|*1	*1|*1	*1/*1
HG01403	*1|*1	*1|*9	*1|*1	*17|*1	*2|*1	*1|*1	*36|*1	*3|*3	*1|*1	*1|*1	*1|*14	*Amb|*1	Amb
HG01405	*1|*1	*1|*1	*2|*1	*1|*1	*1|*3	*1|*2	*1|*36	*3|*1	*1|*3	*1|*1	*1|*1	*1|rs1801265	*1/*9
HG01412	*1|*1	*1|*9	*1|*1	*17|*1	*1|*1	*1|*1	*36|*36	*1|*1	*1|*1	*1|*1	*14|*1	rs1801159|rs2297595	Amb
HG01413	*1|*1	*1|*9	*2|*1	*1|*17	*1|*2	*1|*1	*1|*1	*3|*3	*1|*Amb	*1|*1	*1|*1	rs1801265|*1	*2/*41
HG01414	*1|*1	*1|*1	*2|*Amb	*17|*1	*1|*1	*1|*1	*1|*36	*3|*1	*3|*1	*1|*1	*14|*37	rs1801159|rs1801159	Amb
HG01431	*1|*1	*1|*1	*9|*9	*1|*1	*1|*1	*1|*2	*1|*36	*3|*1	*3|*Amb	*1|*3	*14|*1	*Amb|*1	*1/*10
HG01432	*1|*1	*1|*1	*9|*9	*1|*1	*1|*1	*1|*1	*36|*36	*1|*1	*1|*1	*1|*1	*1|*1	*1|rs1801159	*2/*4
HG01433	*1|*1	*1|*1	*9|*9	*1|*1	*1|*1	*1|*1	*1|*36	*3|*1	*3|*1	*3|*1	*14|*1	*1|*1	Amb
HG01435	*1|*1	*1|*1	*1|*Amb	*1|*1	*1|*1	*1|*1	*36|*1	*3|*3	*1|*1	*1|*1	*37|*1	rs1801159|rs1801265	Amb
HG01437	*1|*1	*1|*1	*9|*9	*38|*1	*1|*1	*3|*1	*1|*1	*3|*3	*Amb|*3	*1|*1	*1|*20	*Amb|*1	*1/*35
HG01438	*1|*1	*1|*9	*1|*1	*Amb|*1	*1|*1	*1|*1	*1|*1	*3|*3	*1|*1	*1|*1	*15|*37	*1|rs17376848	*1/*1x2
HG01439	*1|*1	*1|*1	*9|*1	*38|*17	*1|*1	*3|*1	*1|*1	*3|*3	*3|*1	*1|*1	*20|*15	*1|rs17376848	*1/*1x2
HG01440	*1|*1	*1|*1	*1|*9	*1|*1	*1|*3	*1|*2	*1|*1	*3|*3	*3|*1	*1|*1	*20|*14	*1|rs1801159	*1/*35
HG01441	*1|*1	*1|*Amb	*Amb|*9	*1|*2	*4|*1	*1|*1	*36|*1	*3|*3	*1|*1	*1|*1	*37|*20	rs1801159|rs1801265	Amb
HG01443	*1|*1	*1|*1	*1|*1	*1|*1	*1|*1	*1|*1	*1|*1	*3|*3	*1|*1	*1|*1	*37|*1	rs1801265|*1	*1/*1
HG01444	*1|*1	*1|*1	*9|*9	*1|*1	*3|*1	*2|*1	*1|*36	*3|*6	*1|*1	*1|*1	*1|*1	*Amb|*1	*1/*35
HG01447	*1|*1	*1|*1	*1|*9	*1|*38	*1|*1	*1|*3	*1|*36	*3|*3	*1|*1	*1|*1	*14|*14	rs1801265|rs1801159	*41/*5
HG01455	*1|*1	*21|*1	*Amb|*1	*1|*1	*1|*1	*1|*1	*1|*1	*3|*3	*1|*3	*1|*1	*15|*15	*Amb|*1	*4/*41
HG01456	*1|*1	*1|*9	*9|*1	*1|*1	*1|*1	*1|*1	*1|*1	*3|*3	*3|*1	*1|*1	*1|*14	*1|rs1801160	*4/*41
HG01457	*1|*1	*21|*1	*Amb|*9	*1|*1	*1|*1	*1|*1	*1|*1	*3|*3	*3|*3	*1|*1	*15|*14	*1|rs1801160	*4/*4
HG01459	*1|*1	*1|*1	*1|*9	*1|*1	*1|*3	*1|*2	*1|*36	*3|*1	*1|*1	*1|*1	*20|*1	*Amb|rs199777072	*1/*1
HG01461	*1|*1	*1|*1	*1|*9	*1|*1	*1|*1	*1|*1	*1|*36	*3|*1	*1|*1	*3|*1	*1|*14	rs1801160|*1	Amb
HG01462	*1|*1	*1|*14	*1|*1	*1|*1	*1|*1	*1|*1	*1|*36	*3|*1	*1|*1	*1|*1	*Amb|*1	*Amb|rs1801265	*1/*3
HG01463	*1|*1	*1|*14	*9|*1	*1|*1	*1|*1	*1|*1	*36|*36	*1|*1	*1|*1	*1|*1	*1|*Amb	*1|rs1801265	Amb
HG01464	*1|*1	*1|*14	*9|*1	*1|*38	*3|*1	*2|*3	*36|*36	*3|*3	*3|*1	*1|*1	*1|*1	*1|*1	*2/*2
HG01465	*1|*1	*1|*1	*1|*1	*17|*38	*1|*1	*1|*3	*1|*1	*3|*3	*1|*1	*4|*1	*1|*1	rs1801160|rs1801265	*1/*10
HG01466	*1|*1	*1|*1	*9|*1	*38|*17	*1|*1	*3|*1	*36|*1	*3|*3	*3|*1	*1|*1	*1|*1	*1|rs1801265	Amb
HG01468	*1|*1	*1|*9	*1|*1	*1|*1	*1|*1	*1|*1	*1|*36	*3|*3	*1|*1	*1|*1	*1|*1	*1|*1	*1/*1
HG01474	*1|*1	*1|*1	*1|*1	*1|*2	*3|*1	*2|*1	*1|*1	*3|*3	*1|*1	*4|*1	*14|*1	rs1801159|*1	*2/*4
HG01479	*1|*1	*1|*1	*9|*9	*17|*1	*1|*1	*1|*1	*37|*1	*3|*3	*1|*1	*1|*1	*1|*1	*1|*1	*10/*4
HG01485	*1|*1	*1|*1	*1|*1	*1|*1	*3|*1	*2|*1	*36|*1	*1|*3	*1|*1	*1|*1	*1|*1	*1|rs1801159	*39/*41
HG01486	*1|*1	*1|*1	*9|*9	*1|*1	*1|*1	*1|*1	*36|*1	*1|*3	*1|*1	*1|*1	*37|*1	*Amb|rs1801159	*1/*1
HG01488	*1|*1	*1|*1	*Amb|*Amb	*1|*2	*3|*1	*2|*1	*1|*36	*3|*1	*1|*Amb	*1|*1	*1|*1	*1|*1	Amb
HG01489	*1|*7	*1|*1	*9|*1	*38|*2	*1|*1	*3|*1	*1|*1	*3|*3	*1|*Amb	*1|*1	*37|*1	rs45589337|rs1801265	*1/*27
HG01490	*1|*7	*1|*1	*Amb|*1	*2|*2	*1|*1	*1|*1	*1|*1	*3|*3	*1|*Amb	*1|*1	*1|*37	*1|*Amb	Amb
HG01491	*1|*1	*14|*1	*1|*10	*2|*17	*1|*1	*1|*1	*37|*1	*3|*3	*3|*1	*1|*1	*15|*37	*1|*1	*1/*1
HG01492	*1|*1	*1|*1	*9|*1	*2|*1	*1|*1	*1|*1	*1|*1	*3|*3	*Amb|*3	*1|*1	*37|*5	rs1801159|rs1801158	Amb
HG01493	*1|*1	*1|*1	*10|*1	*2|*1	*1|*1	*1|*1	*1|*1	*3|*3	*1|*3	*1|*1	*15|*37	*1|rs1801159	Amb
HG01494	*2|*1	*1|*1	*9|*9	*2|*17	*1|*1	*1|*1	*1|*1	*3|*3	*1|*Amb	*1|*1	*15|*1	*1|*1	*4/*43x2
HG01495	*1|*7	*1|*1	*1|*1	*1|*17	*1|*1	*1|*1	*1|*36	*3|*1	*1|*1	*1|*1	*5|*1	rs1801265|*1	*2/*41
HG01496	*2|*1	*1|*1	*9|*1	*2|*17	*1|*1	*1|*1	*1|*36	*3|*1	*1|*1	*1|*1	*15|*1	*1|rs1801265	*2/*43x2
HG01497	*8|*1	*1|*1	*1|*9	*1|*1	*1|*1	*1|*1	*1|*1	*3|*3	*1|*Amb	*1|*1	*1|*1	*1|*Amb	*1/*68+*68+*4
HG01498	*1|*1	*1|*1	*1|*1	*1|*1	*1|*1	*1|*1	*36|*1	*1|*3	*1|*1	*1|*1	*15|*1	*Amb|rs75017182,-rs56038477	Amb
HG01499	*1|*1	*1|*1	*9|*1	*1|*1	*1|*1	*1|*1	*1|*36	*3|*1	*1|*1	*1|*1	*1|*1	*Amb|rs1801160	Amb
HG01500	*1|*1	*1|*1	*1|*Amb	*2|*1	*1|*1	*1|*1	*1|*36	*3|*1	*Amb|*Amb	*1|*1	*20|*15	*1|rs1801159	Amb
HG01501	*1|*1	*1|*1	*1|*1	*17|*2	*1|*1	*1|*1	*1|*1	*3|*3	*3|*Amb	*1|*1	*1|*1	*1|*1	*4/*4
HG01502	*1|*1	*1|*1	*Amb|*1	*2|*17	*1|*1	*1|*1	*1|*1	*3|*3	*Amb|*Amb	*1|*1	*20|*1	*1|*1	*2/*4
HG01503	*1|*1	*1|*1	*1|*2	*2|*1	*1|*1	*1|*1	*1|*1	*3|*3	*1|*1	*1|*1	*15|*14	*Amb|*1	*4/*68+*4
HG01504	*1|*1	*1|*1	*9|*2	*38|*1	*1|*1	*3|*1	*1|*1	*3|*3	*Amb|*1	*1|*1	*20|*1	*Amb|rs1801159	Amb
HG01505	*1|*1	*1|*1	*2|*2	*2|*1	*1|*1	*1|*1	*1|*1	*3|*3	*1|*Amb	*1|*1	*14|*20	*1|*Amb	*1/*68+*4
HG01506	*1|*1	*1|*1	*1|*1	*1|*1	*1|*3	*1|*2	*1|*1	*3|*3	*1|*1	*1|*1	*14|*1	*1|*1	*2/*41
HG01507	*1|*1	*2|*1	*1|*1	*17|*17	*1|*1	*1|*1	*1|*1	*3|*3	*1|*Amb	*1|*1	*1|*15	rs1801159|*1	*1/*1
HG01508	*1|*1	*1|*1	*1|*1	*1|*17	*3|*1	*2|*1	*1|*1	*3|*3	*1|*1	*1|*1	*1|*15	*1|rs1801159	Amb
HG01509	*1|*1	*1|*1	*1|*Amb	*1|*1	*1|*1	*1|*1	*1|*1	*3|*3	*3|*3	*1|*1	*15|*1	*Amb|*Amb	Amb
HG01510	*1|*7	*1|*1	*1|*1	*1|*1	*1|*1	*1|*1	*36|*1	*1|*3	*Amb|*1	*1|*1	*20|*37	*Amb|*1	*2/*4
HG01511	*1|*7	*1|*1	*Amb|*1	*1|*1	*1|*1	*1|*1	*1|*36	*3|*1	*3|*Amb	*1|*1	*1|*20	*Amb|*Amb	Amb
HG01512	*1|*1	*1|*1	*1|*1	*38|*1	*1|*1	*3|*1	*36|*Amb	*1|*3	*1|*3	*1|*1	*14|*1	*1|*1	*32/*41
HG01513	*1|*1	*1|*1	*9|*1	*2|*1	*1|*4	*1|*1	*1|*22	*3|*3	*3|*1	*1|*1	*14|*15	rs1801265|*1	*1/*35
HG01514	*1|*1	*1|*1	*1|*9	*38|*1	*1|*4	*3|*1	*1|*22	*3|*3	*3|*1	*1|*1	*14|*14	*1|rs1801265	*32/*35
HG01515	*1|*1	*1|*1	*9|*1	*1|*1	*1|*1	*1|*1	*1|*36	*3|*3	*Amb|*1	*1|*1	*1|*14	*Amb|rs1801159	Amb
HG01516	*1|*1	*1|*1	*Amb|*1	*1|*1	*1|*1	*1|*1	*1|*1	*3|*3	*1|*1	*1|*1	*1|*1	*Amb|*Amb	*1/*35
HG01517	*1|*1	*1|*1	*9|*Amb	*1|*1	*1|*1	*1|*1	*36|*1	*3|*3	*Amb|*1	*1|*1	*14|*1	*Amb|*Amb	*2/*35
HG01518	*1|*1	*Amb|*1	*1|*1	*1|*1	*1|*15	*1|*1	*1|*1	*3|*3	*1|*3	*1|*1	*1|*1	*1|*1	*1/*1
HG01519	*1|*1	*1|*1	*1|*9	*38|*1	*1|*3	*3|*2	*1|*1	*3|*3	*Amb|*1	*1|*1	*1|*1	*Amb|rs1801159	Amb
HG01520	*1|*1	*1|*1	*1|*1	*1|*1	*15|*3	*1|*2	*1|*1	*3|*3	*1|*Amb	*1|*1	*1|*1	*1|rs1801159	*1/*1
HG01521	*1|*1	*1|*1	*9|*1	*1|*1	*1|*1	*1|*1	*36|*1	*1|*3	*Amb|*1	*1|*1	*1|*1	*1|*1	*35/*13
HG01522	*1|*1	*1|*1	*1|*1	*17|*1	*1|*3	*1|*2	*1|*1	*3|*3	*3|*1	*1|*1	*14|*37	*1|rs2297595	*35/*68+*4
HG01523	*1|*1	*1|*1	*1|*1	*1|*17	*1|*1	*1|*1	*1|*1	*3|*3	*1|*1	*1|*1	*1|*14	*1|*1	*35/*35
HG01524	*1|*1	*1|*1	*2|*1	*17|*17	*2|*1	*1|*1	*1|*1	*3|*3	*1|*1	*1|*1	*20|*15	*1|*1	*108/*2
HG01525	*1|*1	*1|*1	*Amb|*1	*1|*1	*1|*1	*1|*1	*22|*1	*3|*3	*1|*Amb	*1|*1	*1|*14	rs1801159|rs1801265	*1/*2x3
HG01526	*1|*1	*1|*1	*2|*1	*17|*1	*2|*1	*1|*1	*1|*1	*3|*3	*1|*Amb	*1|*1	*20|*14	*1|*1	Amb
HG01527	*1|*1	*1|*9	*Amb|*1	*1|*2	*1|*1	*1|*1	*1|*1	*3|*3	*3|*1	*1|*1	*37|*1	*1|*1	*1/*1
HG01528	*1|*1	*1|*1	*9|*9	*38|*17	*1|*1	*3|*1	*1|*36	*3|*3	*1|*1	*1|*1	*1|*1	*Amb|rs1801158	*1/*1
HG01529	*1|*1	*9|*1	*1|*9	*2|*38	*1|*1	*1|*3	*1|*36	*3|*3	*1|*1	*1|*1	*37|*1	*1|rs1801158	*1/*1
HG01530	*1|*1	*1|*1	*2|*9	*1|*17	*3|*1	*2|*1	*1|*1	*3|*3	*1|*1	*1|*1	*1|*15	*Amb|*1	*10/*2
HG01531	*1|*1	*1|*2	*1|*9	*2|*1	*1|*1	*1|*1	*36|*36	*3|*3	*1|*1	*1|*1	*1|*1	rs2297595|*1	Amb
HG01532	*1|*1	*1|*1	*2|*1	*17|*2	*1|*1	*1|*1	*1|*36	*3|*3	*1|*1	*1|*1	*1|*1	*1|*1	*1/*10
HG01536	*1|*1	*Amb|*1	*1|*1	*17|*1	*1|*3	*1|*2	*1|*1	*3|*3	*Amb|*Amb	*1|*1	*15|*1	*1|*Amb	Amb
HG01537	*1|*1	*1|*1	*1|*9	*1|*1	*1|*3	*1|*1	*36|*22	*1|*3	*Amb|*1	*1|*1	*14|*1	*1|rs1801158	*2/*3
HG01538	*1|*1	*Amb|*1	*1|*1	*17|*1	*1|*1	*1|*1	*1|*22	*3|*3	*Amb|*Amb	*1|*1	*1|*1	*1|rs1801158	*1/*3
HG01550	*1|*1	*1|*1	*2|*9	*1|*1	*1|*1	*1|*1	*1|*36	*3|*1	*1|*Amb	*1|*1	*37|*15	*1|*1	*4/*68+*4
HG01551	*1|*1	*1|*1	*1|*9	*2|*1	*1|*1	*1|*1	*36|*22	*3|*3	*1|*1	*1|*1	*15|*1	*1|*1	Amb
HG01552	*1|*1	*1|*1	*9|*1	*1|*1	*1|*1	*1|*1	*1|*22	*3|*3	*Amb|*1	*1|*1	*15|*15	*1|*1	*4/*5
HG01556	*1|*1	*1|*1	*1|*1	*17|*1	*1|*1	*1|*1	*1|*1	*3|*3	*3|*1	*1|*1	*1|*15	*1|*1	Amb
HG01565	*7|*1	*1|*1	*9|*1	*1|*1	*1|*1	*1|*1	*36|*36	*3|*3	*1|*1	*1|*1	*37|*1	rs1801159|*1	*1/*1
HG01566	*1|*1	*2|*1	*22|*1	*1|*1	*1|*1	*1|*1	*1|*1	*3|*3	*3|*1	*1|*1	*14|*1	*1|rs1801159	Amb
HG01567	*1|*1	*1|*1	*1|*1	*1|*1	*1|*1	*1|*1	*36|*1	*3|*3	*1|*1	*1|*1	*1|*1	rs1801159|rs1801159	Amb
HG01571	*1|*1	*1|*1	*9|*1	*17|*1	*1|*1	*1|*1	*1|*36	*3|*3	*1|*1	*1|*1	*1|*37	*1|*1	*1/*1
HG01572	*1|*1	*1|*1	*1|*9	*1|*1	*1|*1	*1|*1	*36|*36	*3|*3	*1|*1	*1|*1	*15|*1	rs1801159|rs1801159	*1/*4x2
HG01573	*1|*1	*1|*1	*9|*9	*1|*1	*1|*1	*1|*1	*36|*36	*3|*3	*1|*1	*1|*1	*1|*15	*1|rs1801159	*1/*1
HG01577	*1|*1	*1|*1	*1|*Amb	*1|*1	*1|*1	*1|*1	*1|*1	*3|*3	*1|*1	*1|*1	*46|*15	*1|*1	Amb
HG01578	*1|*1	*1|*1	*9|*9	*1|*1	*1|*1	*1|*1	*36|*36	*3|*3	*3|*1	*1|*1	*1|*1	rs17376848|*1	*2/*2
HG01579	*1|*1	*1|*1	*1|*9	*1|*1	*1|*1	*1|*1	*1|*36	*3|*3	*1|*1	*1|*1	*15|*1	*1|rs17376848	*2/*2
HG01583	*7|*1	*1|*1	*1|*9	*2|*2	*1|*1	*1|*1	*1|*36	*1|*1	*1|*Amb	*1|*1	*1|*1	*1|*1	Amb
HG01586	*1|*1	*1|*1	*1|*Amb	*38|*2	*1|*1	*3|*1	*36|*1	*1|*3	*Amb|*3	*1|*1	*1|*1	rs1801265|rs1801265	*4/*41
HG01589	*2|*1	*9|*1	*Amb|*1	*1|*1	*1|*1	*1|*1	*1|*36	*3|*1	*3|*3	*1|*3	*37|*1	rs1801160|*1	*68+*4/*68+*4
HG01593	*1|*1	*1|*1	*1|*2	*2|*2	*1|*1	*1|*1	*1|*36	*3|*1	*1|*1	*3|*1	*1|*37	*1|*1	*1/*1
HG01595	*1|*1	*18|*Amb	*1|*1	*2|*2	*1|*1	*1|*1	*1|*36	*3|*1	*1|*1	*1|*1	*37|*37	*1|*Amb	*10/*36+*10
HG01596	*1|*1	*1|*1	*1|*1	*1|*1	*1|*1	*1|*1	*1|*1	*3|*3	*Amb|*1	*1|*1	*15|*20	*1|*Amb	*10/*36+*10
HG01597	*1|*1	*Amb|*1	*1|*1	*2|*1	*1|*1	*1|*1	*36|*36	*1|*3	*3|*1	*1|*1	*37|*14	*1|*1	*10/*36+*10
HG01598	*1|*1	*9|*9	*1|*1	*1|*3	*1|*1	*1|*1	*36|*36	*3|*1	*1|*1	*1|*1	*1|*37	*Amb|*1	*2/*36+*10
HG01599	*1|*1	*1|*1	*1|*9	*1|*2	*1|*1	*1|*1	*1|*36	*1|*1	*1|*Amb	*1|*1	*37|*37	*1|*1	*71/*36+*10
HG01600	*1|*1	*1|*9	*9|*1	*1|*1	*1|*1	*1|*1	*1|*1	*3|*3	*1|*1	*1|*1	*37|*37	rs1801265|*1	Amb
HG01601	*1|*1	*1|*1	*1|*1	*1|*1	*1|*3	*1|*1	*1|*1	*3|*3	*1|*Amb	*1|*1	*14|*1	*1|*Amb	Amb
HG01602	*1|*1	*1|*1	*1|*1	*2|*1	*1|*3	*1|*1	*1|*1	*3|*3	*1|*Amb	*1|*1	*1|*1	*Amb|*Amb	Amb
HG01603	*1|*1	*1|*1	*1|*Amb	*38|*1	*1|*1	*3|*1	*1|*1	*3|*3	*1|*1	*1|*1	*14|*37	*1|*1	*1/*43
HG01604	*1|*1	*Amb|*9	*1|*Amb	*17|*1	*1|*3	*1|*2	*1|*1	*3|*3	*3|*Amb	*1|*1	*1|*37	*1|*1	Amb
HG01605	*1|*1	*1|*9	*9|*Amb	*1|*38	*3|*1	*2|*3	*1|*1	*3|*3	*1|*Amb	*1|*1	*37|*1	*1|*1	*1/*68+*4
HG01606	*1|*1	*Amb|*1	*1|*1	*38|*17	*2|*1	*3|*1	*1|*1	*3|*3	*1|*3	*1|*1	*1|*20	rs1801159|*1	*32/*41
HG01607	*1|*1	*1|*1	*9|*2	*1|*2	*1|*4	*1|*1	*22|*1	*3|*3	*Amb|*1	*1|*1	*37|*1	*1|*1	Amb
HG01608	*1|*1	*1|*9	*9|*1	*1|*1	*1|*1	*1|*1	*36|*1	*1|*3	*1|*Amb	*1|*1	*1|*1	rs1801265|*1	*41/*9
HG01609	*1|*1	*1|*1	*9|*2	*1|*1	*1|*1	*1|*1	*36|*22	*1|*3	*Amb|*Amb	*1|*1	*1|*1	*1|*1	*4/*9
HG01610	*1|*1	*9|*1	*Amb|*1	*1|*1	*1|*1	*1|*1	*1|*1	*3|*3	*1|*Amb	*1|*1	*14|*1	rs1801265|*Amb	*1/*1
HG01611	*1|*1	*9|*1	*Amb|*1	*1|*17	*1|*1	*1|*1	*1|*1	*3|*3	*1|*1	*1|*1	*1|*1	rs1801265|*Amb	Amb
HG01612	*1|*1	*1|*1	*1|*1	*17|*17	*1|*1	*1|*1	*1|*1	*3|*3	*1|*1	*1|*1	*5|*1	rs17376848|rs1801265	*35/*4
HG01613	*1|*1	*1|*2	*1|*1	*1|*1	*1|*4	*1|*1	*1|*1	*3|*3	*3|*1	*1|*1	*1|*37	rs1801265|*Amb	*1/*31
HG01614	*1|*1	*1|*2	*9|*1	*2|*1	*1|*4	*1|*1	*1|*1	*3|*3	*3|*3	*1|*1	*37|*37	*Amb|rs1801265	*1/*31
HG01615	*1|*1	*1|*1	*1|*9	*2|*38	*1|*1	*1|*3	*1|*1	*3|*3	*3|*1	*1|*1	*37|*37	rs1801160|*Amb	Amb
HG01616	*1|*1	*1|*1	*2|*1	*2|*1	*4|*3	*1|*2	*1|*1	*3|*3	*1|*1	*1|*1	*1|*37	rs1801158|*1	Amb
HG01617	*1|*1	*9|*1	*9|*2	*2|*38	*4|*1	*1|*3	*1|*36	*1|*3	*1|*1	*1|*1	*37|*1	rs1801158|*Amb	Amb
HG01618	*1|*1	*1|*1	*1|*1	*1|*17	*3|*1	*2|*1	*36|*1	*3|*3	*1|*1	*1|*1	*37|*37	*1|*1	*1/*35
HG01619	*1|*1	*1|*1	*9|*1	*1|*17	*3|*1	*1|*1	*1|*1	*3|*3	*1|*1	*1|*1	*1|*14	*1|*1	*1/*33
HG01620	*1|*1	*1|*1	*1|*1	*1|*17	*1|*1	*3|*1	*1|*1	*3|*3	*1|*1	*1|*1	*1|*37	*1|*Amb	Amb
HG01621	*1|*1	*1|*1	*1|*1	*1|*1	*3|*1	*1|*3	*1|*1	*3|*3	*1|*1	*1|*1	*14|*37	*1|*Amb	*2/*33
HG01622	*1|*1	*1|*1	*1|*1	*1|*1	*1|*3	*1|*2	*1|*1	*3|*3	*1|*1	*1|*1	*37|*1	rs1801158|rs1801158	*1/*2x2
HG01623	*1|*1	*1|*1	*1|*1	*1|*1	*3|*1	*2|*1	*1|*1	*3|*3	*1|*Amb	*1|*1	*1|*1	*1|rs1801158	Amb
HG01624	*1|*1	*1|*1	*1|*9	*1|*1	*1|*1	*1|*1	*1|*1	*3|*3	*3|*1	*1|*1	*1|*37	rs1801158|rs1801158	*2x2/*28
HG01625	*1|*1	*Amb|*1	*9|*2	*17|*2	*1|*1	*1|*1	*1|*1	*3|*3	*Amb|*1	*1|*1	*14|*1	*1|*1	*1/*1
HG01626	*1|*1	*1|*1	*1|*1	*17|*1	*1|*4	*1|*1	*1|*1	*3|*3	*1|*1	*1|*1	*1|*1	rs1801159|*1	*4/*9
HG01627	*1|*1	*1|*1	*9|*1	*2|*1	*1|*4	*1|*1	*1|*1	*3|*3	*1|*1	*1|*1	*14|*1	*1|rs1801159	*1/*9
HG01628	*1|*1	*1|*1	*2|*1	*2|*17	*1|*1	*1|*1	*1|*1	*3|*3	*1|*Amb	*1|*1	*14|*1	*1|rs1801160	*1/*2x2
HG01629	*1|*1	*9|*1	*1|*2	*2|*17	*1|*1	*1|*1	*1|*1	*3|*3	*1|*1	*1|*1	*1|*1	*1|rs1801160	*2x2/*2x2
HG01630	*1|*1	*9|*1	*1|*9	*1|*2	*3|*1	*2|*1	*1|*1	*3|*3	*1|*1	*1|*1	*1|*1	*1|*1	*2/*2x2
HG01631	*1|*1	*1|*1	*1|*1	*1|*17	*1|*1	*1|*1	*1|*1	*3|*3	*1|*Amb	*1|*1	*14|*1	rs1801159|*1	*4/*4.013+*4
HG01632	*1|*1	*1|*1	*1|*9	*1|*17	*1|*1	*1|*1	*36|*1	*6|*3	*1|*Amb	*1|*1	*1|*37	rs1801159|rs1801159	*2/*41
HG01633	*1|*1	*1|*1	*1|*9	*17|*17	*1|*1	*1|*1	*1|*36	*3|*6	*Amb|*Amb	*1|*1	*14|*1	rs1801159|rs1801159	*2/*4.013+*4
HG01667	*1|*1	*1|*1	*Amb|*1	*1|*1	*3|*3	*2|*2	*1|*1	*3|*3	*Amb|*1	*1|*1	*1|*15	rs1801159|*1	*1/*1
HG01668	*1|*1	*1|*1	*Amb|*1	*1|*2	*3|*1	*2|*1	*1|*1	*3|*3	*1|*1	*1|*1	*15|*1	*1|*1	Amb
HG01669	*1|*1	*1|*1	*Amb|*1	*38|*1	*1|*3	*3|*2	*1|*1	*3|*3	*Amb|*3	*1|*1	*14|*1	rs1801159|*Amb	*1/*1
HG01670	*1|*1	*1|*1	*9|*1	*1|*2	*1|*1	*1|*1	*1|*1	*3|*3	*1|*1	*1|*1	*20|*1	*1|*1	Amb
HG01671	*1|*1	*1|*1	*9|*1	*1|*2	*1|*1	*1|*1	*1|*1	*3|*3	*Amb|*1	*1|*1	*1|*20	rs1801159|*1	Amb
HG01672	*1|*1	*1|*1	*9|*1	*1|*1	*1|*1	*1|*1	*1|*1	*3|*3	*Amb|*1	*1|*1	*1|*1	rs1801159|rs1801158	*1/*68+*4
HG01673	*1|*1	*2|*1	*1|*1	*1|*38	*1|*1	*1|*3	*1|*1	*3|*3	*Amb|*1	*1|*1	*1|*1	*1|rs1801159	Amb
HG01674	*1|*1	*1|*2	*1|*1	*17|*38	*1|*1	*1|*3	*22|*1	*3|*3	*1|*1	*1|*1	*1|*1	rs1801159|*1	*1/*1
HG01675	*1|*1	*1|*1	*1|*9	*17|*1	*1|*1	*1|*1	*22|*1	*3|*3	*1|*Amb	*1|*1	*15|*1	rs1801159|*1	Amb
HG01676	*1|*1	*1|*1	*9|*9	*1|*2	*1|*1	*1|*1	*36|*1	*1|*3	*1|*Amb	*1|*1	*15|*1	rs2297595|*1	*1/*1
HG01677	*1|*1	*1|*1	*1|*9	*1|*1	*1|*1	*1|*1	*1|*1	*3|*3	*Amb|*1	*1|*1	*14|*15	rs1801158|rs2297595	*1/*2x2
HG01678	*1|*1	*9|*1	*1|*1	*1|*2	*1|*1	*1|*1	*1|*1	*3|*3	*Amb|*Amb	*1|*1	*14|*14	rs1801158|*1	*1/*2x2
HG01679	*1|*1	*2|*1	*1|*1	*1|*2	*3|*1	*2|*1	*1|*36	*3|*1	*1|*Amb	*1|*1	*14|*1	rs2297595|rs1801265	*2/*35
HG01680	*2|*1	*1|*1	*1|*1	*1|*1	*1|*3	*1|*2	*1|*1	*3|*3	*Amb|*Amb	*1|*1	*14|*1	*Amb|*Amb	*28/*59
HG01681	*2|*1	*1|*2	*1|*1	*1|*1	*1|*3	*1|*2	*1|*36	*3|*1	*Amb|*1	*1|*1	*1|*1	*Amb|*1	*2/*59
HG01682	*1|*1	*21|*1	*1|*1	*1|*1	*3|*3	*2|*2	*1|*1	*3|*3	*1|*1	*1|*1	*1|*14	*Amb|*1	*1/*68+*4
HG01683	*1|*1	*1|*1	*1|*1	*1|*1	*3|*1	*2|*1	*1|*1	*3|*3	*1|*Amb	*1|*1	*1|*1	*1|rs1801159	*5/*68+*4
HG01684	*1|*1	*1|*1	*2|*1	*1|*1	*1|*1	*1|*1	*1|*1	*3|*3	*Amb|*Amb	*1|*1	*1|*14	rs1801159|rs1801159	*1/*5
HG01685	*1|*1	*1|*1	*1|*1	*38|*17	*1|*1	*3|*1	*1|*1	*3|*3	*1|*1	*1|*1	*5|*14	*1|*1	*1/*2x2
HG01686	*1|*1	*9|*1	*1|*1	*2|*17	*4|*1	*1|*1	*1|*1	*3|*3	*Amb|*1	*1|*1	*15|*1	rs1801158|*Amb	*6/*6
HG01687	*1|*1	*9|*1	*1|*1	*17|*17	*1|*1	*1|*1	*1|*1	*3|*3	*1|*1	*1|*1	*15|*14	rs1801158|*1	*1/*6
HG01694	*1|*1	*1|*1	*1|*1	*1|*1	*3|*1	*2|*1	*36|*36	*1|*1	*3|*1	*1|*1	*1|*37	*1|*1	*2/*2
HG01695	*1|*1	*14|*1	*9|*1	*2|*1	*1|*1	*1|*2	*1|*1	*3|*3	*3|*1	*1|*1	*14|*1	*Amb|*1	*1/*10
HG01696	*1|*1	*1|*1	*1|*1	*1|*1	*1|*1	*1|*2	*36|*1	*1|*3	*1|*1	*1|*1	*1|*1	*1|*1	Amb
HG01697	*1|*1	*1|*1	*Amb|*1	*17|*17	*1|*1	*1|*1	*1|*1	*3|*3	*Amb|*1	*1|*1	*1|*1	*1|rs1801159	*2/*2
HG01698	*1|*1	*1|*1	*1|*1	*1|*17	*3|*1	*2|*1	*1|*1	*3|*3	*1|*Amb	*1|*1	*5|*1	*1|*1	Amb
HG01699	*1|*1	*1|*1	*1|*1	*1|*1	*1|*3	*1|*2	*1|*1	*3|*3	*1|*1	*1|*1	*1|*5	*1|*1	*1/*1
HG01700	*1|*1	*1|*1	*1|*1	*1|*17	*4|*1	*1|*1	*1|*1	*3|*3	*1|*1	*1|*1	*14|*1	rs1801159|rs1801159	*2/*41
HG01701	*1|*1	*1|*1	*1|*1	*17|*1	*1|*1	*1|*1	*1|*1	*3|*3	*1|*3	*1|*1	*1|*1	rs1801159|*1	*4/*41
HG01702	*1|*1	*1|*2	*1|*1	*1|*1	*3|*1	*2|*1	*1|*1	*3|*3	*3|*1	*1|*1	*1|*1	rs1801159|*1	Amb
HG01703	*1|*1	*1|*1	*1|*1	*1|*17	*1|*1	*1|*1	*36|*1	*3|*3	*1|*1	*1|*1	*1|*1	*1|*1	*1/*17
HG01704	*1|*1	*2|*1	*1|*1	*17|*1	*1|*1	*1|*1	*1|*1	*3|*3	*1|*1	*1|*1	*1|*20	*1|*1	*1/*10
HG01705	*1|*1	*1|*1	*1|*1	*1|*1	*1|*1	*1|*1	*36|*36	*3|*3	*1|*1	*1|*1	*1|*1	*1|*1	*17/*41
HG01706	*1|*1	*1|*1	*1|*1	*2|*1	*1|*1	*1|*1	*36|*1	*3|*3	*1|*1	*1|*1	*1|*1	rs1801159|*Amb	*1/*5
HG01707	*1|*1	*1|*1	*1|*1	*1|*2	*1|*1	*1|*1	*1|*1	*3|*3	*1|*Amb	*1|*1	*14|*1	*1|*Amb	Amb
HG01708	*1|*1	*1|*1	*1|*1	*2|*1	*1|*1	*1|*1	*36|*1	*3|*3	*3|*1	*1|*1	*1|*1	rs1801159|*1	*1/*5
HG01709	*1|*1	*9|*1	*1|*9	*2|*17	*1|*1	*1|*1	*1|*1	*3|*3	*1|*Amb	*1|*1	*37|*1	*1|rs1801265	Amb
HG01710	*1|*1	*1|*1	*9|*9	*1|*17	*1|*1	*1|*1	*1|*1	*3|*3	*Amb|*1	*1|*1	*1|*15	rs1801160|rs1801159	*1/*1
HG01711	*1|*1	*1|*1	*9|*9	*2|*17	*1|*1	*1|*1	*1|*1	*3|*3	*Amb|*1	*1|*1	*1|*1	*1|rs1801160	Amb
HG01746	*1|*1	*1|*1	*Amb|*1	*2|*1	*1|*1	*1|*1	*1|*22	*3|*3	*1|*3	*1|*1	*37|*1	*1|*Amb	*1/*68+*4
HG01747	*1|*1	*1|*1	*1|*9	*38|*17	*1|*1	*3|*1	*1|*1	*3|*3	*1|*1	*1|*1	*1|*20	rs1801159|rs1801265	*1/*5
HG01748	*1|*1	*1|*1	*1|*1	*17|*1	*1|*1	*1|*1	*1|*22	*3|*3	*1|*3	*1|*1	*20|*1	rs1801265|*1	*1/*68+*4
HG01755	*1|*1	*1|*1	*1|*1	*1|*2	*1|*1	*2|*1	*1|*36	*3|*1	*1|*1	*1|*1	*1|*1	*Amb|*1	*35/*35
HG01756	*1|*1	*1|*1	*1|*1	*1|*1	*1|*3	*2|*2	*1|*1	*3|*3	*1|*Amb	*1|*1	*1|*1	*Amb|*Amb	*35/*4
HG01757	*1|*1	*1|*1	*1|*Amb	*1|*2	*1|*1	*1|*1	*1|*36	*3|*1	*1|*1	*1|*1	*1|*1	*1|*1	*117/*35
HG01761	*1|*1	*1|*1	*2|*1	*17|*1	*1|*3	*1|*2	*1|*1	*3|*3	*1|*1	*1|*1	*37|*1	*1|*1	Amb
HG01762	*1|*1	*2|*1	*Amb|*2	*1|*17	*3|*1	*2|*1	*1|*1	*3|*3	*1|*1	*1|*1	*1|*1	rs1801159|rs1801159	Amb
HG01763	*1|*1	*1|*1	*2|*2	*17|*1	*1|*3	*1|*2	*1|*1	*3|*3	*1|*1	*1|*1	*1|*1	*1|rs1801159	*1/*1
HG01765	*1|*1	*1|*1	*1|*11	*4|*1	*3|*3	*2|*2	*1|*1	*3|*3	*1|*3	*1|*1	*37|*20	*Amb|rs1801159	*35/*9
HG01766	*1|*1	*1|*1	*Amb|*9	*17|*1	*2|*1	*8|*1	*22|*1	*3|*3	*1|*Amb	*1|*1	*15|*1	rs1801265|*1	Amb
HG01767	*1|*1	*1|*1	*22|*2	*1|*17	*3|*1	*2|*1	*1|*1	*3|*3	*3|*Amb	*1|*1	*1|*20	*1|rs1801159	*1/*1
HG01768	*2|*1	*1|*1	*1|*1	*1|*1	*1|*1	*1|*1	*1|*1	*3|*3	*1|*1	*1|*1	*1|*1	*1|*1	*1/*9
HG01770	*1|*1	*1|*1	*9|*1	*2|*1	*1|*1	*1|*1	*1|*1	*3|*3	*1|*1	*1|*1	*1|*1	*1|rs1801159	*35/*68+*4
HG01771	*1|*1	*1|*1	*1|*1	*38|*1	*1|*3	*3|*2	*1|*1	*3|*3	*Amb|*Amb	*1|*1	*15|*14	rs1801265|*1	*1/*68+*4
HG01772	*1|*1	*1|*1	*1|*9	*38|*1	*1|*1	*3|*1	*1|*1	*3|*3	*Amb|*1	*1|*1	*14|*1	*1|*1	*68+*4/*68+*4
HG01773	*1|*1	*1|*1	*1|*Amb	*1|*17	*1|*3	*1|*1	*36|*1	*1|*3	*1|*1	*1|*1	*37|*1	*1|*1	Amb
HG01774	*1|*1	*14|*1	*9|*Amb	*2|*17	*1|*3	*1|*1	*1|*1	*3|*3	*1|*1	*1|*1	*1|*1	*1|*1	Amb
HG01775	*1|*1	*14|*1	*9|*Amb	*1|*2	*1|*1	*1|*1	*1|*1	*3|*3	*Amb|*1	*1|*1	*1|*20	*1|*1	Amb
HG01776	*1|*1	*1|*1	*9|*9	*1|*1	*4|*1	*1|*1	*1|*1	*3|*3	*1|*1	*1|*1	*1|*1	rs2297595|rs575763449	*1/*3
HG01777	*1|*1	*1|*1	*9|*1	*17|*38	*1|*1	*1|*3	*1|*1	*3|*3	*1|*Amb	*1|*1	*14|*14	rs1801265|*1	*10/*5
HG01778	*1|*1	*1|*1	*9|*9	*17|*1	*1|*4	*1|*1	*1|*1	*3|*3	*1|*1	*1|*1	*14|*1	rs1801265|rs575763449	*1/*5
HG01779	*1|*1	*1|*1	*11|*1	*1|*2	*3|*4	*2|*1	*1|*1	*3|*3	*1|*1	*1|*1	*15|*1	rs1801265|*1	*1x2/*2
HG01780	*1|*1	*1|*1	*1|*11	*17|*1	*1|*3	*1|*2	*1|*1	*3|*3	*Amb|*1	*1|*1	*1|*1	*1|rs1801265	*1x2/*35
HG01781	*1|*1	*1|*1	*1|*1	*1|*17	*1|*1	*1|*1	*1|*1	*3|*3	*1|*Amb	*1|*1	*1|*1	rs1801159|*1	*2/*35
HG01782	*1|*1	*1|*1	*1|*9	*1|*1	*1|*1	*1|*1	*36|*1	*6|*3	*1|*1	*1|*1	*1|*1	*1|*Amb	Amb
HG01783	*1|*1	*1|*1	*1|*1	*1|*1	*1|*1	*1|*1	*36|*1	*6|*3	*1|*1	*1|*1	*1|*14	*1|*1	*41/*5
HG01784	*1|*1	*1|*1	*9|*9	*1|*1	*1|*1	*1|*1	*1|*1	*3|*3	*Amb|*1	*1|*1	*1|*1	*1|*Amb	*1/*68+*4
HG01785	*1|*1	*Amb|*1	*Amb|*1	*38|*1	*1|*1	*3|*1	*1|*1	*3|*3	*1|*1	*1|*1	*1|*14	*Amb|*1	Amb
HG01786	*1|*1	*21|*14	*1|*1	*38|*1	*1|*1	*3|*1	*1|*1	*3|*3	*1|*1	*1|*1	*1|*1	*Amb|rs1801159	Amb
HG01789	*1|*1	*1|*2	*1|*9	*17|*1	*1|*3	*1|*2	*1|*1	*3|*3	*Amb|*1	*1|*1	*15|*1	*1|*Amb	Amb
HG01790	*1|*1	*1|*1	*1|*1	*38|*1	*1|*1	*3|*1	*1|*1	*3|*3	*1|*Amb	*1|*1	*1|*20	*1|*1	*1/*1
HG01791	*1|*1	*1|*1	*2|*9	*1|*1	*1|*1	*1|*1	*22|*1	*3|*3	*3|*1	*1|*1	*1|*1	*1|rs1801158	*1/*22
HG01794	*1|*1	*1|*1	*9|*9	*1|*2	*1|*1	*1|*1	*1|*36	*3|*3	*1|*1	*1|*1	*37|*1	*1|*Amb	*10/*5
HG01795	*1|*1	*1|*1	*9|*1	*1|*1	*1|*1	*1|*1	*1|*1	*3|*3	*1|*1	*1|*1	*37|*37	rs1801265|*1	*10/*36+*10
HG01796	*1|*1	*1|*1	*1|*1	*1|*38	*1|*1	*1|*3	*1|*1	*3|*3	*1|*1	*1|*1	*1|*37	rs17376848|*1	*36+*10/*36+*10
HG01797	*1|*1	*1|*1	*1|*1	*2|*1	*1|*1	*1|*1	*1|*36	*3|*3	*1|*1	*3|*1	*37|*37	*1|*1	*1/*5
HG01798	*1|*1	*1|*1	*1|*1	*1|*2	*1|*1	*1|*1	*1|*1	*3|*1	*1|*1	*1|*1	*37|*15	*1|rs1801159	*1/*10
HG01799	*8|*1	*Amb|*9	*1|*1	*1|*1	*1|*1	*1|*1	*1|*36	*1|*1	*1|*1	*1|*1	*1|*1	rs1801265|rs1801265	*36+*10/*36+*10
HG01800	*1|*2	*Amb|*Amb	*1|*2	*1|*1	*1|*1	*1|*1	*36|*36	*1|*1	*1|*3	*1|*1	*37|*37	*Amb|*Amb	*10/*36+*10
HG01801	*2|*1	*1|*1	*9|*1	*1|*1	*1|*1	*1|*1	*1|*1	*1|*3	*1|*1	*1|*1	*1|*1	*1|rs1801159	Amb
HG01802	*1|*1	*1|*1	*2|*1	*2|*1	*1|*1	*1|*1	*1|*36	*3|*1	*1|*3	*1|*1	*20|*15	*1|rs1801159	*10/*36+*10
HG01804	*1|*1	*9|*1	*9|*9	*2|*1	*1|*1	*1|*1	*1|*1	*3|*3	*1|*1	*1|*1	*1|*1	*1|*1	*10/*36+*10
HG01805	*1|*1	*9|*1	*9|*1	*3|*1	*1|*1	*1|*1	*36|*36	*1|*3	*1|*1	*1|*1	*37|*37	*1|rs1801265	*10/*41
HG01806	*1|*1	*1|*1	*2|*1	*2|*3	*1|*1	*1|*1	*1|*36	*3|*1	*1|*1	*1|*1	*1|*37	*1|rs1801265	*1/*1
HG01807	*2|*1	*9|*9	*1|*1	*38|*1	*1|*1	*3|*1	*1|*1	*1|*3	*Amb|*1	*1|*1	*37|*1	*1|rs1801159	*1/*10
HG01808	*2|*1	*1|*9	*9|*9	*1|*1	*1|*1	*1|*1	*1|*1	*3|*3	*Amb|*3	*1|*3	*15|*37	rs1801159|rs17376848	*10/*36+*10
HG01809	*1|*1	*1|*1	*1|*1	*2|*2	*1|*1	*1|*13	*1|*1	*3|*3	*1|*1	*1|*1	*37|*1	*1|*1	*1/*1
HG01810	*2|*1	*1|*9	*9|*1	*1|*1	*1|*1	*1|*1	*36|*1	*1|*3	*1|*1	*1|*1	*15|*37	rs1801265|*1	*41/*36+*10
HG01811	*1|*1	*1|*Amb	*2|*1	*2|*1	*1|*1	*1|*1	*1|*1	*3|*3	*1|*1	*1|*1	*37|*37	rs1801265|rs1801265	*36+*10/*36+*10
HG01812	*1|*1	*1|*9	*1|*1	*38|*2	*1|*1	*3|*1	*36|*1	*1|*3	*1|*1	*1|*1	*1|*15	*1|*Amb	*10/*36+*10
HG01813	*1|*1	*9|*1	*1|*1	*1|*2	*1|*1	*1|*1	*1|*1	*3|*3	*1|*3	*Amb|*1	*37|*1	rs1801159|*1	*2/*36+*36+*10
HG01815	*1|*1	*9|*1	*9|*9	*1|*17	*1|*1	*1|*1	*1|*1	*3|*3	*1|*1	*1|*3	*37|*15	rs1801159|rs1801159	*36+*10/*36+*10
HG01816	*1|*1	*1|*18	*9|*1	*2|*3	*1|*1	*1|*1	*5|*1	*3|*3	*1|*1	*1|*1	*37|*37	*1|rs1801159	*36+*10/*36+*10
HG01817	*1|*1	*9|*1	*1|*1	*1|*2	*1|*1	*1|*1	*1|*36	*3|*1	*1|*Amb	*1|*1	*37|*37	rs1801159|*1	Amb
HG01840	*1|*1	*1|*1	*2|*1	*2|*1	*1|*1	*1|*1	*1|*36	*3|*1	*1|*1	*1|*1	*1|*37	*1|*1	*10/*36+*10
HG01841	*2|*1	*1|*1	*2|*1	*2|*2	*1|*1	*1|*1	*1|*1	*1|*3	*1|*1	*1|*1	*1|*37	rs1801159|*1	*36+*10/*36+*10
HG01842	*1|*1	*1|*1	*1|*1	*1|*38	*1|*1	*1|*3	*1|*1	*3|*3	*1|*1	*1|*1	*1|*37	rs1801265|*1	*10/*14
HG01843	*1|*1	*1|*1	*9|*1	*1|*2	*1|*1	*1|*1	*1|*1	*3|*3	*1|*3	*1|*1	*37|*1	*Amb|*1	*1/*10
HG01844	*1|*1	*1|*1	*1|*1	*1|*1	*1|*1	*1|*1	*1|*36	*3|*3	*3|*1	*1|*1	*37|*1	rs1801159|rs1801265	*2/*36+*10
HG01845	*1|*1	*1|*1	*1|*1	*2|*38	*1|*1	*1|*3	*Amb|*1	*1|*3	*Amb|*1	*1|*1	*37|*37	rs1801159|*1	*10/*14
HG01846	*1|*1	*1|*1	*1|*9	*2|*1	*1|*1	*1|*1	*36|*36	*3|*1	*1|*3	*1|*1	*37|*1	*1|rs1801159	*41/*36+*10
HG01847	*1|*1	*1|*1	*1|*1	*1|*1	*1|*1	*1|*1	*1|*1	*1|*3	*1|*3	*1|*1	*1|*37	*1|*Amb	*1/*36+*36+*10
HG01848	*1|*1	*1|*1	*1|*9	*17|*2	*1|*1	*1|*1	*1|*1	*3|*3	*3|*1	*1|*3	*37|*37	rs1801159|rs1801159	*10/*10
HG01849	*1|*1	*1|*1	*1|*1	*1|*2	*1|*1	*1|*1	*1|*18	*1|*3	*1|*1	*1|*1	*37|*37	*1|rs17376848	*1/*36+*10
HG01850	*1|*1	*1|*1	*1|*1	*1|*2	*1|*1	*1|*1	*18|*36	*1|*1	*3|*3	*1|*1	*37|*37	rs17376848|rs1801159	*36+*10/*36+*10
HG01851	*1|*1	*1|*1	*1|*1	*1|*1	*1|*1	*1|*1	*1|*1	*3|*3	*1|*1	*1|*1	*37|*37	rs1801159|rs1801159	*36+*10/*36+*10
HG01852	*1|*1	*9|*1	*9|*9	*1|*1	*1|*1	*1|*1	*36|*36	*3|*3	*1|*1	*1|*1	*37|*37	rs17376848|rs1801265	*1/*36+*10
HG01853	*1|*1	*1|*1	*1|*1	*1|*2	*1|*1	*1|*1	*36|*1	*1|*3	*1|*3	*1|*1	*37|*15	*1|rs1801159	Amb
HG01855	*1|*1	*9|*9	*9|*1	*38|*17	*1|*1	*3|*29	*1|*1	*3|*3	*1|*1	*1|*1	*15|*37	*1|*1	*10/*36+*10
HG01857	*1|*1	*9|*1	*1|*1	*2|*2	*1|*1	*1|*1	*36|*36	*3|*3	*1|*1	*1|*1	*1|*15	rs1801159|rs1801159	*10/*36+*10
HG01858	*1|*1	*1|*1	*1|*1	*2|*1	*1|*1	*1|*1	*1|*1	*3|*3	*1|*1	*1|*3	*37|*1	*1|*1	*36+*10/*36+*10
HG01859	*1|*1	*9|*9	*1|*2	*1|*2	*1|*1	*1|*1	*1|*36	*3|*1	*1|*1	*1|*1	*37|*37	rs1801159|rs1801265	*10/*36+*10
HG01860	*1|*2	*1|*9	*9|*1	*1|*1	*1|*1	*1|*1	*1|*1	*3|*3	*3|*1	*1|*1	*37|*37	*1|rs17376848	*41/*36+*10
HG01861	*1|*1	*1|*1	*1|*1	*1|*1	*1|*1	*1|*1	*1|*36	*3|*1	*3|*1	*1|*1	*37|*37	rs1801159|rs1801159	*1/*5
HG01862	*1|*1	*9|*9	*1|*9	*1|*17	*1|*1	*1|*1	*1|*36	*3|*1	*1|*1	*1|*1	*1|*37	*Amb|*1	*1/*36+*10
HG01863	*1|*1	*1|*1	*1|*1	*1|*2	*1|*1	*1|*1	*1|*1	*3|*3	*1|*3	*1|*1	*37|*37	rs17376848|*1	*10/*10
HG01864	*2|*2	*1|*1	*1|*1	*1|*2	*1|*1	*1|*1	*1|*36	*1|*1	*1|*1	*1|*1	*37|*37	*1|*1	*36+*10/*36+*10
HG01865	*1|*1	*9|*1	*9|*1	*1|*2	*1|*1	*1|*1	*4|*1	*3|*3	*1|*1	*1|*1	*37|*37	*1|*1	*10/*2
HG01866	*1|*1	*Amb|*1	*1|*1	*2|*1	*1|*1	*1|*1	*18|*1	*1|*3	*1|*1	*1|*1	*37|*37	*1|*1	*36+*10/*36+*10
HG01867	*1|*1	*1|*1	*1|*1	*1|*1	*1|*1	*1|*1	*1|*1	*3|*3	*1|*1	*1|*1	*1|*37	rs1801159|rs1801159	Amb
HG01868	*1|*1	*1|*11	*2|*2	*1|*1	*1|*1	*1|*1	*36|*36	*1|*3	*1|*3	*1|*3	*37|*37	*Amb|*1	*10/*36+*10
HG01869	*1|*1	*1|*1	*1|*9	*1|*1	*1|*1	*1|*1	*1|*36	*3|*1	*1|*1	*1|*1	*37|*37	*Amb|*1	*1/*36+*10
HG01870	*1|*1	*1|*1	*1|*1	*2|*2	*1|*1	*1|*1	*36|*1	*3|*3	*1|*1	*1|*1	*1|*15	*1|rs1801159	Amb
HG01871	*1|*2	*1|*1	*1|*1	*1|*1	*1|*1	*1|*1	*1|*1	*3|*3	*1|*1	*1|*1	*15|*37	rs17376848|*1	*1/*10
HG01872	*1|*2	*1|*1	*1|*1	*1|*1	*1|*1	*1|*1	*36|*1	*3|*3	*1|*1	*1|*3	*37|*1	rs1801159|*1	*2/*36+*10
HG01873	*1|*1	*1|*1	*9|*9	*1|*1	*1|*1	*1|*1	*36|*36	*1|*1	*1|*1	*1|*1	*37|*15	*1|*1	*1/*10
HG01874	*1|*1	*1|*1	*1|*1	*1|*2	*1|*1	*1|*1	*36|*1	*3|*3	*1|*1	*1|*1	*1|*37	*1|rs1801159	*36+*10/*36+*10
HG01878	*1|*1	*9|*1	*1|*1	*1|*2	*1|*1	*1|*1	*1|*1	*3|*3	*1|*1	*1|*1	*37|*37	rs1801159|rs1801160	*1/*71
HG01879	*1|*1	*1|*1	*1|*1	*17|*17	*2|*2	*1|*1	*36|*1	*1|*3	*2|*2	*1|*1	*37|*37	rs1801159|rs57918000	*1/*1
HG01880	*2|*2	*9|*1	*1|*Amb	*1|*1	*1|*1	*1|*1	*1|*36	*3|*3	*1|*1	*1|*1	*31|*1	*1|*1	*29x2/*43
HG01881	*1|*2	*1|*1	*1|*Amb	*17|*1	*2|*1	*1|*1	*36|*36	*1|*3	*2|*1	*1|*1	*37|*31	rs1801159|*1	*1/*29x2
HG01882	*2|*1	*1|*1	*9|*9	*1|*2	*1|*2	*1|*1	*36|*36	*7|*6	*2|*1	*1|*15	*30|*Amb	*1|*1	Amb
HG01883	*1|*1	*1|*1	*1|*9	*17|*17	*1|*2	*1|*1	*36|*36	*1|*1	*2|*1	*1|*1	*37|*37	rs1801265|rs1801265	*29/*4
HG01884	*8|*1	*17|*17	*9|*9	*17|*1	*2|*1	*1|*1	*36|*36	*1|*1	*1|*1	*1|*1	*37|*43	*1|rs61622928	Amb
HG01885	*8|*2	*1|*Amb	*9|*1	*35|*17	*1|*2	*1|*1	*36|*36	*1|*1	*1|*1	*1|*1	*37|*37	*1|*1	*2/*29
HG01886	*1|*1	*1|*17	*9|*9	*1|*1	*3|*1	*2|*1	*36|*1	*1|*3	*2|*1	*1|*1	*43|*37	*1|*1	*1/*1
HG01887	*1|*1	*1|*17	*9|*9	*13|*1	*1|*3	*8|*2	*36|*1	*1|*3	*1|*1	*1|*1	*37|*43	*1|*1	*1/*17
HG01888	*2|*1	*1|*1	*9|*1	*2|*17	*2|*2	*1|*1	*36|*36	*7|*1	*2|*2	*15|*1	*30|*37	*1|rs1801265	*29/*41
HG01889	*1|*2	*17|*1	*1|*9	*2|*1	*1|*1	*1|*1	*36|*36	*1|*1	*1|*1	*1|*1	*27|*30	*1|*Amb	*17/*29
HG01890	*8|*2	*1|*1	*33|*9	*17|*17	*2|*2	*1|*1	*36|*36	*6|*1	*2|*1	*1|*1	*20|*37	rs1801265|rs1801265	*1/*5
HG01891	*8|*1	*1|*1	*33|*9	*17|*1	*2|*1	*1|*1	*36|*36	*6|*1	*1|*1	*1|*1	*20|*27	rs1801265|*1	*29/*5
HG01892	*1|*1	*1|*1	*9|*1	*17|*1	*2|*1	*1|*1	*36|*36	*1|*1	*1|*1	*1|*1	*37|*15	rs1801159|rs1801159	*2/*5
HG01893	*1|*1	*9|*1	*9|*9	*1|*1	*1|*1	*1|*1	*36|*1	*3|*3	*1|*2	*1|*1	*37|*1	rs1801160|*1	*1/*5
HG01894	*8|*1	*25|*1	*1|*1	*1|*Amb	*1|*1	*1|*11	*36|*36	*3|*1	*1|*1	*1|*1	*37|*27	rs1801159|*1	*17/*4x2
HG01895	*1|*1	*1|*1	*1|*1	*1|*Amb	*1|*1	*1|*11	*36|*36	*1|*1	*1|*1	*1|*1	*37|*37	rs1801265|rs1801159	*2/*4x2
HG01896	*1|*1	*1|*1	*1|*9	*1|*2	*1|*1	*9|*1	*36|*1	*1|*3	*2|*1	*1|*1	*37|*37	rs1801265|rs1801265	*29/*5
HG01897	*1|*1	*1|*1	*1|*9	*2|*1	*1|*1	*1|*9	*36|*1	*1|*3	*1|*1	*1|*1	*37|*37	*1|rs1801265	*1/*29
HG01898	*1|*1	*1|*9	*9|*9	*1|*1	*1|*1	*1|*1	*36|*1	*1|*3	*1|*1	*1|*1	*15|*1	rs1801159|*1	*1/*5
HG01912	*1|*1	*1|*1	*1|*9	*1|*17	*1|*1	*1|*1	*36|*1	*1|*3	*1|*1	*1|*1	*37|*20	*Amb|rs1801265	Amb
HG01914	*1|*2	*1|*Amb	*1|*9	*1|*1	*1|*2	*8|*1	*36|*36	*1|*1	*1|*1	*1|*1	*20|*15	*1|*Amb	*41/*5
HG01915	*1|*1	*17|*17	*1|*1	*1|*1	*1|*1	*1|*1	*36|*36	*1|*1	*1|*Amb	*1|*1	*37|*15	rs1801159|*Amb	*1/*1
HG01916	*2|*1	*Amb|*17	*9|*1	*1|*1	*2|*1	*1|*1	*36|*36	*1|*1	*1|*Amb	*1|*1	*20|*15	*1|rs1801159	Amb
HG01917	*1|*1	*1|*1	*9|*Amb	*1|*1	*1|*1	*1|*1	*1|*36	*3|*3	*1|*1	*1|*1	*5|*1	*Amb|rs1801159	*1/*35
HG01918	*1|*1	*1|*1	*9|*1	*2|*35	*4|*1	*1|*1	*1|*36	*3|*3	*1|*1	*1|*1	*15|*1	*1|rs1801159	Amb
HG01919	*1|*1	*1|*1	*Amb|*9	*1|*2	*1|*4	*1|*1	*1|*1	*3|*3	*1|*1	*1|*1	*1|*1	*Amb|*1	*1/*35
HG01920	*1|*1	*1|*1	*9|*1	*1|*1	*1|*1	*1|*1	*36|*36	*3|*1	*1|*1	*1|*1	*15|*37	rs1801159|rs1801159	Amb
HG01921	*1|*1	*1|*1	*1|*1	*1|*1	*1|*1	*1|*1	*36|*1	*3|*3	*1|*1	*3|*1	*1|*1	rs1801159|rs1801159	*1/*1
HG01922	*1|*1	*1|*1	*1|*1	*1|*1	*1|*1	*1|*1	*36|*36	*1|*3	*1|*1	*1|*1	*15|*1	rs1801159|rs1801159	*1/*1
HG01923	*1|*1	*1|*1	*1|*9	*1|*1	*1|*1	*1|*1	*1|*36	*3|*3	*1|*1	*1|*1	*1|*1	rs1801159|*1	Amb
HG01924	*1|*1	*1|*1	*9|*9	*1|*1	*1|*1	*1|*1	*36|*1	*1|*3	*1|*1	*3|*3	*1|*27	*1|*1	Amb
HG01925	*1|*1	*1|*1	*9|*9	*1|*1	*1|*1	*1|*1	*1|*36	*3|*1	*1|*1	*1|*3	*1|*1	rs1801159|*1	*1/*1
HG01926	*1|*1	*1|*1	*9|*9	*1|*1	*1|*1	*1|*1	*1|*36	*3|*3	*3|*1	*1|*1	*1|*1	rs1801159|rs1801159	*1/*1
HG01927	*1|*1	*9|*1	*1|*1	*1|*1	*1|*1	*1|*1	*1|*1	*3|*3	*1|*1	*1|*1	*15|*15	rs1801159|*1	*1/*1
HG01928	*1|*1	*1|*1	*9|*1	*1|*1	*1|*1	*1|*1	*1|*1	*3|*3	*3|*1	*1|*1	*1|*15	rs1801159|*1	*1/*1
HG01932	*1|*1	*1|*1	*1|*9	*1|*1	*1|*1	*1|*1	*1|*36	*3|*3	*1|*1	*1|*1	*14|*37	*Amb|rs17376848	*2/*2
HG01933	*1|*1	*1|*1	*9|*9	*1|*1	*1|*1	*1|*1	*36|*1	*3|*3	*1|*Amb	*3|*1	*1|*37	*1|rs1801159	*1/*17
HG01934	*1|*1	*1|*1	*1|*9	*1|*1	*1|*1	*1|*1	*1|*1	*3|*3	*1|*Amb	*1|*1	*14|*1	rs17376848|*1	*17/*2
HG01935	*1|*1	*1|*1	*9|*1	*1|*2	*1|*1	*1|*1	*36|*1	*3|*3	*1|*1	*1|*3	*1|*37	rs1801265|*Amb	*1/*1
HG01936	*1|*1	*1|*1	*1|*9	*2|*1	*1|*1	*1|*1	*36|*36	*3|*3	*1|*Amb	*1|*1	*31|*15	rs1801159|*Amb	*1x2/*1x2
HG01937	*1|*1	*1|*1	*1|*1	*2|*2	*1|*1	*1|*1	*1|*36	*3|*3	*1|*Amb	*1|*1	*37|*31	rs1801265|rs1801159	*1x2/*1x2
HG01938	*1|*1	*1|*1	*9|*9	*1|*1	*1|*1	*1|*1	*36|*36	*3|*3	*1|*1	*1|*1	*15|*1	*Amb|rs1801265	*1/*1x2
HG01939	*1|*1	*1|*1	*1|*9	*1|*1	*1|*1	*1|*1	*1|*36	*3|*3	*3|*1	*3|*1	*1|*1	*1|*1	Amb
HG01940	*1|*1	*1|*1	*9|*1	*1|*1	*1|*1	*1|*1	*36|*36	*3|*3	*1|*1	*1|*1	*1|*1	rs1801265|*1	*1/*1
HG01941	*1|*1	*1|*9	*1|*1	*1|*1	*1|*1	*1|*1	*1|*36	*3|*3	*1|*1	*1|*1	*15|*37	rs17376848|rs1801159	Amb
HG01942	*1|*1	*1|*Amb	*1|*1	*1|*1	*1|*1	*1|*1	*36|*36	*3|*3	*1|*1	*3|*1	*37|*1	*1|rs1801159	Amb
HG01943	*1|*1	*9|*1	*1|*1	*1|*1	*1|*1	*1|*1	*1|*36	*3|*3	*1|*1	*1|*3	*15|*37	rs17376848|rs1801159	Amb
HG01944	*1|*1	*1|*1	*1|*1	*1|*1	*1|*1	*1|*1	*36|*36	*1|*3	*1|*1	*1|*1	*37|*1	*Amb|rs1801159	*1/*10
HG01945	*1|*1	*9|*1	*1|*1	*1|*1	*1|*1	*1|*1	*36|*36	*3|*3	*1|*1	*3|*1	*1|*20	rs1801159|*Amb	Amb
HG01946	*1|*1	*1|*9	*1|*1	*1|*1	*1|*1	*1|*1	*36|*36	*1|*3	*1|*1	*1|*3	*1|*20	*Amb|rs1801159	*10/*2
HG01947	*1|*1	*1|*1	*1|*9	*1|*1	*1|*3	*1|*2	*1|*1	*3|*3	*1|*1	*1|*1	*37|*1	*1|rs1801159	Amb
HG01948	*1|*1	*9|*1	*1|*1	*1|*1	*1|*1	*1|*1	*36|*36	*1|*3	*1|*Amb	*3|*1	*1|*1	rs1801159|rs1801159	Amb
HG01949	*1|*1	*1|*1	*1|*1	*1|*1	*3|*1	*2|*1	*1|*36	*3|*1	*1|*1	*1|*1	*1|*1	rs1801159|rs1801159	*1/*1
HG01950	*1|*1	*1|*1	*1|*9	*1|*1	*1|*1	*1|*1	*1|*1	*3|*3	*1|*1	*1|*1	*37|*1	*1|rs1801159	Amb
HG01951	*1|*1	*1|*1	*1|*1	*1|*1	*1|*1	*1|*1	*1|*1	*3|*3	*1|*1	*3|*1	*1|*15	rs200562975|rs1801265	Amb
HG01952	*1|*1	*1|*1	*9|*1	*1|*1	*1|*1	*1|*1	*1|*1	*3|*3	*1|*1	*1|*3	*1|*1	rs1801159|rs1801265	Amb
HG01953	*1|*1	*1|*1	*9|*9	*2|*1	*1|*1	*1|*1	*1|*36	*3|*3	*1|*1	*1|*1	*15|*1	*1|*Amb	Amb
HG01954	*1|*1	*1|*1	*9|*1	*1|*1	*1|*1	*1|*1	*36|*36	*3|*3	*1|*1	*3|*3	*37|*37	rs1801159|rs1801159	Amb
HG01955	*1|*1	*1|*1	*9|*9	*1|*1	*1|*1	*1|*1	*1|*36	*3|*3	*1|*1	*1|*3	*1|*37	*Amb|rs1801159	Amb
HG01956	*1|*1	*Amb|*17	*1|*9	*17|*1	*2|*1	*1|*1	*36|*1	*1|*6	*1|*1	*1|*1	*37|*43	*1|rs61622928	*1/*1
HG01958	*1|*1	*1|*9	*9|*9	*1|*1	*1|*1	*1|*1	*36|*36	*1|*1	*1|*1	*1|*1	*1|*37	*Amb|rs1801265	*2x2/*4x2
HG01959	*8|*1	*1|*9	*1|*9	*1|*1	*1|*1	*9|*1	*36|*36	*1|*1	*1|*1	*1|*1	*20|*37	*1|rs1801265	*1/*2x2
HG01960	*1|*1	*14|*1	*1|*2	*1|*1	*1|*3	*1|*2	*36|*36	*1|*1	*2|*1	*1|*1	*1|*37	rs1801265|*1	*1/*10
HG01961	*1|*1	*1|*1	*9|*1	*1|*1	*1|*1	*1|*1	*36|*36	*3|*3	*1|*1	*1|*1	*37|*15	*1|rs1801159	Amb
HG01965	*1|*1	*1|*1	*1|*9	*1|*1	*1|*1	*1|*1	*1|*36	*3|*3	*1|*1	*1|*1	*1|*37	rs1801265|rs1801159	*1/*17
HG01967	*1|*1	*1|*1	*1|*1	*1|*1	*1|*1	*1|*1	*1|*36	*3|*3	*1|*1	*1|*1	*1|*1	*1|*1	Amb
HG01968	*1|*1	*1|*1	*1|*1	*1|*1	*1|*1	*1|*1	*36|*36	*3|*1	*1|*1	*1|*1	*1|*1	rs1801159|*Amb	*1/*1
HG01969	*1|*1	*1|*1	*1|*1	*1|*1	*1|*1	*1|*1	*36|*36	*3|*1	*1|*1	*1|*1	*1|*1	*1|rs1801159	Amb
HG01970	*1|*1	*1|*1	*1|*1	*1|*2	*1|*1	*1|*1	*1|*36	*3|*3	*1|*1	*1|*1	*1|*1	rs1801158|*1	*2/*2
HG01971	*1|*1	*1|*1	*1|*Amb	*1|*1	*1|*1	*1|*1	*1|*1	*3|*3	*1|*1	*1|*1	*1|*1	rs200562975|*1	Amb
HG01972	*1|*1	*1|*1	*1|*Amb	*1|*1	*1|*1	*1|*1	*36|*1	*3|*3	*1|*1	*1|*1	*1|*1	*1|*1	Amb
HG01973	*1|*1	*1|*1	*1|*9	*1|*1	*1|*1	*1|*1	*36|*36	*1|*1	*2|*Amb	*3|*1	*37|*1	rs1801159|*1	*1/*1
HG01974	*1|*1	*1|*1	*9|*9	*1|*1	*1|*1	*1|*1	*36|*1	*3|*3	*1|*1	*1|*1	*1|*1	*1|rs1801159	*1/*1
HG01975	*1|*1	*1|*1	*9|*9	*1|*1	*1|*1	*1|*1	*1|*36	*3|*1	*1|*Amb	*1|*1	*1|*37	*1|*1	*1/*1
HG01976	*1|*1	*1|*1	*9|*1	*1|*1	*1|*1	*1|*1	*36|*36	*3|*3	*1|*3	*1|*1	*1|*1	rs1801160|rs1801159	*1/*1
HG01977	*1|*1	*21|*1	*1|*1	*38|*1	*1|*1	*3|*1	*36|*1	*3|*3	*1|*Amb	*1|*1	*1|*37	*Amb|*1	Amb
HG01978	*1|*1	*21|*1	*1|*9	*38|*1	*1|*1	*3|*1	*1|*36	*3|*3	*Amb|*3	*1|*1	*1|*1	*1|rs1801159	*1/*1
HG01979	*1|*1	*1|*1	*2|*9	*1|*1	*1|*1	*1|*1	*1|*36	*3|*3	*1|*3	*3|*1	*1|*1	*Amb|*1	Amb
HG01980	*1|*1	*1|*1	*1|*9	*1|*1	*1|*1	*1|*1	*36|*1	*3|*3	*1|*1	*1|*1	*1|*37	rs1801159|*Amb	Amb
HG01981	*1|*1	*1|*1	*9|*9	*1|*1	*1|*1	*1|*1	*1|*36	*3|*3	*3|*1	*1|*1	*1|*1	*Amb|*Amb	Amb
HG01982	*1|*1	*1|*1	*1|*9	*1|*2	*1|*1	*1|*1	*1|*36	*3|*3	*1|*1	*1|*1	*15|*37	rs1801159|rs1801159	*2/*2
HG01983	*1|*1	*1|*1	*9|*9	*2|*17	*4|*1	*1|*1	*36|*1	*3|*3	*3|*1	*1|*1	*20|*15	*1|rs1801159	Amb
HG01984	*1|*1	*1|*1	*1|*9	*1|*17	*1|*1	*1|*1	*36|*1	*3|*3	*1|*3	*1|*1	*37|*15	rs1801159|*1	*2/*2
HG01985	*1|*1	*1|*17	*22|*1	*1|*17	*1|*1	*1|*8	*36|*36	*1|*1	*1|*1	*1|*1	*41|*15	*1|*1	*1/*5
HG01986	*Amb|*8	*17|*1	*22|*1	*1|*17	*1|*1	*9|*1	*36|*36	*1|*1	*1|*Amb	*1|*1	*20|*37	*1|*1	*1/*1
HG01987	*1|*2	*Amb|*1	*1|*Amb	*2|*1	*1|*1	*1|*1	*36|*36	*1|*1	*1|*Amb	*1|*1	*1|*43	rs1801265|rs1801265	*17/*5
HG01988	*1|*1	*14|*1	*1|*1	*17|*1	*1|*1	*1|*1	*1|*36	*3|*1	*2|*3	*1|*1	*37|*1	*1|rs1801265	*1/*1
HG01989	*1|*2	*1|*17	*2|*9	*17|*1	*2|*3	*1|*2	*1|*36	*3|*1	*1|*1	*1|*1	*20|*37	*1|*1	*1/*10
HG01990	*1|*1	*Amb|*1	*1|*9	*1|*2	*1|*1	*8|*1	*36|*36	*1|*1	*1|*2	*1|*1	*1|*37	rs1801265|*Amb	*17/*5
HG01991	*1|*1	*1|*1	*9|*1	*1|*1	*1|*1	*1|*1	*36|*1	*3|*3	*1|*1	*1|*1	*1|*37	rs1801159|rs17376848	*1/*1
HG01992	*1|*1	*1|*1	*9|*9	*1|*1	*1|*1	*1|*1	*36|*36	*3|*3	*1|*1	*1|*1	*37|*1	rs1801159|*Amb	*1/*1
HG01993	*1|*1	*1|*1	*9|*9	*1|*1	*1|*1	*1|*1	*36|*36	*3|*3	*1|*1	*1|*1	*1|*37	*1|rs1801159	*1/*1
HG01997	*1|*1	*1|*1	*9|*9	*1|*1	*3|*1	*2|*1	*36|*22	*3|*3	*1|*1	*3|*1	*37|*1	rs1801159|rs1801159	Amb
HG01998	*1|*1	*1|*1	*9|*9	*1|*1	*1|*3	*1|*2	*36|*36	*3|*3	*Amb|*1	*1|*1	*37|*1	rs1801159|rs1801159	*1/*1
HG02002	*1|*1	*9|*1	*1|*9	*17|*1	*1|*1	*1|*1	*36|*1	*3|*3	*1|*1	*1|*1	*1|*37	rs1801159|*Amb	Amb
HG02003	*1|*1	*1|*1	*9|*9	*1|*1	*1|*1	*1|*1	*36|*36	*3|*3	*1|*1	*3|*1	*15|*1	*1|rs1801159	*1/*1
HG02004	*1|*1	*9|*1	*1|*9	*1|*1	*1|*1	*1|*1	*1|*36	*3|*3	*1|*1	*1|*1	*37|*1	rs1801159|rs1801159	Amb
HG02006	*1|*1	*1|*1	*9|*1	*17|*1	*1|*1	*1|*1	*1|*1	*3|*3	*1|*1	*1|*1	*5|*1	*1|rs1801159	*2/*5
HG02008	*1|*1	*1|*1	*1|*9	*1|*1	*1|*1	*1|*1	*36|*36	*1|*3	*Amb|*1	*1|*1	*37|*1	rs1801159|rs1801159	*1/*1
HG02009	*8|*1	*17|*1	*1|*9	*1|*1	*1|*1	*1|*9	*36|*1	*3|*3	*1|*1	*1|*1	*1|*27	*1|*1	*2/*35
HG02010	*1|*1	*1|*1	*1|*9	*1|*2	*1|*1	*1|*1	*36|*1	*1|*3	*1|*Amb	*1|*1	*20|*37	rs1801265|*Amb	*17/*35
HG02011	*8|*1	*17|*1	*1|*9	*1|*1	*1|*1	*9|*1	*1|*36	*3|*1	*1|*Amb	*1|*1	*1|*20	*1|*Amb	*35/*35
HG02012	*1|*2	*1|*1	*9|*Amb	*39|*1	*17|*1	*1|*1	*36|*15	*1|*1	*Amb|*1	*1|*1	*43|*37	rs1801265|*1	*17/*5
HG02013	*1|*1	*1|*1	*1|*1	*1|*2	*1|*1	*1|*1	*1|*36	*3|*1	*1|*1	*1|*1	*37|*37	*1|rs1801265	*1/*45
HG02014	*1|*2	*1|*1	*9|*9	*13|*1	*1|*1	*8|*5	*36|*36	*1|*1	*1|*1	*1|*1	*1|*37	rs2297595|*1	*17/*17
HG02015	*1|*1	*1|*9	*1|*9	*17|*1	*1|*1	*1|*1	*4|*36	*3|*3	*1|*3	*1|*1	*1|*15	rs1801159|*1	*10/*36+*10
HG02016	*1|*1	*9|*9	*1|*9	*2|*1	*1|*1	*1|*1	*36|*1	*3|*3	*3|*3	*1|*1	*37|*15	*1|*1	*10/*36+*10
HG02017	*1|*1	*11|*1	*2|*1	*1|*17	*1|*1	*1|*1	*4|*36	*3|*1	*1|*1	*1|*1	*37|*1	rs1801159|rs1801265	*1/*36+*10
HG02018	*1|*1	*1|*1	*1|*1	*1|*1	*1|*1	*1|*1	*1|*36	*3|*3	*1|*3	*1|*1	*1|*37	rs1801159|rs1801265	*1/*10
HG02019	*1|*1	*1|*1	*9|*1	*1|*1	*1|*1	*1|*1	*36|*4	*3|*3	*3|*3	*1|*1	*1|*37	rs1801159|rs1801265	*10/*36+*10
HG02020	*1|*1	*1|*1	*1|*1	*2|*1	*1|*1	*1|*1	*1|*1	*3|*3	*1|*1	*1|*1	*1|*37	rs1801159|*1	*1/*36+*10
HG02023	*1|*1	*1|*1	*1|*1	*1|*38	*1|*1	*1|*3	*1|*1	*1|*3	*1|*Amb	*1|*1	*37|*37	rs1801159|rs17376848	*2/*36+*10
HG02024	*1|*1	*1|*1	*9|*1	*1|*1	*1|*1	*1|*1	*1|*1	*3|*3	*1|*1	*1|*1	*37|*37	*1|*1	*36+*10/*36+*10
HG02025	*1|*1	*1|*1	*1|*1	*1|*1	*1|*1	*1|*1	*36|*1	*1|*3	*1|*1	*1|*1	*1|*37	*Amb|*1	*10/*36+*10
HG02026	*1|*1	*1|*1	*1|*9	*1|*1	*1|*1	*1|*1	*1|*1	*3|*3	*1|*1	*1|*1	*37|*15	*1|*Amb	*10/*36+*10
HG02027	*1|*1	*1|*1	*2|*1	*2|*1	*1|*1	*1|*1	*1|*1	*3|*3	*3|*1	*1|*1	*1|*1	rs1801160|*1	*14/*36+*10
HG02028	*1|*1	*1|*1	*1|*1	*2|*1	*1|*1	*1|*1	*1|*1	*3|*3	*3|*1	*1|*1	*1|*37	*1|*1	*1/*36+*10
HG02029	*1|*1	*1|*1	*9|*2	*2|*2	*1|*1	*1|*1	*1|*28	*3|*1	*1|*3	*1|*1	*1|*1	rs1801160|*1	Amb
HG02030	*1|*1	*9|*9	*1|*9	*1|*3	*1|*1	*1|*1	*1|*1	*3|*3	*1|*3	*1|*1	*1|*37	*1|*1	*10/*36+*10
HG02031	*1|*1	*9|*1	*9|*1	*3|*1	*1|*1	*1|*1	*1|*1	*3|*3	*3|*3	*1|*1	*37|*37	*1|*1	*10/*4
HG02032	*1|*1	*9|*9	*1|*1	*1|*1	*1|*1	*1|*1	*1|*1	*3|*3	*1|*1	*1|*1	*37|*1	*1|*1	*36+*10/*36+*10
HG02035	*1|*1	*9|*9	*10|*1	*1|*2	*1|*1	*1|*1	*1|*1	*3|*3	*1|*1	*1|*1	*37|*1	*1|rs1801159	*1/*36+*10
HG02040	*1|*1	*1|*9	*1|*1	*2|*38	*1|*1	*1|*3	*1|*36	*3|*1	*1|*1	*1|*1	*37|*37	rs1801159|*1	*36+*10/*36+*10
HG02047	*1|*1	*Amb|*9	*1|*1	*1|*1	*1|*1	*1|*1	*36|*1	*1|*3	*1|*3	*1|*1	*37|*1	*1|rs1801159	*2/*2x2
HG02048	*1|*1	*1|*9	*9|*1	*2|*2	*1|*1	*1|*1	*36|*36	*3|*1	*3|*Amb	*1|*1	*37|*15	*1|rs1801159	*10/*36+*10
HG02049	*2|*1	*1|*11	*1|*2	*1|*1	*1|*1	*1|*1	*1|*1	*1|*3	*1|*1	*1|*1	*37|*37	rs1801265|rs17376848	*10/*36+*10
HG02050	*1|*1	*Amb|*1	*1|*9	*2|*2	*1|*1	*1|*1	*1|*36	*3|*1	*1|*1	*1|*1	*37|*37	*1|rs1801159	*2/*36+*10
HG02051	*1|*1	*1|*1	*9|*2	*17|*1	*2|*1	*1|*9	*36|*36	*1|*7	*1|*1	*1|*1	*37|*31	rs1801265|*1	*17/*2x2
HG02052	*1|*1	*1|*17	*9|*1	*17|*1	*2|*1	*1|*1	*36|*36	*6|*6	*1|*1	*1|*1	*27|*1	*1|*1	*17/*2x2
HG02053	*1|*1	*1|*1	*1|*1	*17|*1	*1|*1	*1|*1	*36|*36	*1|*7	*1|*1	*1|*1	*37|*37	rs1801159|*1	*1/*17
HG02054	*1|*1	*1|*1	*1|*9	*1|*17	*3|*2	*2|*1	*36|*23	*3|*3	*1|*1	*1|*1	*37|*31	*1|rs1801265	*1/*17
HG02055	*1|*1	*1|*1	*1|*9	*1|*1	*1|*3	*1|*2	*36|*23	*7|*3	*1|*1	*1|*1	*37|*37	rs1801159|rs1801265	*1/*1
HG02056	*1|*1	*1|*1	*1|*1	*1|*1	*1|*1	*1|*1	*36|*1	*1|*3	*1|*1	*1|*1	*37|*37	*1|rs17376848	*36+*10/*36+*10
HG02057	*1|*1	*1|*1	*1|*1	*1|*1	*1|*1	*1|*1	*1|*1	*3|*3	*1|*1	*1|*1	*37|*37	rs17376848|*1	*1/*36+*10
HG02058	*2|*1	*1|*1	*1|*2	*1|*1	*1|*1	*1|*1	*36|*1	*1|*3	*1|*1	*1|*1	*37|*37	rs1801159|*1	*36+*10/*36+*10
HG02059	*1|*1	*Amb|*9	*9|*Amb	*2|*1	*1|*1	*1|*1	*1|*1	*3|*3	*1|*1	*3|*1	*37|*37	*1|rs1801159	*2/*2
HG02060	*1|*1	*9|*1	*Amb|*1	*1|*1	*1|*1	*1|*1	*36|*1	*1|*3	*1|*1	*1|*1	*37|*1	*1|rs1801159	*2/*2
HG02061	*1|*1	*1|*Amb	*9|*1	*2|*1	*1|*1	*1|*1	*1|*1	*3|*3	*1|*1	*3|*1	*37|*37	rs1801159|*1	Amb
HG02064	*1|*2	*1|*1	*1|*9	*1|*1	*1|*1	*1|*1	*1|*1	*3|*1	*1|*1	*1|*1	*1|*1	rs1801159|rs1801159	*1/*10
HG02067	*1|*1	*1|*1	*1|*1	*1|*1	*1|*1	*1|*1	*1|*1	*3|*1	*1|*1	*1|*1	*1|*1	*1|*1	Amb
HG02068	*1|*1	*1|*1	*9|*1	*1|*1	*1|*1	*1|*1	*36|*4	*3|*3	*1|*1	*1|*1	*37|*1	rs1801159|*1	*10/*36+*10
HG02069	*1|*1	*1|*1	*1|*1	*1|*1	*1|*1	*1|*1	*1|*4	*3|*3	*3|*1	*1|*1	*1|*37	*1|*1	*2x2/*36+*10
HG02070	*1|*1	*1|*1	*9|*1	*1|*1	*1|*1	*1|*1	*36|*1	*3|*3	*1|*1	*1|*3	*37|*37	rs1801159|*Amb	*10/*36+*10
HG02071	*1|*1	*1|*1	*9|*9	*1|*1	*1|*11	*1|*1	*1|*36	*3|*1	*1|*1	*1|*1	*37|*37	rs1801265|*1	*2/*36+*10
HG02072	*1|*1	*1|*9	*9|*1	*1|*2	*11|*1	*1|*1	*1|*36	*3|*1	*1|*1	*1|*1	*37|*37	*1|*Amb	*5/*36+*10
HG02073	*1|*1	*1|*1	*2|*9	*2|*1	*1|*1	*1|*1	*1|*36	*3|*1	*1|*1	*1|*1	*15|*37	*1|rs1801265	*2/*36+*10
HG02074	*1|*1	*9|*1	*9|*9	*1|*2	*1|*1	*1|*1	*1|*1	*3|*3	*1|*1	*1|*3	*15|*37	*Amb|rs1801159	*36+*10/*36+*10
HG02075	*1|*1	*Amb|*1	*1|*9	*1|*2	*1|*1	*1|*1	*1|*1	*1|*3	*1|*1	*3|*1	*37|*37	rs1801159|*1	*1/*36+*10
HG02076	*1|*1	*9|*1	*9|*1	*1|*1	*1|*6	*1|*1	*36|*1	*1|*3	*1|*1	*1|*1	*15|*1	*Amb|*1	*1/*36+*10
HG02077	*1|*1	*9|*Amb	*9|*1	*1|*1	*1|*1	*1|*1	*1|*1	*3|*3	*1|*3	*1|*1	*15|*37	*1|*1	*1/*10
HG02078	*1|*1	*1|*Amb	*1|*1	*1|*1	*1|*1	*1|*1	*1|*1	*3|*3	*3|*3	*1|*1	*1|*37	*1|*1	*10/*2
HG02079	*1|*1	*9|*9	*1|*9	*1|*1	*1|*1	*1|*1	*1|*1	*3|*3	*3|*1	*1|*3	*15|*15	*1|*1	*1/*14
HG02080	*1|*1	*Amb|*9	*1|*9	*2|*1	*1|*1	*1|*1	*1|*1	*3|*3	*1|*1	*1|*1	*37|*37	rs1801159|*1	*10/*2
HG02081	*1|*1	*9|*1	*9|*1	*1|*1	*1|*1	*1|*1	*1|*36	*3|*1	*1|*1	*1|*1	*37|*37	*1|*1	*10/*36+*10
HG02082	*1|*1	*1|*Amb	*9|*1	*1|*2	*1|*1	*1|*1	*1|*1	*3|*3	*1|*3	*1|*1	*37|*37	rs1801159|*1	*10/*2
HG02083	*1|*1	*1|*1	*1|*1	*1|*1	*1|*1	*1|*1	*1|*36	*3|*3	*1|*1	*1|*1	*37|*37	*1|*1	*36+*10/*36+*36+*10
HG02084	*1|*1	*1|*1	*1|*9	*1|*1	*1|*1	*1|*1	*1|*36	*3|*3	*1|*1	*1|*3	*1|*37	*1|*1	*1/*36+*36+*10
HG02085	*1|*1	*1|*1	*1|*1	*1|*1	*1|*1	*1|*1	*1|*1	*3|*3	*1|*1	*3|*1	*37|*37	*1|*1	*1/*36+*10
HG02086	*1|*1	*1|*1	*9|*1	*1|*1	*1|*1	*1|*1	*18|*1	*1|*3	*1|*1	*1|*1	*15|*1	*1|*1	*10/*36+*10
HG02087	*2|*1	*9|*9	*1|*1	*2|*1	*1|*1	*13|*1	*1|*1	*1|*3	*1|*1	*1|*1	*37|*1	rs1801159|rs1801159	*36+*10/*36+*10
HG02088	*1|*2	*9|*9	*1|*1	*2|*1	*1|*1	*1|*1	*36|*1	*1|*3	*1|*1	*1|*1	*37|*37	*1|*1	*1/*36+*10
HG02089	*1|*1	*1|*1	*1|*1	*1|*1	*1|*1	*1|*1	*36|*36	*3|*3	*1|*Amb	*1|*1	*37|*37	rs1801159|rs1801159	*1/*1
HG02090	*1|*1	*1|*1	*Amb|*2	*1|*1	*1|*1	*1|*1	*1|*1	*3|*3	*1|*3	*1|*1	*1|*37	*Amb|rs1801159	Amb
HG02091	*1|*1	*1|*1	*Amb|*1	*1|*1	*1|*1	*1|*1	*1|*36	*3|*3	*3|*1	*1|*1	*1|*37	rs1801159|rs1801159	Amb
HG02095	*1|*1	*Amb|*1	*1|*1	*1|*17	*1|*2	*1|*1	*36|*36	*1|*7	*1|*2	*1|*1	*1|*41	*Amb|*1	*1/*1
HG02102	*1|*1	*1|*1	*Amb|*1	*1|*1	*1|*1	*1|*1	*36|*36	*1|*3	*1|*1	*1|*1	*1|*15	rs1801265|rs1801159	*1/*1
HG02104	*1|*1	*1|*9	*9|*1	*1|*1	*1|*1	*1|*1	*36|*36	*3|*3	*1|*1	*1|*1	*1|*37	rs1801265|rs1801159	*2/*2
HG02105	*1|*1	*9|*1	*9|*9	*1|*1	*1|*1	*1|*1	*36|*36	*1|*3	*1|*1	*1|*1	*37|*37	*1|*1	*1/*1
HG02106	*1|*1	*1|*1	*9|*9	*1|*1	*1|*1	*1|*1	*36|*36	*3|*3	*1|*1	*1|*1	*37|*37	rs1801159|*1	Amb
HG02107	*1|*1	*14|*1	*9|*9	*17|*1	*2|*1	*1|*1	*36|*36	*6|*1	*2|*1	*1|*1	*37|*37	*Amb|*1	Amb
HG02108	*1|*2	*9|*1	*1|*2	*1|*1	*1|*1	*8|*1	*36|*1	*1|*3	*1|*1	*1|*1	*37|*37	*1|rs1801265	*4x2/*45
HG02111	*2|*2	*17|*1	*1|*Amb	*1|*1	*1|*1	*1|*1	*36|*1	*1|*3	*1|*1	*1|*1	*20|*37	*1|*1	*1/*4x2
HG02113	*1|*8	*1|*1	*9|*1	*3|*1	*1|*1	*1|*1	*1|*1	*3|*3	*1|*1	*1|*1	*37|*37	rs17376848|*1	*36+*10/*36+*10
HG02116	*1|*1	*1|*1	*9|*2	*1|*2	*1|*1	*1|*1	*1|*1	*3|*3	*1|*3	*1|*1	*Amb|*37	rs17376848|*1	*1/*10
HG02120	*1|*1	*Amb|*Amb	*9|*1	*1|*2	*1|*1	*1|*1	*1|*36	*3|*1	*3|*3	*1|*1	*37|*37	rs1801159|*1	*36+*10/*36+*10
HG02121	*1|*1	*Amb|*1	*1|*2	*2|*1	*1|*1	*1|*1	*1|*36	*1|*1	*3|*1	*1|*1	*37|*1	*1|*1	*36+*10/*36+*10
HG02122	*1|*1	*9|*Amb	*1|*9	*1|*2	*1|*1	*1|*1	*1|*1	*3|*3	*1|*3	*1|*1	*37|*15	rs1801159|rs1801159	*10/*36+*10
HG02126	*1|*1	*1|*1	*1|*2	*2|*3	*1|*1	*1|*1	*1|*1	*3|*3	*3|*3	*1|*3	*15|*37	rs1801159|*1	Amb
HG02127	*1|*1	*1|*1	*2|*2	*3|*1	*1|*1	*1|*1	*1|*1	*3|*3	*1|*3	*3|*1	*37|*37	*1|*1	Amb
HG02128	*1|*1	*Amb|*1	*1|*1	*1|*2	*1|*1	*1|*1	*1|*1	*3|*3	*1|*3	*1|*1	*15|*37	rs1801159|rs1801159	*1/*36+*10
HG02129	*1|*1	*9|*1	*1|*1	*1|*2	*1|*1	*1|*1	*1|*1	*3|*3	*1|*1	*1|*1	*37|*37	rs1801265|*1	*1/*36+*10
HG02130	*1|*1	*1|*9	*1|*1	*1|*2	*1|*1	*1|*1	*1|*1	*3|*3	*1|*1	*1|*1	*37|*37	rs1801159|*1	*1/*10
HG02131	*1|*1	*9|*1	*1|*1	*2|*1	*1|*1	*1|*1	*1|*1	*3|*3	*1|*1	*1|*1	*37|*14	rs1801159|rs1801265	*1/*36+*10
HG02132	*1|*1	*1|*1	*1|*9	*2|*1	*1|*1	*1|*1	*18|*36	*1|*1	*1|*1	*1|*1	*1|*37	*1|*Amb	*36+*10/*36+*10
HG02133	*1|*1	*1|*Amb	*9|*1	*1|*1	*1|*1	*1|*1	*36|*1	*1|*3	*1|*1	*1|*1	*37|*37	*Amb|rs1801159	*1/*36+*10
HG02134	*1|*1	*1|*1	*9|*1	*38|*2	*1|*1	*3|*1	*18|*36	*1|*3	*1|*1	*1|*1	*37|*1	*1|rs1801265	*1/*36+*10
HG02135	*1|*1	*1|*1	*9|*9	*1|*2	*1|*1	*1|*1	*36|*1	*3|*3	*1|*3	*1|*1	*37|*1	*1|*1	*36+*10/*36+*10
HG02136	*1|*1	*1|*1	*9|*1	*2|*1	*1|*1	*1|*1	*1|*1	*3|*3	*3|*3	*1|*1	*1|*15	*1|*1	*41/*36+*10
HG02137	*1|*1	*1|*9	*9|*1	*1|*1	*1|*1	*1|*1	*1|*36	*3|*3	*1|*1	*1|*1	*37|*15	*1|*1	*36+*10/*36+*10
HG02138	*2|*1	*1|*1	*2|*9	*1|*2	*1|*1	*1|*1	*36|*1	*1|*1	*1|*3	*1|*1	*1|*1	rs1801159|*1	*41/*36+*10
HG02139	*1|*1	*9|*1	*1|*9	*1|*38	*1|*1	*1|*3	*1|*1	*3|*3	*1|*3	*1|*1	*37|*1	rs1801159|*1	*36+*10/*36+*10
HG02140	*1|*1	*1|*9	*9|*1	*1|*1	*1|*1	*1|*1	*36|*1	*3|*3	*Amb|*1	*3|*1	*1|*37	*1|rs17376848	*1/*36+*10
HG02141	*1|*1	*1|*1	*1|*1	*1|*3	*1|*1	*1|*1	*1|*36	*3|*1	*1|*1	*1|*1	*37|*1	*1|*1	*14/*36+*10
HG02142	*1|*1	*1|*9	*1|*1	*1|*2	*1|*1	*1|*1	*1|*36	*3|*1	*1|*1	*1|*1	*20|*37	rs17376848|rs17376848	*10/*36+*10
HG02143	*1|*2	*1|*1	*18|*Amb	*17|*1	*2|*1	*1|*1	*1|*36	*3|*3	*1|*1	*1|*1	*1|*37	*1|rs532341730	*17/*84
HG02144	*2|*1	*1|*1	*9|*1	*2|*1	*1|*1	*1|*9	*1|*1	*6|*3	*1|*1	*1|*1	*20|*20	*1|rs1801265	*29/*5
HG02145	*2|*2	*1|*1	*Amb|*9	*1|*2	*1|*1	*1|*1	*1|*1	*3|*3	*1|*1	*1|*1	*37|*20	rs532341730|rs1801265	*84/*5
HG02146	*1|*1	*1|*1	*9|*9	*1|*1	*1|*1	*1|*1	*Amb|*36	*3|*3	*1|*1	*3|*1	*15|*1	rs1801159|rs1801159	*1x2/*2
HG02147	*1|*1	*1|*1	*9|*1	*1|*1	*1|*1	*1|*1	*36|*36	*3|*3	*1|*1	*1|*1	*37|*1	rs1801159|*1	*1/*1
HG02148	*1|*1	*1|*1	*9|*1	*1|*1	*1|*1	*1|*1	*Amb|*36	*3|*3	*1|*1	*1|*1	*1|*1	rs1801159|rs1801159	Amb
HG02150	*1|*1	*1|*1	*1|*1	*1|*1	*1|*1	*1|*1	*1|*1	*3|*3	*3|*1	*1|*1	*1|*37	*1|*1	Amb
HG02151	*2|*1	*1|*1	*1|*1	*2|*1	*1|*1	*1|*1	*36|*1	*3|*3	*3|*1	*1|*1	*1|*37	rs1801159|rs17376848	*10/*5
HG02152	*2|*1	*1|*9	*1|*1	*1|*1	*1|*1	*1|*1	*1|*36	*3|*1	*1|*Amb	*1|*1	*1|*37	rs1801159|*Amb	*41/*36+*10
HG02153	*1|*1	*1|*1	*9|*1	*1|*2	*1|*1	*1|*1	*1|*36	*3|*1	*3|*1	*3|*3	*37|*37	*1|*1	*36+*10/*36+*10
HG02154	*1|*1	*Amb|*1	*1|*1	*2|*1	*1|*1	*1|*1	*1|*1	*3|*1	*1|*1	*1|*1	*1|*15	*1|rs1801159	*1/*10
HG02155	*1|*1	*1|*1	*9|*1	*2|*1	*1|*1	*1|*1	*1|*1	*3|*3	*1|*1	*1|*1	*15|*20	rs1801265|rs1801159	*36+*10/*36+*36+*10
HG02156	*1|*1	*1|*Amb	*1|*1	*3|*2	*1|*1	*1|*1	*1|*1	*3|*3	*1|*1	*1|*Amb	*37|*37	*1|*1	*41/*41
HG02164	*1|*2	*1|*1	*1|*1	*1|*1	*1|*1	*14|*1	*36|*36	*3|*1	*3|*1	*1|*1	*1|*37	rs1801159|*1	*1/*36+*36+*36+*10
HG02165	*1|*1	*1|*1	*1|*1	*1|*1	*1|*1	*1|*1	*1|*1	*3|*3	*1|*1	*1|*1	*37|*1	*1|*Amb	*1/*1x2
HG02166	*1|*1	*1|*1	*9|*1	*1|*1	*1|*1	*1|*1	*1|*1	*3|*3	*1|*1	*1|*1	*15|*15	*1|rs1801159	Amb
HG02178	*1|*1	*1|*9	*1|*1	*3|*1	*1|*1	*1|*1	*1|*1	*3|*3	*3|*1	*1|*1	*1|*15	rs1801265|rs1801265	*1/*36+*36+*10
HG02179	*1|*1	*1|*1	*1|*1	*1|*1	*1|*1	*1|*1	*1|*1	*1|*3	*1|*1	*1|*1	*15|*37	*Amb|*Amb	*1/*36+*10
HG02180	*1|*1	*Amb|*1	*1|*1	*1|*1	*1|*1	*1|*1	*1|*1	*3|*3	*3|*Amb	*1|*1	*37|*1	*1|*1	*1/*10
HG02181	*1|*1	*1|*1	*9|*1	*1|*2	*1|*1	*1|*1	*1|*1	*3|*3	*1|*1	*1|*1	*15|*37	rs199634007|*1	*10/*2
HG02182	*1|*1	*1|*1	*1|*9	*3|*2	*1|*1	*1|*1	*36|*1	*1|*3	*1|*1	*1|*1	*1|*37	*1|*1	*1/*36+*10
HG02184	*1|*1	*11|*1	*2|*1	*2|*2	*1|*1	*1|*1	*1|*1	*3|*3	*1|*1	*1|*1	*37|*37	*1|*Amb	*36+*10/*36+*10
HG02185	*1|*1	*1|*1	*1|*9	*1|*1	*1|*1	*1|*1	*1|*36	*3|*1	*1|*1	*1|*1	*37|*37	*1|rs1801265	*1/*1
HG02186	*1|*1	*1|*1	*1|*1	*2|*2	*1|*1	*1|*1	*36|*1	*1|*1	*1|*1	*1|*1	*15|*37	*1|rs1801159	*10/*36+*10
HG02187	*1|*1	*1|*1	*9|*1	*1|*2	*1|*1	*1|*1	*1|*36	*3|*1	*1|*1	*1|*1	*37|*37	*1|rs1801265	Amb
HG02188	*1|*1	*1|*1	*1|*9	*2|*2	*1|*1	*1|*1	*36|*1	*1|*3	*1|*3	*1|*1	*15|*37	rs1801159|*1	*36+*10/*36+*36+*10
HG02190	*1|*1	*9|*1	*9|*1	*2|*1	*1|*1	*1|*1	*1|*1	*3|*3	*1|*1	*1|*1	*37|*37	*1|rs1801159	*36+*10/*36+*10
HG02215	*1|*1	*1|*1	*1|*1	*38|*1	*1|*3	*3|*2	*1|*1	*3|*3	*1|*Amb	*1|*1	*20|*1	*1|*Amb	*4/*4
HG02219	*1|*1	*1|*1	*1|*9	*1|*17	*1|*1	*1|*1	*1|*1	*3|*3	*1|*1	*1|*1	*15|*Amb	*1|*1	*1/*10
HG02220	*1|*1	*1|*1	*1|*10	*1|*17	*4|*1	*1|*1	*1|*1	*3|*3	*1|*1	*1|*1	*1|*14	*Amb|rs1801159	Amb
HG02221	*1|*1	*1|*1	*Amb|*1	*1|*1	*1|*4	*1|*1	*10|*1	*3|*3	*3|*1	*1|*1	*14|*15	*1|*Amb	*2x2/*9
HG02222	*1|*1	*1|*1	*Amb|*10	*1|*1	*4|*4	*1|*1	*1|*1	*3|*3	*3|*1	*1|*1	*15|*14	*1|*Amb	*1/*2x2
HG02223	*1|*1	*1|*1	*1|*1	*17|*1	*3|*1	*1|*1	*36|*1	*1|*3	*1|*Amb	*1|*1	*1|*14	*1|rs1801159	*4/*41
HG02224	*1|*1	*1|*1	*9|*1	*17|*1	*1|*1	*1|*1	*36|*1	*3|*3	*3|*Amb	*1|*1	*1|*15	*1|rs1801265	*1/*2x2
HG02225	*1|*1	*1|*1	*1|*1	*17|*1	*1|*1	*1|*1	*1|*1	*3|*3	*3|*Amb	*1|*1	*15|*14	*1|rs1801159	*2x2/*41
HG02229	*1|*1	*9|*1	*1|*Amb	*1|*17	*1|*1	*1|*1	*1|*1	*3|*3	*1|*1	*1|*1	*1|*1	*1|*1	*4/*4
HG02230	*1|*1	*1|*1	*Amb|*1	*17|*1	*1|*1	*1|*1	*1|*1	*3|*3	*1|*1	*1|*1	*1|*14	*1|*1	Amb
HG02231	*1|*1	*9|*9	*1|*22	*1|*17	*1|*1	*1|*1	*1|*1	*3|*3	*1|*1	*1|*1	*1|*1	*1|*1	*35/*4
HG02232	*1|*1	*1|*1	*1|*1	*1|*17	*1|*1	*1|*1	*1|*1	*3|*3	*Amb|*1	*1|*1	*1|*1	*1|rs1801265	*1/*1
HG02233	*1|*1	*1|*1	*Amb|*1	*2|*1	*1|*1	*1|*1	*1|*1	*3|*3	*1|*Amb	*1|*1	*1|*1	rs1801159|rs1801265	Amb
HG02234	*1|*1	*1|*1	*1|*1	*2|*1	*1|*1	*1|*1	*1|*1	*3|*3	*1|*1	*1|*1	*1|*1	rs1801265|rs1801265	*1/*1
HG02235	*1|*1	*1|*1	*1|*Amb	*17|*2	*1|*4	*1|*1	*1|*1	*3|*3	*1|*1	*1|*1	*20|*37	rs1801158|rs2297595	Amb
HG02236	*1|*1	*1|*1	*1|*1	*1|*2	*1|*4	*1|*1	*1|*1	*3|*3	*1|*1	*1|*1	*5|*1	*Amb|*1	*2/*5
HG02237	*1|*1	*1|*1	*1|*Amb	*2|*17	*4|*1	*1|*1	*1|*1	*3|*3	*1|*1	*1|*1	*1|*20	*1|rs1801158	*2/*2
HG02238	*1|*1	*1|*1	*9|*9	*1|*1	*1|*3	*1|*2	*1|*22	*3|*3	*1|*1	*1|*1	*1|*1	*1|rs1801159	*1/*5
HG02239	*1|*1	*1|*1	*9|*1	*1|*1	*1|*1	*1|*2	*1|*1	*3|*3	*1|*3	*1|*1	*15|*1	rs2297595|*1	*1/*17
HG02240	*1|*1	*1|*1	*9|*9	*1|*1	*3|*1	*2|*1	*22|*1	*3|*3	*1|*3	*1|*1	*1|*15	rs1801159|*1	*1/*5
HG02250	*1|*1	*1|*1	*9|*9	*1|*1	*1|*1	*1|*1	*1|*1	*3|*1	*1|*1	*1|*1	*15|*37	*Amb|rs1801159	*1/*1
HG02252	*1|*1	*1|*1	*1|*9	*1|*1	*1|*1	*1|*1	*36|*36	*3|*3	*1|*1	*1|*1	*1|*1	rs1801159|*Amb	Amb
HG02253	*1|*1	*1|*1	*9|*1	*1|*1	*1|*1	*1|*1	*1|*1	*3|*3	*1|*3	*1|*1	*1|*1	*Amb|*1	*4/*59
HG02255	*2|*1	*1|*17	*9|*9	*1|*13	*1|*1	*1|*8	*36|*36	*7|*7	*1|*1	*1|*1	*37|*37	rs1801159|*1	Amb
HG02256	*2|*2	*17|*1	*Amb|*1	*17|*1	*2|*1	*1|*1	*1|*36	*1|*3	*1|*2	*1|*1	*1|*37	*Amb|*1	*2/*35
HG02257	*1|*2	*1|*17	*9|*22	*13|*1	*1|*1	*8|*1	*36|*1	*7|*1	*1|*2	*1|*1	*37|*1	*1|*1	*2/*35
HG02258	*1|*2	*1|*1	*18|*9	*1|*1	*1|*2	*8|*5	*36|*36	*1|*3	*Amb|*1	*1|*1	*1|*27	*1|*1	*1/*17x2
HG02259	*1|*1	*1|*1	*1|*9	*1|*1	*1|*1	*1|*1	*36|*36	*3|*3	*1|*1	*3|*1	*5|*1	rs1801159|rs1801159	Amb
HG02260	*1|*1	*1|*1	*9|*9	*1|*1	*1|*1	*1|*1	*1|*36	*3|*1	*1|*1	*1|*1	*37|*1	rs1801159|*1	*1/*1
HG02261	*1|*1	*1|*1	*9|*9	*1|*1	*1|*1	*1|*1	*36|*1	*3|*3	*1|*1	*3|*1	*1|*1	rs1801159|rs1801159	Amb
HG02262	*1|*1	*9|*Amb	*1|*2	*1|*1	*1|*1	*1|*1	*1|*36	*3|*1	*3|*1	*3|*1	*37|*1	*1|*1	*1/*1
HG02265	*1|*1	*1|*1	*1|*9	*1|*1	*1|*1	*1|*1	*1|*1	*3|*3	*1|*1	*1|*1	*1|*15	rs1801159|rs1801159	*1/*1
HG02266	*1|*1	*1|*1	*1|*9	*1|*1	*1|*1	*1|*1	*36|*1	*1|*3	*1|*1	*1|*1	*37|*1	*Amb|rs1801265	*2/*2
HG02271	*1|*1	*1|*1	*1|*9	*1|*1	*1|*1	*1|*1	*36|*1	*1|*3	*1|*1	*1|*1	*20|*1	*1|rs1801159	Amb
HG02272	*1|*1	*1|*1	*9|*9	*1|*1	*1|*1	*1|*1	*1|*36	*3|*1	*1|*1	*1|*1	*1|*1	rs1801159|*Amb	*1/*1
HG02273	*1|*1	*1|*1	*9|*9	*1|*1	*1|*1	*1|*1	*1|*1	*3|*3	*1|*1	*1|*1	*1|*1	*1|*Amb	*1/*1
HG02274	*1|*1	*1|*1	*1|*1	*1|*17	*1|*1	*1|*1	*1|*36	*3|*7	*1|*1	*1|*3	*37|*19	*1|rs17376848	*2/*2
HG02275	*1|*1	*1|*1	*1|*9	*1|*1	*1|*1	*1|*1	*36|*1	*1|*3	*1|*1	*1|*1	*1|*1	rs1801159|*1	*1/*1
HG02277	*1|*7	*9|*1	*9|*9	*1|*1	*1|*1	*1|*1	*36|*36	*3|*3	*1|*1	*1|*1	*1|*1	*1|rs1801159	*1/*1
HG02278	*1|*1	*1|*1	*9|*9	*1|*1	*1|*1	*1|*1	*1|*1	*3|*3	*1|*1	*1|*1	*1|*37	*1|*1	*1/*1
HG02279	*7|*1	*1|*1	*9|*9	*1|*1	*1|*1	*1|*1	*36|*1	*3|*3	*1|*1	*1|*1	*1|*1	rs1801159|*1	*1/*1
HG02280	*1|*1	*1|*1	*1|*9	*2|*2	*1|*1	*1|*1	*36|*22	*1|*3	*1|*1	*1|*1	*20|*1	rs1801265|*Amb	*17/*17
HG02281	*2|*8	*17|*1	*22|*9	*17|*1	*2|*1	*1|*1	*36|*1	*1|*3	*1|*1	*1|*1	*31|*37	*1|rs1801265	*17/*3
HG02282	*1|*1	*Amb|*17	*1|*9	*2|*17	*1|*1	*1|*1	*36|*36	*7|*3	*1|*Amb	*1|*1	*20|*27	*1|*1	*10/*17
HG02283	*1|*8	*1|*1	*1|*Amb	*1|*17	*1|*1	*1|*1	*36|*36	*1|*1	*1|*1	*1|*1	*1|*27	rs1801159|*1	*1/*17
HG02284	*1|*1	*1|*1	*1|*9	*1|*2	*1|*1	*1|*1	*36|*36	*1|*1	*Amb|*Amb	*1|*1	*20|*31	rs1801265|*Amb	*1/*5
HG02285	*1|*1	*1|*1	*1|*1	*2|*1	*1|*1	*1|*1	*1|*1	*3|*3	*3|*1	*1|*1	*37|*37	rs1801159|rs1801159	*1/*1
HG02286	*1|*1	*1|*1	*9|*9	*17|*2	*1|*1	*1|*1	*1|*1	*3|*3	*1|*1	*1|*1	*15|*37	rs1801159|*1	*1/*45
HG02287	*1|*1	*1|*1	*1|*9	*2|*2	*1|*1	*1|*1	*1|*1	*3|*3	*3|*1	*1|*1	*37|*37	rs1801159|rs1801159	*1/*1
HG02291	*1|*1	*1|*1	*9|*9	*1|*2	*1|*1	*1|*1	*36|*36	*3|*3	*1|*1	*1|*1	*20|*37	*Amb|rs1801159	*1/*1
HG02292	*1|*1	*9|*1	*1|*1	*1|*1	*1|*1	*1|*1	*1|*36	*3|*3	*1|*3	*1|*1	*37|*1	rs1801159|*1	Amb
HG02293	*1|*1	*1|*1	*9|*1	*2|*1	*1|*1	*1|*1	*36|*36	*3|*3	*1|*3	*1|*1	*37|*1	rs1801159|*1	Amb
HG02298	*1|*1	*9|*1	*1|*9	*17|*1	*1|*1	*1|*1	*1|*36	*3|*3	*1|*1	*1|*1	*1|*14	rs17376848|rs1801159	*2/*2
HG02299	*1|*1	*1|*1	*1|*1	*1|*1	*1|*1	*1|*1	*36|*36	*3|*3	*1|*1	*1|*1	*37|*14	*1|*1	*1/*5
HG02300	*1|*1	*1|*1	*1|*9	*1|*1	*1|*1	*1|*1	*36|*36	*3|*3	*1|*1	*1|*1	*37|*1	*1|rs1801159	*2/*5
HG02301	*1|*1	*1|*9	*1|*1	*1|*38	*1|*1	*1|*3	*1|*36	*3|*6	*1|*1	*1|*1	*37|*1	rs1801265|rs2297595	*1/*1x2
HG02302	*1|*1	*9|*1	*1|*9	*17|*1	*1|*1	*1|*1	*1|*36	*3|*3	*1|*1	*1|*1	*14|*1	rs1801159|rs1801159	Amb
HG02303	*1|*1	*1|*1	*9|*1	*17|*38	*1|*1	*1|*3	*1|*1	*3|*3	*1|*1	*1|*1	*1|*37	rs1801159|rs2297595	*1/*1x2
HG02304	*1|*1	*1|*9	*9|*1	*1|*1	*1|*1	*1|*1	*36|*1	*3|*3	*1|*1	*1|*1	*1|*20	rs17376848|*Amb	Amb
HG02307	*1|*1	*1|*1	*9|*1	*2|*17	*1|*2	*1|*1	*36|*36	*1|*1	*1|*1	*1|*1	*1|*20	rs1801265|*1	*1x2/*17
HG02308	*1|*1	*17|*1	*1|*9	*2|*13	*1|*1	*1|*8	*22|*36	*1|*3	*1|*1	*1|*1	*1|*37	rs1801159|*Amb	*17/*29
HG02309	*1|*2	*1|*1	*9|*9	*1|*1	*1|*1	*8|*1	*36|*36	*3|*1	*1|*1	*1|*1	*1|*37	*1|*1	*1/*39
HG02312	*2|*1	*9|*1	*Amb|*9	*1|*1	*3|*1	*2|*1	*1|*36	*3|*3	*3|*1	*1|*1	*1|*1	*1|rs1801159	Amb
HG02314	*1|*1	*1|*1	*9|*18	*1|*17	*1|*1	*8|*1	*36|*36	*1|*1	*Amb|*2	*1|*1	*1|*1	*1|*1	Amb
HG02315	*8|*2	*1|*1	*1|*9	*1|*1	*1|*2	*1|*5	*36|*36	*3|*1	*1|*Amb	*1|*1	*27|*1	*1|rs1801265	*17/*17
HG02316	*1|*1	*9|*1	*9|*9	*17|*3	*1|*1	*1|*1	*1|*36	*6|*6	*2|*1	*1|*1	*1|*37	*Amb|*1	*1/*10
HG02317	*1|*1	*9|*1	*9|*1	*17|*17	*1|*2	*1|*1	*36|*1	*1|*6	*1|*2	*1|*1	*1|*37	*Amb|*1	*1/*10
HG02318	*1|*1	*Amb|*1	*9|*9	*3|*22	*1|*1	*1|*1	*36|*36	*6|*1	*1|*1	*1|*1	*37|*20	*1|*1	*1/*1
HG02321	*2|*1	*17|*Amb	*22|*1	*17|*17	*2|*1	*1|*1	*1|*36	*3|*3	*1|*Amb	*1|*1	*31|*20	rs1801265|*1	*10/*17
HG02322	*2|*2	*Amb|*17	*9|*9	*9|*17	*1|*2	*1|*1	*36|*1	*1|*3	*1|*1	*1|*1	*37|*37	rs1801265|*1	Amb
HG02323	*2|*1	*17|*1	*Amb|*1	*1|*1	*1|*1	*1|*8	*1|*36	*3|*3	*1|*1	*1|*1	*1|*37	*1|rs1801159	*1/*1
HG02325	*1|*2	*1|*1	*18|*18	*17|*2	*2|*1	*1|*1	*36|*36	*1|*7	*2|*1	*1|*1	*37|*37	*1|rs61622928	*1/*4x2
HG02330	*1|*1	*1|*1	*2|*1	*17|*17	*2|*2	*1|*1	*36|*36	*1|*1	*Amb|*1	*1|*1	*1|*37	rs1801159|*1	*2/*45
HG02332	*1|*1	*17|*1	*1|*1	*1|*1	*1|*1	*1|*1	*36|*1	*7|*3	*1|*1	*1|*1	*37|*1	rs1801265|*Amb	*1/*1
HG02334	*2|*1	*17|*1	*22|*1	*17|*2	*2|*1	*1|*1	*36|*36	*7|*7	*1|*1	*1|*1	*37|*37	rs1801265|*1	*1/*5
HG02337	*1|*1	*1|*1	*Amb|*1	*17|*1	*1|*1	*1|*1	*1|*36	*3|*7	*Amb|*1	*1|*1	*37|*37	*1|rs1801265	*17/*29
HG02339	*1|*1	*Amb|*1	*1|*9	*1|*Amb	*1|*2	*1|*1	*1|*36	*3|*6	*3|*1	*1|*1	*20|*37	*1|rs1801265	*17/*41
HG02343	*1|*1	*1|*1	*1|*9	*17|*2	*1|*4	*1|*1	*36|*36	*7|*6	*1|*1	*1|*1	*37|*20	*1|rs1801159	*1/*121
HG02345	*1|*1	*1|*2	*1|*1	*1|*1	*1|*1	*1|*1	*36|*1	*6|*3	*1|*1	*1|*1	*1|*15	*Amb|*1	*1/*1
HG02348	*1|*1	*1|*1	*1|*9	*1|*1	*1|*3	*1|*2	*1|*36	*3|*3	*1|*1	*1|*1	*37|*37	*1|rs17376848	*1/*68+*4
HG02351	*1|*1	*Amb|*1	*9|*9	*1|*1	*1|*1	*1|*1	*1|*1	*3|*3	*1|*1	*1|*1	*1|*37	*1|*1	*1/*36+*10
HG02353	*1|*1	*1|*1	*1|*9	*1|*3	*1|*1	*1|*1	*1|*36	*3|*3	*1|*1	*1|*1	*1|*37	*1|rs17376848	*10/*36+*10
HG02355	*1|*2	*1|*1	*1|*1	*1|*1	*1|*1	*1|*1	*36|*1	*1|*3	*1|*1	*1|*1	*37|*1	rs17376848|*1	*1/*10
HG02356	*1|*1	*1|*9	*1|*9	*2|*1	*1|*1	*1|*1	*1|*1	*3|*3	*1|*3	*1|*1	*37|*15	rs17376848|*Amb	*10/*36+*10
HG02360	*Amb|*1	*1|*1	*2|*1	*3|*1	*1|*6	*1|*1	*36|*1	*3|*3	*1|*Amb	*1|*1	*37|*37	*1|*1	*36+*10/*36+*10
HG02364	*1|*2	*Amb|*1	*1|*1	*2|*1	*1|*1	*1|*1	*1|*1	*3|*3	*1|*1	*1|*1	*37|*37	rs1801159|*Amb	*41/*36+*10
HG02367	*1|*1	*1|*1	*1|*9	*1|*1	*1|*1	*1|*1	*36|*36	*3|*1	*1|*1	*1|*1	*37|*37	*1|rs1801159	*1/*14
HG02371	*1|*1	*1|*Amb	*9|*9	*1|*1	*1|*1	*1|*1	*1|*1	*3|*3	*1|*1	*1|*1	*1|*37	*1|*1	*36+*10/*36+*10
HG02373	*1|*1	*1|*1	*1|*1	*2|*1	*1|*1	*1|*1	*1|*1	*1|*3	*1|*1	*1|*1	*37|*37	rs1801159|rs1801159	*14/*36+*10
HG02374	*1|*1	*1|*1	*9|*9	*1|*1	*1|*1	*1|*1	*36|*1	*1|*3	*1|*Amb	*1|*1	*37|*37	rs1801265|*1	*36+*10/*36+*10
HG02375	*1|*8	*9|*Amb	*1|*1	*1|*2	*1|*1	*1|*1	*36|*1	*1|*3	*1|*1	*1|*1	*37|*37	*1|rs1801159	*41/*36+*10
HG02379	*1|*1	*Amb|*1	*1|*1	*1|*2	*1|*1	*1|*1	*36|*1	*1|*3	*3|*1	*1|*1	*37|*15	*1|rs17376848	*1/*36+*10
HG02380	*1|*1	*1|*1	*1|*1	*3|*1	*1|*1	*1|*1	*1|*36	*3|*1	*3|*1	*1|*1	*37|*37	*1|*Amb	*1/*1
HG02382	*1|*1	*1|*1	*1|*1	*1|*3	*1|*1	*1|*1	*1|*1	*3|*3	*1|*1	*1|*1	*37|*37	rs1801159|*1	*10/*36+*10
HG02383	*1|*1	*1|*9	*1|*9	*1|*1	*1|*1	*1|*1	*36|*1	*1|*1	*3|*1	*1|*1	*1|*1	*1|*1	*36+*10/*36+*10
HG02384	*1|*1	*1|*1	*9|*1	*3|*17	*1|*1	*1|*1	*28|*1	*1|*1	*1|*1	*1|*3	*37|*37	*1|rs17376848	Amb
HG02385	*1|*1	*1|*Amb	*2|*1	*1|*1	*1|*1	*1|*1	*1|*1	*3|*3	*1|*Amb	*1|*1	*37|*37	*1|rs1801159	*36+*10/*36+*36+*10
HG02386	*1|*1	*1|*1	*2|*9	*2|*1	*1|*1	*1|*1	*36|*36	*1|*3	*3|*1	*1|*1	*15|*37	*1|*1	*1/*36+*10
HG02389	*1|*1	*9|*1	*2|*9	*1|*1	*1|*1	*1|*1	*36|*1	*1|*1	*1|*3	*1|*1	*37|*37	*1|rs1801159	*1/*10
HG02390	*1|*1	*1|*1	*9|*9	*1|*1	*1|*1	*1|*1	*1|*1	*3|*3	*1|*1	*1|*1	*1|*37	rs17376848|rs17376848	*36+*10/*36+*10
HG02391	*1|*1	*1|*1	*1|*9	*1|*1	*1|*1	*1|*1	*1|*1	*1|*3	*3|*1	*1|*1	*37|*15	*1|rs1801159	*10/*10
HG02392	*1|*1	*1|*18	*1|*1	*2|*1	*1|*1	*1|*1	*1|*1	*3|*3	*1|*1	*1|*1	*15|*20	*1|*1	*1/*10
HG02394	*1|*1	*1|*1	*1|*1	*1|*1	*1|*1	*1|*1	*1|*1	*3|*3	*3|*1	*1|*1	*37|*1	*1|*1	*10/*41
HG02395	*1|*1	*1|*Amb	*1|*9	*1|*2	*1|*1	*1|*1	*1|*1	*3|*1	*1|*1	*1|*1	*37|*37	*1|*1	*10/*36+*10
HG02396	*1|*1	*1|*Amb	*1|*1	*1|*2	*1|*1	*1|*1	*1|*1	*3|*3	*3|*1	*1|*1	*37|*37	*1|*1	*5/*36+*10
HG02397	*1|*1	*1|*1	*1|*1	*17|*3	*1|*1	*1|*1	*1|*1	*1|*3	*1|*1	*1|*1	*37|*15	*1|rs1801159	*1/*36+*10
HG02398	*1|*1	*9|*1	*1|*1	*1|*1	*1|*1	*1|*1	*1|*1	*3|*3	*1|*1	*1|*1	*37|*37	*1|rs1801159	*36+*10/*36+*10
HG02399	*1|*1	*1|*1	*1|*1	*1|*1	*1|*1	*1|*1	*1|*1	*3|*3	*1|*3	*1|*1	*37|*15	*1|*1	*1/*10
HG02401	*1|*1	*1|*1	*1|*1	*2|*38	*1|*1	*1|*3	*1|*1	*3|*3	*1|*3	*1|*1	*1|*37	*1|rs1801159	*10/*10
HG02402	*1|*1	*1|*1	*9|*1	*2|*1	*1|*1	*1|*1	*36|*1	*1|*3	*1|*3	*1|*1	*37|*37	rs1801159|rs17376848	*36+*10/*36+*10
HG02406	*1|*1	*1|*1	*1|*1	*1|*2	*1|*1	*1|*1	*1|*1	*3|*3	*1|*3	*3|*1	*37|*15	*1|*1	*71/*36+*10
HG02407	*1|*1	*9|*9	*1|*9	*1|*2	*1|*1	*1|*1	*36|*1	*1|*3	*1|*1	*1|*1	*37|*37	*1|*1	*1/*14
HG02408	*1|*1	*Amb|*1	*9|*1	*1|*1	*1|*1	*1|*1	*36|*1	*1|*1	*1|*1	*1|*1	*1|*37	*1|rs1801159	Amb
HG02409	*1|*1	*9|*1	*9|*1	*1|*2	*1|*1	*1|*1	*36|*Amb	*3|*3	*1|*3	*1|*1	*37|*1	*Amb|*1	*1/*10
HG02410	*1|*1	*1|*1	*9|*1	*2|*2	*1|*1	*1|*1	*1|*1	*3|*3	*1|*1	*1|*1	*37|*37	*1|*1	*5/*36+*10
HG02419	*1|*1	*1|*1	*9|*9	*17|*2	*1|*1	*1|*1	*36|*1	*1|*3	*1|*1	*1|*1	*37|*37	*1|rs1801159	Amb
HG02420	*1|*2	*17|*9	*18|*18	*1|*17	*1|*1	*1|*1	*36|*36	*7|*1	*1|*3	*1|*1	*37|*1	*1|*Amb	Amb
HG02425	*1|*1	*1|*1	*1|*9	*2|*1	*4|*1	*1|*1	*22|*1	*3|*3	*1|*1	*1|*1	*37|*1	rs17376848|rs1801265	*2x2/*4
HG02427	*1|*2	*1|*1	*9|*1	*38|*1	*1|*2	*3|*5	*36|*36	*1|*1	*1|*1	*1|*1	*Amb|*14	*1|rs17376848	Amb
HG02429	*1|*1	*1|*1	*9|*9	*1|*2	*1|*1	*9|*1	*36|*36	*1|*1	*1|*1	*1|*1	*31|*14	*1|*Amb	*1/*29
HG02433	*1|*1	*1|*14	*1|*1	*17|*1	*1|*1	*1|*1	*36|*1	*6|*3	*2|*1	*1|*1	*37|*37	*1|rs1801265	*1/*68+*4
HG02439	*1|*1	*1|*1	*1|*9	*17|*1	*1|*2	*1|*1	*36|*36	*6|*1	*1|*1	*1|*1	*43|*37	rs1801159|*1	Amb
HG02442	*1|*1	*1|*1	*1|*1	*17|*2	*2|*1	*1|*1	*36|*36	*1|*1	*1|*1	*1|*1	*1|*37	*1|*1	*17/*29
HG02445	*1|*1	*1|*1	*9|*18	*1|*1	*1|*1	*9|*1	*36|*1	*7|*6	*1|*2	*1|*1	*37|*37	rs1801265|rs1801265	*17/*41
HG02449	*1|*1	*1|*1	*Amb|*9	*1|*35	*1|*1	*9|*11	*36|*1	*1|*6	*1|*1	*1|*1	*37|*20	*1|*1	*1/*36
HG02450	*1|*1	*1|*1	*1|*1	*1|*1	*1|*1	*1|*1	*36|*36	*1|*1	*1|*1	*1|*1	*20|*37	*1|rs1801265	*17/*17
HG02451	*1|*1	*1|*1	*9|*1	*35|*1	*1|*1	*11|*1	*1|*36	*6|*1	*1|*1	*1|*1	*37|*20	*1|*1	*1/*17
HG02455	*8|*1	*1|*17	*9|*1	*1|*2	*1|*1	*1|*1	*1|*1	*3|*3	*2|*1	*1|*1	*37|*1	*Amb|rs1801265	*4/*5
HG02461	*1|*1	*1|*1	*9|*1	*1|*1	*1|*1	*1|*1	*1|*36	*3|*1	*1|*1	*1|*1	*41|*37	*Amb|rs1801265	*1/*17
HG02462	*1|*1	*1|*1	*1|*1	*1|*1	*1|*1	*1|*1	*36|*36	*1|*1	*1|*Amb	*1|*1	*37|*37	*Amb|*1	*1/*29
HG02463	*1|*1	*1|*1	*9|*1	*1|*1	*1|*1	*1|*1	*1|*36	*3|*1	*1|*Amb	*1|*1	*37|*37	*Amb|*Amb	*1/*1
HG02464	*1|*1	*17|*1	*22|*1	*17|*1	*1|*1	*1|*1	*36|*36	*1|*7	*1|*1	*1|*1	*1|*37	*Amb|rs1801159	*1/*17
HG02465	*1|*1	*1|*1	*9|*1	*1|*35	*2|*1	*5|*11	*36|*36	*1|*1	*Amb|*1	*1|*1	*37|*37	*1|*1	*1/*5
HG02466	*1|*1	*17|*1	*22|*9	*17|*35	*1|*1	*1|*11	*36|*36	*1|*1	*1|*1	*1|*1	*37|*37	*Amb|*1	*17/*5
HG02470	*2|*1	*1|*1	*1|*1	*2|*2	*1|*1	*1|*1	*36|*36	*6|*1	*1|*2	*1|*1	*1|*15	rs1801265|*1	*17/*43
HG02471	*1|*1	*Amb|*1	*1|*18	*17|*1	*2|*1	*1|*1	*1|*36	*3|*1	*1|*1	*1|*1	*14|*1	*1|rs1801265	*17/*45
HG02476	*2|*1	*17|*1	*9|*15	*1|*1	*1|*1	*1|*1	*36|*36	*3|*1	*1|*Amb	*1|*1	*37|*14	*1|*Amb	*1/*17
HG02477	*1|*1	*1|*9	*9|*1	*2|*1	*1|*1	*1|*1	*36|*36	*1|*3	*1|*Amb	*1|*1	*37|*37	*1|*1	*17/*17
HG02479	*1|*1	*1|*1	*9|*9	*1|*2	*1|*1	*1|*1	*36|*36	*7|*1	*1|*1	*1|*1	*14|*37	*1|*Amb	*1/*29
HG02481	*1|*1	*Amb|*1	*1|*1	*17|*13	*2|*2	*1|*1	*23|*36	*1|*3	*2|*2	*1|*1	*1|*37	*1|*1	*10/*2
HG02484	*1|*1	*Amb|*Amb	*1|*1	*1|*1	*1|*1	*1|*9	*36|*36	*1|*1	*1|*1	*1|*1	*37|*1	rs1801265|*1	*1/*29
HG02485	*1|*1	*1|*1	*1|*1	*1|*1	*1|*1	*9|*9	*36|*1	*7|*3	*2|*3	*1|*1	*1|*1	rs1801265|*1	*2/*4
HG02489	*1|*1	*1|*9	*1|*1	*13|*1	*1|*1	*8|*1	*36|*36	*1|*1	*2|*2	*1|*1	*37|*24	*1|*Amb	*1/*1
HG02490	*2|*1	*9|*1	*9|*1	*1|*1	*1|*3	*1|*2	*1|*1	*3|*3	*1|*Amb	*1|*1	*1|*1	*1|*1	*2/*33
HG02491	*1|*1	*1|*1	*22|*1	*1|*2	*1|*1	*1|*1	*1|*1	*3|*3	*1|*1	*1|*1	*15|*1	*1|*1	*1/*1
HG02492	*2|*1	*9|*1	*9|*22	*1|*2	*3|*1	*2|*1	*1|*1	*3|*3	*1|*1	*1|*1	*1|*15	*1|*1	Amb
HG02493	*1|*1	*1|*9	*1|*9	*1|*17	*1|*1	*1|*1	*36|*36	*1|*1	*3|*Amb	*1|*1	*37|*15	*Amb|rs1801159	*2/*2
HG02494	*2|*1	*9|*9	*9|*1	*1|*17	*3|*2	*2|*1	*1|*22	*3|*3	*1|*1	*1|*1	*1|*1	*Amb|rs1801160	*1/*1
HG02495	*1|*1	*9|*9	*9|*1	*1|*1	*1|*3	*1|*2	*36|*22	*1|*3	*3|*1	*1|*1	*15|*1	*Amb|rs1801160	Amb
HG02496	*1|*1	*1|*25	*1|*9	*35|*1	*1|*1	*11|*1	*36|*1	*1|*3	*1|*2	*1|*1	*14|*41	*Amb|rs2297595	*1/*10
HG02497	*1|*1	*1|*1	*18|*22	*1|*1	*1|*1	*1|*1	*1|*36	*3|*1	*1|*1	*1|*1	*31|*1	*Amb|rs145529148	*1/*4x3
HG02501	*1|*1	*9|*1	*1|*1	*2|*1	*1|*3	*1|*2	*36|*36	*1|*1	*Amb|*Amb	*1|*1	*43|*37	*Amb|rs1801265	*29/*5
HG02502	*1|*1	*1|*1	*1|*9	*17|*1	*2|*3	*1|*2	*36|*36	*6|*6	*1|*1	*1|*1	*37|*37	*1|*Amb	*17/*4
HG02505	*2|*1	*17|*Amb	*9|*1	*2|*1	*1|*1	*1|*8	*36|*36	*3|*1	*1|*1	*1|*1	*1|*37	*1|*1	*17/*41
HG02508	*8|*1	*1|*1	*9|*1	*17|*1	*2|*1	*1|*8	*1|*36	*6|*1	*1|*1	*1|*1	*37|*1	rs1801265|*Amb	*4/*4x2
HG02511	*2|*1	*1|*1	*9|*1	*17|*2	*1|*1	*1|*1	*36|*36	*1|*1	*1|*1	*1|*1	*37|*37	rs1801265|*Amb	*10/*17
HG02512	*1|*2	*1|*9	*9|*1	*2|*3	*1|*1	*1|*1	*1|*1	*3|*3	*1|*1	*1|*1	*37|*37	*1|*1	*1/*10
HG02513	*1|*1	*Amb|*1	*1|*1	*3|*2	*1|*1	*1|*1	*1|*1	*1|*3	*1|*1	*1|*1	*15|*37	*1|*Amb	*36+*10/*36+*36+*10
HG02514	*2|*1	*9|*1	*1|*1	*2|*2	*1|*1	*1|*1	*1|*1	*3|*1	*1|*1	*1|*1	*37|*15	*1|*Amb	*1/*36+*36+*10
HG02521	*1|*1	*1|*Amb	*1|*1	*1|*1	*1|*1	*1|*1	*1|*36	*3|*1	*1|*Amb	*1|*1	*37|*37	*1|rs17376848	*1/*1
HG02522	*1|*1	*1|*1	*1|*1	*1|*3	*1|*1	*1|*1	*36|*36	*1|*1	*1|*1	*1|*1	*37|*37	rs17376848|rs1801159	*1/*5
HG02523	*1|*1	*1|*1	*1|*1	*1|*1	*1|*1	*1|*1	*36|*36	*1|*1	*Amb|*1	*1|*1	*37|*37	rs17376848|rs1801159	*1/*5
HG02524	*1|*1	*9|*1	*9|*1	*1|*2	*1|*1	*1|*1	*1|*1	*3|*3	*1|*1	*1|*1	*37|*37	*1|*1	*1/*5
HG02525	*1|*2	*1|*9	*1|*1	*2|*2	*1|*1	*1|*1	*1|*36	*3|*1	*1|*3	*1|*1	*1|*37	*1|rs1801160	*10/*36+*10
HG02526	*1|*1	*9|*1	*9|*1	*2|*2	*1|*1	*1|*1	*1|*1	*3|*3	*1|*3	*1|*1	*37|*1	*1|rs1801160	*1/*10
HG02536	*1|*1	*1|*1	*1|*1	*1|*17	*1|*2	*1|*1	*36|*36	*1|*3	*1|*1	*1|*1	*14|*1	*Amb|rs1801159	*1/*2x2
HG02537	*1|*8	*1|*25	*1|*1	*1|*1	*1|*1	*8|*1	*36|*1	*1|*6	*1|*1	*1|*1	*37|*30	*Amb|rs1801265	*1/*1
HG02541	*6|*1	*1|*1	*1|*1	*1|*2	*1|*3	*1|*1	*36|*36	*1|*1	*1|*1	*1|*1	*20|*1	rs1801265|rs61622928	*46/*5
HG02545	*1|*1	*1|*1	*9|*1	*17|*1	*2|*1	*1|*1	*36|*36	*1|*1	*Amb|*Amb	*1|*1	*43|*31	*1|rs1801265	Amb
HG02546	*2|*1	*1|*1	*9|*9	*1|*17	*1|*2	*8|*1	*36|*36	*7|*7	*1|*2	*1|*1	*37|*41	*Amb|*Amb	*10/*29
HG02549	*2|*2	*Amb|*9	*9|*18	*13|*1	*1|*1	*8|*9	*36|*36	*6|*7	*1|*2	*1|*1	*37|*37	*1|rs1801159	*10/*17
HG02554	*1|*1	*1|*17	*9|*9	*17|*2	*2|*1	*1|*1	*1|*15	*3|*7	*1|*1	*1|*1	*37|*27	rs1801265|rs1801265	*10/*36+*10
HG02555	*1|*1	*1|*9	*9|*1	*2|*17	*1|*2	*1|*1	*36|*36	*1|*1	*2|*1	*1|*1	*1|*37	rs1801265|rs1801265	*1/*29
HG02557	*8|*1	*9|*9	*9|*1	*1|*1	*1|*1	*1|*1	*36|*36	*6|*1	*1|*1	*1|*1	*43|*37	*1|rs1801265	*17/*2
HG02558	*1|*1	*17|*1	*Amb|*1	*1|*1	*1|*1	*1|*1	*36|*36	*1|*1	*1|*1	*1|*1	*31|*37	rs1801265|*Amb	*17/*27
HG02561	*1|*1	*17|*17	*9|*1	*1|*2	*1|*1	*1|*1	*36|*1	*6|*3	*1|*1	*1|*1	*37|*1	*1|*1	Amb
HG02562	*2|*1	*17|*1	*1|*9	*1|*35	*1|*1	*1|*11	*36|*1	*1|*6	*1|*1	*1|*1	*37|*37	*Amb|*1	Amb
HG02563	*1|*1	*17|*1	*1|*9	*2|*35	*1|*1	*1|*11	*1|*36	*3|*1	*1|*1	*1|*1	*37|*37	*1|*1	Amb
HG02568	*1|*1	*31|*17	*9|*9	*2|*2	*1|*1	*1|*1	*36|*36	*1|*1	*1|*2	*1|*1	*37|*37	rs1801265|*1	Amb
HG02569	*1|*1	*17|*1	*9|*1	*2|*1	*1|*1	*1|*1	*36|*36	*1|*7	*2|*1	*1|*1	*37|*20	*1|*1	*1/*1
HG02570	*1|*1	*18|*1	*22|*1	*1|*9	*1|*1	*1|*1	*1|*36	*3|*1	*1|*1	*1|*1	*41|*14	rs61622928|*1	*1/*1
HG02571	*1|*2	*1|*1	*9|*1	*17|*2	*2|*1	*1|*1	*36|*36	*6|*1	*1|*1	*1|*1	*37|*37	*1|*Amb	*1/*5
HG02572	*1|*1	*1|*1	*22|*9	*1|*17	*1|*2	*1|*1	*1|*36	*3|*6	*1|*1	*1|*1	*14|*37	rs61622928|*Amb	*1/*1
HG02573	*1|*1	*1|*1	*9|*2	*1|*2	*2|*1	*1|*1	*1|*36	*3|*1	*1|*1	*1|*1	*37|*37	*1|*Amb	*1/*5
HG02574	*1|*1	*1|*1	*1|*2	*2|*1	*1|*1	*1|*1	*36|*15	*6|*1	*1|*1	*1|*1	*37|*1	*1|*1	*17/*5
HG02575	*1|*1	*1|*1	*2|*1	*2|*1	*2|*1	*1|*1	*36|*36	*1|*6	*1|*1	*1|*1	*37|*37	*Amb|*1	*5/*5
HG02577	*2|*1	*1|*1	*1|*9	*1|*17	*4|*2	*1|*1	*1|*1	*3|*3	*1|*3	*1|*1	*37|*14	*Amb|*Amb	*41/*5
HG02580	*1|*1	*1|*1	*1|*1	*1|*2	*1|*1	*1|*1	*36|*36	*1|*1	*2|*1	*1|*1	*37|*1	rs1801265|rs1801265	*17/*17
HG02582	*1|*1	*1|*1	*1|*1	*17|*2	*2|*1	*1|*1	*36|*36	*6|*7	*1|*1	*1|*1	*37|*37	rs1801265|*1	*1/*29
HG02583	*1|*2	*1|*1	*1|*9	*35|*17	*1|*2	*11|*1	*36|*1	*1|*3	*1|*1	*1|*1	*31|*1	*1|*1	Amb
HG02584	*1|*1	*1|*1	*1|*1	*2|*17	*1|*2	*1|*1	*36|*1	*7|*3	*1|*1	*1|*1	*37|*31	*1|*1	Amb
HG02585	*1|*1	*1|*1	*1|*1	*15|*17	*2|*2	*1|*1	*1|*1	*3|*3	*2|*1	*1|*1	*37|*37	*Amb|*1	*29x2/*4
HG02586	*1|*1	*9|*17	*9|*1	*1|*1	*1|*2	*1|*1	*36|*36	*1|*1	*1|*1	*1|*1	*37|*37	*1|*1	*2/*29
HG02587	*1|*1	*1|*17	*1|*1	*15|*1	*2|*2	*1|*1	*1|*36	*3|*1	*2|*1	*1|*1	*37|*37	*Amb|*1	*29/*4
HG02588	*2|*1	*17|*17	*1|*1	*2|*1	*1|*1	*1|*1	*1|*1	*3|*6	*1|*1	*1|*1	*37|*37	*Amb|*Amb	*106/*2
HG02589	*1|*2	*17|*Amb	*1|*1	*17|*17	*2|*1	*1|*1	*36|*36	*1|*1	*1|*Amb	*1|*1	*37|*Amb	*1|rs1801159	*29/*4x2
HG02590	*2|*2	*17|*1	*1|*1	*2|*17	*1|*1	*1|*1	*1|*36	*3|*1	*1|*Amb	*1|*1	*37|*Amb	*Amb|*1	*106/*29
HG02594	*2|*1	*Amb|*17	*9|*9	*17|*17	*1|*2	*1|*1	*1|*36	*3|*3	*1|*1	*1|*1	*14|*37	*1|rs1801265	*10/*36
HG02595	*2|*2	*17|*17	*18|*18	*1|*17	*1|*2	*9|*1	*36|*1	*7|*3	*1|*1	*1|*1	*37|*37	rs1801265|rs1801265	*1/*106
HG02596	*1|*2	*17|*17	*9|*18	*17|*17	*2|*2	*1|*1	*1|*36	*3|*7	*1|*1	*1|*1	*37|*37	rs1801265|rs1801265	*1/*10
HG02597	*1|*1	*1|*1	*Amb|*9	*17|*2	*1|*1	*8|*1	*1|*1	*3|*3	*1|*3	*1|*1	*1|*37	rs1801160|rs1801159	Amb
HG02600	*1|*1	*1|*1	*1|*9	*1|*2	*1|*1	*1|*1	*36|*1	*1|*3	*3|*1	*1|*1	*1|*1	*Amb|*Amb	*1/*5
HG02601	*1|*1	*1|*1	*1|*1	*17|*38	*1|*1	*1|*3	*36|*36	*1|*1	*1|*3	*1|*1	*37|*1	*1|*1	Amb
HG02602	*1|*1	*1|*1	*9|*1	*2|*17	*1|*1	*1|*1	*1|*36	*3|*1	*3|*3	*1|*1	*1|*37	*Amb|*1	*2/*5
HG02603	*1|*1	*14|*9	*1|*1	*2|*2	*1|*1	*1|*1	*1|*1	*3|*1	*3|*1	*1|*1	*1|*1	rs1801265|*1	Amb
HG02604	*1|*1	*1|*1	*1|*1	*17|*2	*1|*1	*1|*1	*36|*1	*1|*3	*1|*3	*1|*1	*1|*37	rs1801160|*Amb	*1/*1
HG02605	*1|*1	*9|*1	*1|*1	*2|*2	*1|*1	*1|*1	*1|*36	*3|*1	*1|*1	*1|*1	*1|*37	*1|rs1801160	Amb
HG02610	*1|*1	*9|*1	*9|*9	*1|*1	*1|*1	*5|*1	*36|*36	*1|*7	*1|*1	*1|*1	*1|*14	rs1801265|rs1801160	*29/*36
HG02611	*2|*1	*1|*Amb	*22|*1	*1|*1	*1|*1	*1|*1	*15|*36	*1|*1	*1|*1	*1|*1	*28|*1	*Amb|*Amb	*10/*29
HG02612	*1|*2	*1|*1	*9|*22	*1|*1	*1|*1	*1|*1	*36|*36	*7|*1	*1|*1	*1|*1	*14|*1	rs1801160|*Amb	*10/*29
HG02613	*1|*8	*1|*17	*1|*22	*1|*17	*1|*1	*1|*1	*36|*36	*1|*1	*1|*1	*1|*1	*37|*37	rs1801265|rs1801159	*1/*29
HG02614	*1|*1	*1|*1	*9|*18	*1|*1	*1|*1	*1|*1	*36|*1	*6|*6	*1|*1	*1|*1	*37|*37	*Amb|rs1801265	*1/*17
HG02615	*8|*1	*17|*1	*22|*9	*1|*1	*1|*1	*1|*1	*36|*1	*1|*6	*1|*1	*1|*1	*37|*37	rs1801159|rs1801265	*1/*1
HG02620	*1|*2	*Amb|*17	*9|*9	*1|*17	*1|*2	*1|*1	*36|*36	*1|*1	*1|*1	*1|*1	*Amb|*1	rs1801265|rs1801265	*10/*17
HG02621	*2|*1	*1|*1	*9|*Amb	*1|*1	*1|*1	*1|*1	*36|*36	*6|*1	*1|*1	*1|*1	*1|*1	rs1801265|*1	*68/*46
HG02622	*2|*1	*Amb|*1	*9|*Amb	*1|*1	*1|*1	*1|*1	*36|*36	*1|*1	*1|*1	*1|*1	*1|*1	rs1801265|rs1801265	*17/*46
HG02623	*1|*2	*1|*1	*1|*1	*1|*1	*1|*1	*1|*1	*36|*1	*1|*3	*Amb|*1	*1|*1	*27|*1	*1|rs1801265	*2/*45
HG02624	*1|*1	*9|*1	*9|*9	*2|*1	*1|*1	*1|*1	*36|*1	*1|*3	*1|*1	*1|*1	*37|*41	rs2297595|rs1801265	*17/*36
HG02625	*1|*1	*1|*1	*1|*9	*1|*2	*1|*1	*1|*1	*1|*36	*3|*1	*Amb|*1	*1|*1	*27|*41	*1|rs2297595	*17/*45
HG02628	*2|*1	*1|*17	*2|*18	*39|*1	*1|*1	*1|*1	*36|*1	*1|*3	*1|*1	*1|*1	*27|*37	*1|*1	*10/*46
HG02629	*1|*2	*1|*1	*18|*9	*10|*1	*2|*1	*Amb|*1	*36|*36	*1|*7	*1|*1	*1|*1	*37|*37	*1|*Amb	*1/*1
HG02630	*2|*1	*1|*1	*18|*18	*39|*1	*1|*1	*1|*1	*1|*36	*3|*7	*1|*1	*1|*1	*27|*37	*1|*Amb	Amb
HG02634	*1|*1	*1|*9	*22|*18	*17|*1	*2|*1	*1|*1	*36|*1	*6|*3	*1|*1	*1|*1	*37|*37	rs2297595|rs61622928	*17/*17
HG02635	*1|*1	*1|*1	*9|*1	*1|*1	*1|*1	*1|*1	*36|*1	*1|*3	*Amb|*2	*1|*1	*37|*37	rs1801265|*1	*10/*29
HG02636	*1|*1	*1|*1	*18|*1	*17|*1	*2|*1	*1|*1	*36|*1	*6|*3	*1|*2	*1|*1	*37|*37	rs61622928|rs1801265	*10/*17
HG02642	*1|*1	*1|*1	*1|*1	*1|*1	*1|*1	*1|*1	*36|*36	*7|*1	*1|*1	*1|*1	*1|*41	rs1801265|*1	*17/*45
HG02643	*1|*2	*17|*1	*1|*18	*17|*13	*2|*1	*1|*8	*36|*36	*1|*1	*3|*1	*1|*1	*37|*1	*1|*1	*10/*17
HG02644	*1|*1	*1|*17	*1|*1	*1|*13	*1|*1	*1|*8	*36|*36	*1|*1	*1|*3	*1|*1	*41|*37	rs1801265|*1	*10/*17
HG02645	*1|*1	*1|*1	*9|*18	*1|*1	*1|*1	*1|*1	*36|*36	*1|*7	*1|*2	*1|*1	*37|*20	*Amb|rs1801265	*17/*45
HG02646	*8|*1	*Amb|*17	*1|*22	*17|*1	*1|*1	*1|*1	*36|*36	*3|*1	*1|*1	*1|*1	*1|*1	*1|*Amb	*17/*4x2
HG02647	*1|*1	*1|*17	*18|*22	*1|*1	*1|*1	*1|*1	*36|*36	*1|*1	*2|*1	*1|*1	*37|*1	rs1801265|*Amb	*17/*4x2
HG02648	*2|*1	*1|*1	*1|*9	*1|*1	*1|*1	*2|*1	*1|*36	*3|*3	*1|*1	*1|*1	*1|*1	rs1801265|*1	Amb
HG02649	*1|*1	*1|*1	*9|*1	*2|*1	*1|*1	*1|*1	*1|*36	*3|*3	*1|*1	*1|*1	*15|*1	*Amb|*Amb	Amb
HG02650	*2|*1	*1|*1	*1|*9	*1|*2	*1|*1	*1|*1	*36|*1	*3|*3	*1|*1	*1|*1	*1|*15	rs1801265|*Amb	Amb
HG02651	*2|*1	*9|*9	*9|*9	*17|*17	*1|*1	*1|*1	*1|*1	*3|*3	*1|*1	*1|*1	*37|*14	*1|*1	Amb
HG02652	*1|*1	*1|*1	*1|*22	*2|*1	*1|*4	*1|*1	*1|*36	*3|*3	*1|*1	*1|*1	*1|*1	rs1801265|*1	*1/*1
HG02653	*2|*1	*9|*1	*9|*22	*17|*1	*1|*4	*1|*1	*1|*36	*3|*3	*1|*1	*1|*1	*37|*1	*1|*1	*1/*68+*4
HG02654	*1|*1	*1|*1	*9|*1	*17|*1	*1|*1	*1|*1	*36|*1	*1|*1	*1|*1	*1|*1	*1|*37	*1|*1	*2/*86
HG02655	*1|*1	*1|*1	*1|*1	*1|*17	*1|*1	*1|*1	*1|*1	*3|*3	*3|*3	*1|*1	*1|*1	rs1801160|*1	*1/*1
HG02656	*1|*1	*1|*1	*1|*1	*17|*17	*1|*1	*1|*1	*1|*1	*1|*3	*1|*3	*1|*1	*37|*1	*1|*1	*1/*86
HG02657	*1|*1	*1|*9	*1|*9	*1|*2	*4|*1	*1|*1	*1|*1	*3|*3	*1|*1	*1|*1	*1|*1	*1|*1	*1/*1
HG02658	*1|*1	*9|*9	*9|*9	*3|*2	*1|*1	*1|*1	*36|*1	*1|*3	*1|*1	*1|*1	*15|*15	rs1801265|rs1801265	Amb
HG02659	*1|*1	*9|*9	*9|*9	*1|*3	*4|*1	*1|*1	*1|*36	*3|*1	*1|*1	*1|*1	*1|*15	*1|rs1801265	Amb
HG02660	*1|*1	*1|*1	*1|*9	*1|*38	*1|*1	*1|*3	*1|*36	*3|*1	*1|*1	*1|*1	*1|*37	*1|*1	*4/*41
HG02661	*1|*1	*1|*9	*1|*Amb	*1|*1	*1|*1	*1|*1	*1|*1	*3|*3	*3|*1	*1|*1	*1|*1	rs1801265|rs1801265	Amb
HG02662	*1|*1	*1|*1	*9|*1	*1|*1	*1|*1	*1|*1	*1|*1	*3|*3	*1|*3	*1|*1	*1|*1	*1|rs1801265	*4/*41
HG02666	*1|*1	*1|*1	*9|*9	*1|*1	*1|*1	*1|*1	*36|*36	*1|*1	*1|*2	*1|*1	*37|*37	rs1801265|*Amb	*1/*29
HG02667	*8|*1	*1|*Amb	*1|*9	*1|*1	*1|*1	*1|*1	*36|*36	*1|*1	*2|*1	*1|*1	*37|*37	*1|*1	*1/*17
HG02668	*1|*1	*1|*1	*9|*9	*1|*1	*1|*1	*1|*1	*36|*36	*1|*1	*2|*1	*1|*1	*37|*37	rs1801265|*1	*1/*17
HG02675	*1|*8	*1|*1	*1|*18	*1|*17	*2|*1	*1|*1	*36|*1	*6|*3	*2|*1	*1|*1	*1|*1	rs1801265|*Amb	*17/*43
HG02676	*1|*2	*Amb|*1	*1|*1	*1|*1	*1|*1	*1|*1	*36|*36	*7|*6	*1|*Amb	*1|*1	*37|*37	*1|rs1801265	*1/*29
HG02677	*1|*1	*1|*Amb	*1|*1	*1|*1	*1|*1	*1|*1	*36|*36	*6|*6	*2|*Amb	*1|*1	*1|*37	*Amb|rs1801265	*1/*43
HG02678	*1|*2	*Amb|*1	*1|*1	*17|*1	*2|*1	*1|*1	*1|*36	*3|*3	*Amb|*1	*1|*1	*37|*37	*1|*1	*5/*5
HG02679	*1|*1	*Amb|*1	*2|*Amb	*1|*13	*1|*1	*1|*1	*36|*36	*6|*1	*1|*1	*1|*1	*37|*37	*1|rs1801265	*10/*40
HG02680	*2|*1	*Amb|*1	*1|*2	*17|*1	*2|*1	*1|*1	*36|*36	*3|*1	*Amb|*1	*1|*1	*37|*37	*1|rs1801265	*40/*5
HG02681	*1|*1	*1|*21	*9|*1	*1|*1	*1|*1	*1|*1	*1|*1	*3|*3	*1|*3	*1|*1	*1|*14	*Amb|*Amb	*2/*41
HG02682	*1|*1	*1|*1	*1|*9	*2|*1	*1|*1	*1|*1	*1|*36	*3|*1	*Amb|*3	*1|*1	*1|*1	*1|rs1801160	*1/*33
HG02683	*1|*1	*21|*1	*1|*1	*1|*1	*1|*1	*1|*1	*1|*1	*3|*3	*3|*3	*1|*1	*14|*1	*Amb|*1	Amb
HG02684	*1|*1	*1|*18	*1|*1	*38|*1	*1|*1	*3|*1	*1|*1	*3|*3	*3|*1	*1|*1	*37|*37	rs3918290|rs3918290	Amb
HG02685	*2|*1	*1|*1	*9|*1	*2|*38	*1|*1	*1|*3	*1|*36	*3|*1	*1|*1	*1|*1	*37|*1	*1|*1	*1/*1
HG02686	*1|*1	*18|*1	*1|*1	*1|*2	*1|*1	*1|*1	*1|*36	*3|*1	*1|*1	*1|*1	*37|*37	rs3918290|*1	*1/*1
HG02687	*1|*1	*1|*1	*1|*22	*2|*2	*1|*1	*1|*1	*36|*36	*1|*1	*1|*Amb	*3|*1	*37|*1	*1|*1	*1/*1
HG02688	*1|*1	*1|*1	*1|*1	*2|*2	*1|*1	*1|*1	*36|*36	*3|*1	*1|*1	*1|*1	*37|*1	rs1801265|*1	*1/*1
HG02689	*1|*1	*1|*1	*1|*1	*2|*2	*1|*1	*1|*1	*36|*36	*1|*1	*1|*1	*1|*1	*37|*37	*1|rs1801265	*1/*1
HG02690	*1|*1	*1|*1	*9|*9	*1|*1	*1|*1	*1|*1	*36|*1	*1|*3	*Amb|*1	*1|*1	*1|*1	rs1801265|rs1801265	*1/*1
HG02691	*1|*2	*1|*9	*1|*1	*1|*1	*1|*1	*1|*1	*1|*36	*3|*1	*1|*1	*1|*1	*1|*1	rs1801265|rs2297595	Amb
HG02692	*1|*1	*1|*1	*9|*1	*1|*1	*1|*1	*1|*1	*36|*36	*1|*1	*Amb|*1	*1|*1	*1|*1	rs1801265|*1	Amb
HG02694	*1|*1	*1|*1	*1|*1	*38|*1	*1|*3	*3|*2	*1|*1	*3|*3	*1|*1	*1|*1	*1|*37	*1|rs1801265	*1/*1
HG02696	*1|*1	*1|*1	*1|*1	*2|*17	*1|*1	*1|*1	*1|*1	*3|*3	*1|*1	*1|*1	*37|*1	*1|*1	*4/*41
HG02697	*1|*1	*1|*1	*9|*1	*1|*1	*1|*1	*14|*1	*1|*1	*3|*3	*Amb|*1	*1|*1	*37|*1	*Amb|*1	Amb
HG02698	*1|*1	*1|*1	*1|*9	*2|*1	*1|*1	*1|*14	*1|*1	*3|*3	*1|*Amb	*1|*1	*1|*37	*1|*1	*4/*41
HG02699	*1|*1	*1|*18	*1|*2	*38|*1	*1|*1	*3|*1	*1|*1	*3|*3	*3|*3	*1|*1	*1|*1	*1|rs1801159	Amb
HG02700	*1|*1	*1|*14	*9|*1	*38|*1	*1|*1	*3|*1	*1|*1	*3|*3	*1|*1	*1|*1	*1|*1	rs1801159|*1	Amb
HG02701	*1|*1	*18|*14	*2|*1	*38|*1	*1|*1	*3|*1	*1|*1	*3|*3	*3|*1	*1|*1	*1|*1	rs1801159|*1	*2/*4
HG02702	*2|*1	*1|*9	*18|*9	*17|*17	*2|*2	*1|*1	*1|*1	*3|*3	*1|*1	*1|*1	*37|*37	*Amb|rs1801159	*1/*17
HG02703	*1|*1	*1|*17	*9|*22	*1|*1	*1|*1	*1|*1	*36|*36	*6|*1	*2|*1	*1|*1	*37|*37	rs1801265|rs1801265	*2/*5
HG02704	*1|*1	*9|*17	*9|*22	*17|*1	*2|*1	*1|*1	*1|*36	*3|*6	*1|*1	*1|*1	*37|*37	rs1801159|rs1801265	Amb
HG02715	*1|*1	*17|*1	*1|*1	*17|*35	*2|*1	*1|*11	*36|*36	*7|*1	*1|*1	*1|*1	*27|*37	rs1801265|*1	*1/*1
HG02716	*1|*1	*17|*1	*9|*2	*13|*17	*1|*1	*8|*1	*36|*36	*6|*6	*1|*2	*1|*1	*41|*37	rs61622928|*1	*1/*2x2
HG02717	*1|*1	*17|*1	*1|*2	*17|*17	*2|*1	*1|*1	*36|*36	*7|*6	*1|*2	*1|*1	*37|*37	rs1801265|rs61622928	*1/*1
HG02721	*1|*1	*1|*1	*1|*Amb	*1|*1	*1|*1	*1|*1	*1|*1	*3|*3	*1|*1	*1|*1	*30|*31	*1|*1	*17/*2
HG02722	*1|*1	*1|*1	*2|*1	*1|*2	*1|*1	*1|*1	*36|*36	*1|*7	*2|*1	*1|*1	*27|*37	*1|*Amb	Amb
HG02723	*1|*1	*1|*1	*1|*2	*1|*2	*1|*1	*1|*1	*1|*36	*3|*7	*1|*1	*1|*1	*31|*37	*1|*1	*17/*2
HG02724	*1|*2	*1|*1	*1|*9	*2|*1	*1|*1	*1|*1	*1|*36	*3|*1	*1|*1	*1|*1	*14|*37	rs1801265|rs1801159	*1/*1
HG02725	*1|*1	*1|*1	*9|*1	*1|*2	*1|*1	*1|*1	*36|*36	*1|*1	*3|*1	*1|*1	*37|*37	*1|*Amb	Amb
HG02726	*2|*1	*1|*1	*9|*9	*1|*2	*1|*1	*1|*1	*1|*36	*3|*1	*1|*3	*1|*1	*14|*37	rs1801265|*Amb	Amb
HG02727	*1|*1	*9|*9	*1|*9	*2|*2	*1|*1	*1|*1	*1|*1	*3|*3	*1|*1	*1|*1	*1|*1	*1|rs1801265	*43/*86
HG02728	*1|*1	*1|*1	*1|*1	*1|*2	*3|*1	*2|*1	*36|*36	*1|*1	*3|*3	*1|*1	*37|*1	*1|*1	Amb
HG02729	*1|*1	*9|*1	*1|*1	*2|*1	*1|*3	*1|*2	*1|*36	*3|*1	*1|*3	*1|*1	*1|*1	*1|*1	*4/*43
HG02731	*1|*1	*1|*1	*9|*1	*1|*1	*1|*1	*1|*1	*1|*1	*3|*3	*Amb|*1	*1|*3	*Amb|*37	rs17376848|rs1801265	Amb
HG02733	*1|*1	*9|*1	*1|*9	*2|*2	*1|*1	*1|*1	*1|*36	*3|*1	*1|*1	*1|*1	*37|*1	*1|rs1801159	*1/*1
HG02734	*1|*1	*1|*1	*9|*9	*1|*17	*1|*2	*1|*1	*36|*36	*1|*1	*1|*1	*1|*1	*1|*1	*1|rs1801265	*1/*1
HG02735	*1|*1	*1|*1	*9|*9	*2|*17	*1|*2	*1|*1	*36|*36	*1|*1	*1|*1	*1|*1	*1|*1	*1|rs1801265	*1/*1
HG02736	*1|*1	*1|*1	*1|*1	*1|*1	*1|*1	*1|*1	*1|*36	*3|*3	*1|*3	*1|*1	*1|*1	*1|*1	*2/*41
HG02737	*1|*1	*1|*1	*9|*1	*1|*17	*1|*1	*1|*1	*1|*36	*3|*1	*1|*3	*1|*1	*14|*1	*1|*1	*41/*6
HG02738	*1|*1	*1|*1	*1|*9	*1|*17	*1|*1	*1|*1	*36|*36	*3|*1	*3|*1	*1|*1	*1|*1	*1|*1	*41/*6
HG02756	*8|*1	*1|*9	*9|*9	*1|*1	*1|*2	*1|*1	*36|*36	*1|*3	*1|*1	*1|*1	*37|*37	*Amb|*1	Amb
HG02757	*1|*1	*9|*Amb	*9|*9	*17|*39	*2|*1	*1|*1	*15|*36	*1|*7	*1|*1	*1|*1	*27|*37	*1|rs61622928	*17/*2
HG02759	*8|*1	*1|*1	*1|*9	*17|*2	*2|*1	*1|*1	*36|*36	*7|*1	*1|*1	*1|*1	*37|*37	rs1801265|rs1801265	*1/*45
HG02760	*1|*1	*1|*9	*9|*9	*1|*1	*1|*1	*1|*9	*36|*36	*1|*7	*2|*1	*1|*1	*37|*1	*1|rs1801265	*17/*17
HG02761	*1|*1	*1|*9	*9|*9	*2|*1	*1|*1	*1|*9	*36|*36	*7|*7	*1|*1	*1|*1	*37|*37	rs1801265|*1	*1/*17
HG02762	*1|*1	*1|*17	*9|*1	*13|*2	*1|*2	*8|*1	*36|*36	*1|*1	*2|*2	*1|*1	*41|*1	rs1801265|*1	*29/*29
HG02763	*8|*2	*1|*1	*Amb|*22	*1|*1	*1|*1	*1|*1	*36|*36	*7|*1	*1|*1	*1|*1	*37|*1	rs1801265|rs61622928	*17/*46
HG02764	*1|*8	*1|*1	*1|*Amb	*13|*1	*1|*1	*8|*1	*36|*36	*1|*1	*2|*1	*1|*1	*41|*1	rs1801265|rs1801265	*17/*29
HG02768	*1|*1	*1|*1	*1|*1	*1|*1	*1|*1	*1|*1	*36|*36	*1|*6	*Amb|*2	*1|*1	*1|*37	rs1801265|*Amb	*17/*2x2
HG02769	*1|*1	*9|*1	*9|*9	*1|*1	*3|*1	*2|*1	*36|*36	*6|*7	*1|*1	*1|*1	*37|*37	*Amb|rs1801265	*17/*17
HG02770	*1|*1	*1|*9	*1|*9	*1|*1	*1|*3	*1|*2	*36|*36	*1|*7	*2|*1	*1|*1	*37|*37	*Amb|*Amb	*17/*2x2
HG02771	*1|*1	*1|*1	*9|*1	*1|*1	*1|*1	*1|*9	*36|*1	*6|*3	*1|*1	*1|*1	*20|*37	*1|*1	*2/*2
HG02772	*1|*2	*1|*1	*18|*1	*2|*2	*1|*1	*1|*1	*36|*1	*1|*3	*1|*2	*1|*1	*41|*37	*Amb|*1	Amb
HG02773	*1|*1	*1|*1	*9|*18	*1|*2	*1|*1	*9|*1	*36|*1	*6|*3	*1|*2	*1|*1	*20|*37	*1|*Amb	*2/*2
HG02774	*2|*1	*1|*9	*9|*9	*2|*1	*1|*1	*1|*1	*36|*36	*1|*1	*Amb|*1	*1|*1	*37|*37	rs1801265|*1	*2/*86
HG02775	*1|*1	*1|*1	*1|*1	*17|*1	*1|*3	*1|*2	*36|*1	*1|*3	*3|*1	*3|*1	*37|*37	rs1801265|*1	Amb
HG02776	*1|*1	*1|*1	*9|*1	*2|*1	*1|*3	*1|*2	*36|*1	*1|*3	*1|*3	*1|*1	*37|*37	rs1801265|rs1801265	Amb
HG02778	*1|*1	*1|*1	*Amb|*9	*2|*2	*1|*1	*1|*1	*1|*36	*3|*1	*1|*1	*1|*3	*37|*37	rs1801160|rs1801160	Amb
HG02780	*1|*1	*1|*1	*22|*Amb	*2|*2	*1|*1	*1|*1	*36|*1	*1|*3	*1|*1	*3|*3	*37|*1	*1|rs2297595	*1/*7
HG02783	*1|*1	*1|*1	*9|*1	*1|*2	*1|*1	*1|*1	*36|*1	*1|*3	*1|*1	*1|*3	*1|*37	rs1801158|*Amb	*1/*1
HG02784	*1|*1	*9|*1	*Amb|*2	*1|*17	*1|*1	*1|*1	*1|*1	*3|*3	*3|*1	*1|*1	*37|*1	*1|*Amb	*2/*41
HG02785	*1|*1	*1|*1	*1|*Amb	*1|*17	*1|*1	*1|*1	*36|*1	*1|*3	*1|*1	*1|*1	*1|*37	rs1801158|*1	Amb
HG02786	*1|*1	*9|*1	*9|*1	*2|*2	*1|*1	*1|*1	*1|*36	*3|*1	*3|*Amb	*1|*1	*37|*1	rs1801159|*1	*2/*86
HG02787	*1|*2	*1|*1	*Amb|*9	*38|*1	*1|*1	*3|*1	*36|*36	*1|*1	*Amb|*1	*1|*1	*Amb|*1	*1|*1	*1/*1
HG02788	*1|*1	*1|*1	*1|*Amb	*2|*1	*1|*1	*1|*1	*36|*36	*1|*1	*Amb|*Amb	*1|*1	*1|*1	rs1801159|*1	*1/*86
HG02789	*1|*1	*9|*9	*1|*Amb	*17|*1	*1|*1	*1|*1	*1|*1	*3|*3	*3|*1	*1|*3	*1|*37	rs1801160|rs1801160	*1/*1
HG02790	*1|*1	*1|*1	*Amb|*1	*1|*2	*1|*1	*1|*1	*36|*36	*1|*1	*1|*1	*1|*1	*37|*37	*Amb|*1	*35/*68+*4
HG02791	*1|*1	*9|*1	*Amb|*Amb	*17|*1	*1|*1	*1|*1	*1|*36	*3|*1	*1|*1	*3|*1	*37|*37	rs1801160|*Amb	*1/*68+*4
HG02792	*1|*1	*1|*1	*Amb|*1	*2|*38	*1|*1	*1|*3	*1|*1	*3|*3	*3|*1	*1|*1	*1|*Amb	*1|rs1801159	*10/*2
HG02793	*2|*1	*9|*1	*9|*1	*2|*2	*1|*1	*1|*1	*1|*1	*3|*3	*3|*3	*1|*3	*1|*37	rs1801160|rs1801265	*1/*1
HG02794	*1|*1	*1|*1	*1|*1	*38|*2	*1|*1	*3|*1	*1|*1	*3|*3	*1|*3	*1|*3	*1|*37	*1|rs1801265	*1/*10
HG02798	*1|*1	*1|*17	*1|*1	*1|*17	*1|*2	*1|*1	*36|*1	*6|*3	*1|*1	*1|*1	*20|*37	*Amb|*1	*1/*1
HG02799	*1|*1	*1|*1	*9|*Amb	*1|*17	*1|*2	*1|*1	*36|*36	*7|*3	*1|*1	*1|*1	*1|*14	rs1801265|*Amb	*1x2/*106
HG02800	*1|*1	*17|*1	*1|*Amb	*17|*1	*2|*1	*1|*1	*1|*36	*3|*7	*1|*1	*1|*1	*37|*1	*Amb|*Amb	*1/*106
HG02804	*1|*1	*1|*1	*9|*1	*17|*15	*1|*Amb	*1|*1	*36|*1	*1|*3	*2|*2	*1|*1	*1|*37	*1|*1	*125/*2
HG02805	*1|*1	*1|*Amb	*1|*1	*1|*17	*1|*1	*1|*1	*36|*36	*1|*7	*1|*1	*1|*1	*37|*37	rs1801265|*Amb	*17/*36
HG02806	*1|*1	*1|*Amb	*1|*1	*17|*17	*2|*1	*1|*1	*36|*36	*1|*7	*2|*1	*1|*1	*37|*37	*1|rs1801265	*125/*36
HG02807	*1|*2	*1|*1	*1|*18	*1|*17	*1|*2	*1|*1	*36|*1	*1|*1	*1|*1	*1|*1	*37|*37	rs1801265|*1	*17/*29
HG02808	*1|*1	*17|*1	*1|*9	*1|*1	*1|*1	*1|*1	*36|*36	*1|*1	*1|*1	*1|*1	*37|*37	rs1801265|rs1801265	*1/*29
HG02809	*1|*1	*1|*17	*1|*1	*1|*1	*1|*1	*1|*1	*1|*36	*1|*1	*1|*1	*1|*1	*37|*37	*1|rs1801265	*1/*29
HG02810	*1|*1	*1|*1	*1|*18	*1|*17	*1|*2	*1|*1	*15|*15	*1|*1	*1|*Amb	*1|*1	*37|*37	rs1801265|rs1801159	*1/*17
HG02811	*1|*1	*1|*1	*1|*Amb	*17|*1	*1|*1	*9|*1	*36|*36	*7|*1	*1|*1	*1|*1	*37|*37	*1|rs1801265	*1/*1
HG02812	*1|*1	*1|*1	*1|*1	*1|*17	*1|*1	*1|*9	*15|*36	*1|*1	*1|*1	*1|*1	*37|*37	rs1801265|*1	*1/*17
HG02813	*1|*1	*1|*17	*Amb|*Amb	*1|*17	*1|*2	*1|*1	*36|*36	*1|*1	*1|*2	*1|*1	*37|*37	*1|rs1801265	*1/*29
HG02814	*1|*1	*1|*1	*1|*9	*13|*1	*1|*1	*8|*1	*36|*36	*7|*7	*1|*1	*1|*1	*20|*37	*1|*1	*29/*4
HG02815	*1|*1	*17|*1	*1|*9	*1|*13	*1|*1	*1|*8	*36|*36	*1|*7	*2|*1	*1|*1	*37|*20	*1|*1	*29/*4
HG02816	*1|*2	*1|*17	*9|*1	*17|*17	*2|*2	*1|*1	*36|*36	*1|*1	*2|*2	*1|*1	*37|*37	rs1801265|*1	Amb
HG02817	*1|*1	*1|*1	*1|*1	*1|*17	*1|*2	*1|*1	*36|*36	*1|*6	*2|*1	*1|*1	*37|*Amb	*1|rs1801265	*2/*29
HG02818	*2|*1	*17|*1	*1|*1	*17|*1	*2|*1	*1|*1	*36|*36	*1|*6	*2|*2	*1|*1	*37|*37	*1|*1	Amb
HG02819	*1|*1	*1|*Amb	*9|*1	*1|*17	*1|*1	*1|*1	*36|*36	*1|*3	*1|*1	*1|*1	*37|*37	*Amb|*Amb	Amb
HG02820	*1|*1	*1|*25	*Amb|*1	*13|*35	*1|*1	*1|*11	*36|*36	*1|*1	*2|*Amb	*1|*1	*37|*37	*1|*1	*1x2/*29
HG02821	*1|*1	*Amb|*25	*9|*1	*17|*35	*1|*1	*1|*11	*36|*36	*3|*1	*1|*Amb	*1|*1	*37|*37	*Amb|*1	*1x2/*2
HG02836	*1|*8	*1|*1	*9|*1	*1|*1	*1|*1	*1|*1	*1|*36	*6|*3	*1|*1	*1|*1	*31|*37	*1|*1	*1/*17
HG02837	*1|*8	*9|*1	*9|*Amb	*1|*2	*1|*1	*1|*1	*36|*36	*1|*3	*2|*1	*1|*1	*37|*37	*Amb|*Amb	*1/*4x2
HG02838	*1|*8	*1|*1	*9|*Amb	*1|*2	*1|*1	*1|*1	*36|*36	*3|*3	*1|*1	*1|*1	*37|*37	*1|*Amb	*1/*17
HG02839	*2|*1	*1|*1	*1|*9	*17|*1	*1|*1	*1|*1	*36|*36	*1|*1	*2|*2	*1|*1	*1|*Amb	*1|rs1801265	Amb
HG02840	*1|*1	*1|*1	*1|*9	*17|*1	*1|*1	*1|*9	*36|*36	*7|*6	*2|*1	*1|*1	*20|*37	rs1801265|*Amb	*17/*29
HG02841	*2|*1	*1|*1	*1|*1	*1|*17	*1|*1	*1|*1	*36|*36	*1|*6	*2|*2	*1|*1	*1|*20	*1|rs1801265	*17/*2
HG02851	*1|*1	*Amb|*1	*18|*18	*17|*2	*2|*1	*1|*1	*36|*36	*1|*1	*1|*1	*1|*1	*37|*Amb	*Amb|*1	*29x2/*34
HG02852	*1|*1	*1|*1	*9|*18	*35|*2	*1|*1	*11|*1	*36|*36	*1|*1	*1|*1	*1|*1	*37|*37	rs1801265|*1	*2/*29
HG02853	*1|*1	*Amb|*1	*18|*9	*2|*2	*1|*1	*1|*1	*36|*36	*1|*1	*1|*1	*1|*1	*Amb|*37	*1|*1	Amb
HG02854	*1|*1	*Amb|*Amb	*9|*1	*17|*1	*2|*2	*1|*1	*36|*36	*1|*7	*2|*1	*1|*1	*37|*37	rs57918000|rs2297595	*2/*40
HG02855	*2|*1	*1|*Amb	*1|*9	*1|*15	*1|*2	*1|*1	*36|*36	*1|*1	*1|*2	*1|*1	*1|*37	*1|rs1801159	*17/*36
HG02856	*1|*2	*Amb|*1	*9|*1	*17|*15	*2|*2	*1|*1	*36|*36	*7|*1	*2|*1	*1|*1	*37|*37	rs2297595|rs1801159	*2/*36
HG02860	*1|*1	*1|*Amb	*Amb|*1	*17|*1	*1|*2	*1|*1	*36|*36	*3|*7	*1|*1	*1|*1	*37|*37	rs1801265|*1	*2/*29
HG02861	*1|*1	*Amb|*1	*1|*9	*35|*2	*1|*1	*11|*1	*36|*36	*6|*7	*1|*1	*1|*1	*37|*37	*1|rs1801159	Amb
HG02862	*1|*1	*1|*1	*Amb|*9	*1|*2	*1|*1	*1|*1	*36|*36	*7|*7	*1|*1	*1|*1	*37|*37	rs1801265|*1	*2/*4
HG02869	*2|*1	*1|*1	*Amb|*9	*1|*1	*1|*1	*1|*1	*1|*36	*3|*6	*1|*1	*1|*1	*37|*37	rs1801265|rs1801265	*17/*45
HG02870	*8|*1	*Amb|*1	*1|*1	*17|*1	*1|*1	*1|*1	*36|*36	*1|*1	*1|*1	*1|*1	*37|*37	*Amb|rs57918000	*1/*29
HG02871	*2|*8	*1|*1	*Amb|*1	*1|*17	*1|*1	*1|*1	*1|*36	*3|*1	*1|*1	*1|*1	*37|*37	rs1801265|*Amb	*1/*45
HG02878	*1|*1	*1|*17	*9|*9	*17|*1	*1|*1	*1|*1	*36|*36	*1|*1	*1|*2	*1|*1	*37|*20	*1|*1	*10/*5
HG02879	*2|*1	*17|*1	*1|*9	*1|*2	*1|*1	*9|*1	*36|*36	*6|*6	*1|*1	*1|*1	*37|*37	rs1801265|*Amb	Amb
HG02880	*1|*1	*1|*1	*9|*9	*1|*1	*1|*1	*1|*9	*36|*36	*1|*6	*1|*1	*1|*1	*20|*37	*1|rs1801265	*1/*5
HG02881	*1|*1	*Amb|*1	*1|*1	*17|*2	*2|*1	*1|*1	*36|*23	*1|*1	*1|*1	*1|*1	*37|*20	*Amb|rs1801265	*1/*1
HG02882	*2|*1	*17|*1	*1|*9	*15|*1	*2|*1	*1|*1	*1|*36	*3|*3	*1|*1	*1|*1	*14|*37	rs1801265|rs1801265	Amb
HG02883	*1|*1	*1|*17	*1|*9	*17|*1	*2|*1	*1|*1	*36|*36	*1|*3	*1|*1	*1|*1	*20|*37	rs1801265|rs1801265	*1/*1
HG02884	*1|*1	*1|*1	*1|*9	*1|*15	*1|*2	*1|*1	*36|*36	*6|*1	*1|*1	*1|*1	*37|*37	*Amb|*Amb	Amb
HG02885	*1|*1	*1|*1	*1|*18	*1|*2	*1|*2	*1|*1	*36|*36	*6|*3	*3|*1	*1|*1	*37|*37	rs1801160|*1	*4/*4
HG02886	*1|*1	*1|*1	*1|*1	*1|*1	*1|*1	*1|*1	*36|*36	*6|*3	*1|*3	*1|*1	*37|*37	*Amb|rs1801160	Amb
HG02887	*1|*2	*1|*1	*1|*1	*17|*17	*1|*2	*1|*1	*36|*36	*1|*7	*1|*2	*1|*1	*Amb|*37	rs1801265|*1	Amb
HG02888	*1|*1	*1|*1	*9|*18	*1|*1	*1|*1	*1|*1	*1|*36	*3|*6	*1|*1	*1|*1	*1|*1	rs1801265|*Amb	*36/*45
HG02889	*2|*1	*1|*1	*1|*9	*17|*1	*1|*1	*1|*1	*36|*1	*7|*3	*2|*1	*1|*1	*37|*1	*1|*Amb	*2/*45
HG02890	*1|*2	*1|*1	*18|*1	*1|*1	*1|*1	*1|*1	*36|*36	*1|*3	*1|*1	*1|*1	*37|*37	*1|*1	*1/*29
HG02891	*1|*1	*1|*1	*1|*1	*1|*17	*2|*1	*1|*1	*36|*36	*1|*1	*2|*1	*1|*1	*37|*1	*Amb|*Amb	*2/*29x2
HG02892	*2|*1	*1|*1	*1|*1	*1|*17	*1|*2	*1|*1	*36|*36	*1|*1	*1|*2	*1|*1	*37|*1	*1|*Amb	Amb
HG02895	*1|*8	*1|*1	*1|*9	*1|*2	*1|*1	*1|*1	*36|*36	*7|*1	*1|*1	*1|*1	*37|*37	*1|*Amb	*10/*29
HG02896	*8|*2	*1|*1	*1|*22	*1|*1	*1|*1	*1|*1	*36|*36	*1|*1	*1|*1	*1|*1	*41|*20	*1|*1	*17/*2
HG02897	*1|*2	*1|*1	*1|*22	*1|*1	*1|*1	*1|*1	*36|*36	*1|*1	*1|*1	*1|*1	*37|*20	*1|*1	*2/*29
HG02922	*1|*1	*9|*17	*1|*18	*1|*1	*1|*1	*5|*8	*36|*36	*1|*6	*2|*1	*1|*1	*37|*14	rs1801265|*1	*17/*17
HG02923	*1|*1	*1|*1	*1|*1	*17|*2	*2|*1	*1|*1	*36|*36	*7|*1	*1|*1	*1|*1	*37|*37	*Amb|*1	*2x2/*29
HG02924	*1|*1	*1|*17	*1|*1	*17|*1	*2|*1	*1|*5	*36|*36	*7|*1	*1|*2	*1|*1	*37|*37	*1|rs1801265	*17/*2x2
HG02938	*2|*1	*17|*1	*9|*1	*39|*2	*17|*1	*1|*1	*36|*36	*1|*1	*1|*2	*1|*1	*Amb|*1	*1|*Amb	*5/*5
HG02941	*2|*1	*1|*1	*9|*1	*17|*1	*2|*1	*1|*8	*36|*36	*1|*3	*1|*1	*1|*1	*1|*37	*1|*Amb	*1/*29
HG02943	*1|*1	*Amb|*Amb	*9|*1	*1|*17	*1|*1	*1|*1	*36|*36	*1|*1	*1|*2	*1|*1	*27|*1	*Amb|*1	*1/*17
HG02944	*1|*1	*Amb|*1	*1|*9	*1|*17	*1|*2	*1|*1	*1|*36	*3|*1	*1|*2	*1|*1	*37|*37	rs1801159|rs1801159	*106/*2
HG02945	*1|*1	*1|*Amb	*9|*9	*1|*1	*1|*1	*1|*1	*36|*36	*1|*1	*1|*1	*1|*1	*37|*27	rs1801159|*1	*17/*2
HG02946	*1|*2	*1|*9	*18|*18	*17|*1	*2|*1	*1|*1	*36|*36	*1|*1	*1|*1	*1|*1	*37|*37	*1|rs1801265	*1/*17
HG02947	*1|*2	*Amb|*1	*1|*9	*2|*2	*1|*1	*1|*1	*36|*36	*7|*3	*Amb|*1	*1|*1	*37|*14	rs1801265|rs1801159	*2/*46
HG02948	*2|*2	*Amb|*1	*9|*18	*2|*17	*1|*2	*1|*1	*36|*36	*7|*1	*Amb|*1	*1|*1	*37|*37	rs1801265|*1	*17/*2
HG02952	*1|*2	*17|*17	*1|*9	*1|*17	*1|*1	*9|*1	*Amb|*36	*3|*1	*1|*1	*1|*1	*37|*1	*1|rs1801265	*4/*4
HG02953	*1|*1	*1|*9	*1|*Amb	*1|*17	*1|*1	*9|*1	*36|*36	*1|*6	*2|*1	*1|*1	*37|*37	rs1801265|*1	*1/*4x2
HG02954	*1|*2	*1|*17	*Amb|*9	*1|*1	*1|*1	*9|*9	*36|*Amb	*6|*3	*1|*1	*1|*1	*37|*37	*1|rs1801265	*4/*4
HG02964	*1|*1	*17|*1	*1|*1	*1|*1	*1|*1	*1|*8	*1|*36	*1|*3	*1|*1	*1|*1	*37|*20	*1|rs1801265	*1/*17
HG02965	*1|*1	*1|*1	*1|*1	*1|*17	*1|*1	*9|*1	*36|*36	*1|*7	*2|*1	*1|*1	*37|*43	rs1801265|*Amb	*17/*4x2
HG02966	*1|*1	*1|*17	*1|*1	*17|*1	*1|*1	*1|*1	*36|*1	*7|*1	*2|*1	*1|*1	*43|*20	rs1801265|*1	*17/*4x2
HG02968	*2|*2	*17|*1	*1|*1	*17|*2	*2|*1	*1|*1	*36|*36	*1|*1	*1|*2	*1|*1	*20|*1	rs1801265|*1	*10/*40
HG02970	*1|*2	*1|*1	*9|*Amb	*1|*2	*1|*1	*1|*1	*36|*36	*1|*1	*1|*1	*1|*1	*37|*37	*1|*1	*106/*45
HG02971	*1|*8	*31|*1	*9|*1	*2|*1	*1|*1	*1|*9	*1|*36	*3|*1	*1|*1	*1|*1	*37|*30	rs1801265|*1	*1/*5
HG02972	*1|*2	*31|*1	*9|*Amb	*1|*1	*1|*1	*9|*1	*1|*36	*3|*1	*1|*1	*1|*1	*37|*37	*1|*1	*106/*5
HG02973	*1|*1	*9|*1	*1|*9	*1|*1	*1|*1	*1|*1	*36|*36	*1|*1	*1|*2	*1|*1	*27|*30	rs1801265|rs1801265	*17/*2x2
HG02974	*8|*1	*1|*1	*1|*2	*17|*1	*1|*1	*1|*1	*15|*36	*1|*1	*1|*1	*1|*1	*1|*14	rs1801265|*Amb	*29/*5
HG02975	*1|*8	*1|*1	*1|*1	*1|*1	*1|*1	*1|*1	*36|*36	*1|*1	*1|*1	*1|*1	*27|*14	rs1801265|*Amb	*17/*29
HG02976	*2|*1	*1|*Amb	*1|*1	*17|*2	*2|*1	*1|*1	*36|*36	*1|*1	*1|*1	*1|*1	*1|*37	*Amb|rs1801265	*1/*17
HG02977	*1|*8	*1|*26	*9|*22	*1|*39	*1|*17	*1|*1	*36|*36	*7|*7	*1|*1	*1|*1	*20|*27	*Amb|rs1801265	*10/*4x2
HG02978	*1|*1	*26|*Amb	*9|*1	*39|*2	*17|*1	*1|*1	*36|*36	*7|*1	*1|*1	*1|*1	*27|*37	*Amb|*Amb	*1/*4x2
HG02979	*2|*1	*1|*1	*1|*1	*2|*2	*1|*1	*1|*1	*36|*36	*1|*1	*2|*1	*1|*1	*20|*37	*Amb|*1	*1/*17
HG02980	*1|*2	*1|*1	*1|*1	*1|*2	*1|*1	*8|*1	*36|*36	*6|*1	*1|*2	*1|*1	*43|*37	rs1801265|*1	*1/*4x2
HG02981	*1|*1	*17|*1	*9|*1	*1|*17	*1|*1	*8|*1	*36|*36	*1|*6	*1|*1	*1|*1	*43|*37	rs1801265|rs1801265	*17/*4x2
HG02982	*1|*1	*1|*1	*1|*9	*1|*2	*1|*1	*1|*1	*36|*36	*7|*1	*1|*1	*1|*1	*1|*41	rs1801265|rs61622928	*17/*4
HG02983	*1|*1	*9|*1	*9|*9	*2|*1	*1|*2	*1|*1	*36|*1	*6|*3	*1|*1	*1|*1	*1|*37	rs1801159|*1	Amb
HG02984	*1|*1	*1|*1	*9|*9	*1|*1	*1|*2	*1|*1	*36|*1	*7|*3	*1|*1	*1|*1	*1|*1	rs1801265|rs1801159	*2/*4
HG03006	*1|*1	*1|*18	*Amb|*9	*2|*2	*1|*1	*1|*1	*1|*1	*3|*3	*Amb|*1	*1|*3	*37|*37	*1|rs1801159	*86/*36+*10
HG03007	*1|*1	*1|*1	*2|*9	*1|*38	*1|*1	*1|*3	*1|*1	*3|*3	*3|*1	*1|*3	*37|*1	*Amb|rs558354142	*10/*2
HG03008	*1|*1	*1|*1	*Amb|*9	*2|*38	*1|*1	*1|*3	*1|*1	*3|*3	*1|*1	*1|*3	*37|*37	*1|rs558354142	*10/*86
HG03009	*1|*1	*1|*1	*9|*9	*2|*1	*1|*1	*1|*1	*36|*1	*1|*3	*Amb|*1	*1|*1	*Amb|*1	rs1801159|rs1801159	*2/*5
HG03012	*1|*1	*1|*2	*9|*9	*1|*1	*1|*1	*1|*1	*1|*36	*3|*1	*1|*3	*3|*1	*37|*37	*1|*1	*10/*5
HG03015	*2|*1	*1|*1	*9|*2	*1|*2	*1|*1	*1|*1	*36|*36	*1|*1	*Amb|*1	*1|*1	*1|*1	*1|*1	Amb
HG03016	*1|*2	*1|*1	*9|*1	*1|*17	*1|*1	*1|*1	*1|*36	*3|*1	*Amb|*Amb	*1|*3	*37|*37	*1|rs1801159	*1/*1
HG03017	*1|*2	*1|*1	*2|*1	*2|*17	*1|*1	*1|*1	*36|*1	*1|*3	*1|*Amb	*1|*1	*1|*37	*1|rs1801159	Amb
HG03018	*1|*1	*1|*1	*1|*9	*1|*17	*1|*1	*1|*1	*36|*36	*1|*1	*1|*1	*1|*1	*37|*37	*1|*1	*1/*1
HG03019	*2|*2	*1|*1	*9|*9	*38|*2	*1|*1	*3|*1	*1|*1	*3|*3	*3|*1	*1|*1	*37|*37	rs1801265|*1	*1/*1
HG03021	*1|*1	*9|*1	*22|*27	*38|*1	*2|*1	*3|*1	*36|*1	*1|*3	*Amb|*1	*1|*1	*1|*37	*1|*Amb	Amb
HG03022	*1|*1	*1|*1	*1|*1	*1|*2	*1|*1	*1|*1	*1|*1	*3|*3	*3|*3	*1|*1	*37|*1	rs17376848|*1	*1/*1
HG03024	*2|*1	*1|*1	*1|*1	*1|*1	*1|*1	*1|*1	*36|*36	*7|*6	*1|*1	*1|*1	*27|*20	rs1801265|*1	Amb
HG03025	*1|*8	*1|*1	*18|*9	*1|*1	*2|*1	*1|*1	*23|*36	*1|*6	*1|*1	*1|*1	*37|*37	rs1801265|*1	*1/*45
HG03026	*1|*8	*1|*1	*1|*9	*1|*1	*1|*1	*1|*1	*36|*36	*6|*6	*1|*1	*1|*1	*27|*37	*1|rs1801265	*1/*1
HG03027	*1|*1	*1|*1	*9|*1	*17|*2	*1|*1	*1|*1	*36|*36	*7|*7	*1|*1	*1|*1	*37|*37	rs1801265|rs1801265	*1x2/*2
HG03028	*2|*1	*1|*1	*9|*9	*17|*17	*2|*2	*1|*1	*36|*36	*1|*6	*2|*1	*1|*1	*37|*37	*1|rs61622928	*1/*10
HG03029	*1|*1	*1|*1	*9|*9	*17|*17	*1|*2	*1|*1	*36|*36	*7|*1	*1|*2	*1|*1	*37|*37	rs1801265|*1	*1/*1x2
HG03033	*2|*2	*1|*1	*9|*1	*17|*1	*2|*1	*1|*1	*36|*36	*1|*7	*1|*1	*1|*1	*37|*Amb	rs61622928|*1	*1/*17
HG03034	*1|*1	*Amb|*1	*9|*1	*1|*1	*1|*1	*1|*1	*36|*15	*6|*7	*1|*1	*1|*1	*37|*37	*1|*1	*10/*2x2
HG03035	*2|*1	*1|*1	*9|*1	*17|*1	*2|*1	*1|*1	*36|*36	*7|*6	*1|*1	*1|*1	*Amb|*37	*1|*1	*17/*2x2
HG03039	*1|*1	*17|*17	*9|*1	*1|*1	*1|*1	*1|*1	*36|*1	*6|*3	*1|*1	*1|*1	*37|*37	rs1801265|*Amb	*1/*29
HG03040	*1|*1	*17|*1	*1|*9	*2|*2	*1|*1	*1|*1	*1|*36	*3|*1	*1|*1	*1|*1	*37|*1	*1|*1	*17/*41
HG03041	*1|*1	*17|*17	*1|*1	*1|*2	*1|*1	*1|*1	*36|*36	*6|*1	*1|*1	*1|*1	*37|*37	*Amb|*1	*17/*29
HG03045	*1|*2	*1|*1	*1|*Amb	*1|*1	*1|*1	*1|*1	*36|*36	*1|*6	*1|*Amb	*1|*1	*37|*37	*1|*1	*1/*5
HG03046	*1|*1	*1|*1	*9|*9	*1|*1	*1|*1	*1|*9	*36|*1	*3|*3	*1|*1	*1|*1	*20|*1	*1|rs1801265	*1/*29
HG03047	*1|*1	*1|*1	*1|*9	*1|*1	*1|*1	*1|*1	*36|*36	*1|*3	*1|*1	*1|*1	*37|*1	*1|*1	*1/*5
HG03048	*1|*1	*26|*17	*9|*18	*17|*1	*2|*1	*1|*1	*36|*36	*6|*1	*Amb|*1	*1|*1	*37|*41	rs1801265|rs1801159	*1/*29
HG03049	*2|*1	*17|*1	*1|*1	*1|*17	*2|*2	*1|*1	*36|*36	*1|*3	*1|*1	*1|*1	*37|*1	*Amb|rs1801159	*1/*29
HG03050	*1|*1	*17|*17	*18|*1	*1|*1	*1|*2	*1|*1	*36|*36	*6|*3	*Amb|*1	*1|*1	*37|*37	rs1801265|*Amb	*1/*29
HG03052	*1|*1	*Amb|*Amb	*9|*9	*17|*17	*2|*2	*1|*1	*1|*36	*6|*1	*Amb|*2	*1|*1	*1|*Amb	*1|*Amb	*17/*45
HG03054	*1|*1	*1|*9	*9|*18	*1|*17	*1|*2	*1|*1	*23|*36	*1|*6	*1|*2	*1|*1	*Amb|*43	rs1801265|*Amb	*10/*17
HG03055	*8|*8	*9|*1	*9|*Amb	*1|*1	*1|*1	*1|*1	*36|*36	*1|*1	*1|*1	*1|*1	*37|*41	*1|*Amb	*2/*2x2
HG03056	*1|*8	*9|*9	*18|*Amb	*1|*1	*1|*1	*1|*1	*23|*36	*1|*1	*1|*1	*1|*1	*43|*41	rs1801265|*1	*17/*2
HG03057	*1|*1	*1|*1	*1|*1	*17|*17	*2|*2	*1|*1	*36|*36	*1|*3	*1|*1	*1|*1	*37|*37	rs1801265|rs1801265	*2/*29
HG03058	*2|*1	*1|*1	*1|*9	*17|*1	*2|*1	*1|*1	*36|*36	*7|*1	*1|*2	*1|*1	*37|*1	*1|rs1801159	*4x2/*4x2
HG03060	*1|*1	*1|*1	*1|*1	*1|*1	*1|*1	*1|*1	*36|*36	*3|*7	*1|*1	*1|*1	*37|*37	rs1801265|*1	*10/*2
HG03061	*8|*1	*1|*1	*1|*1	*17|*1	*2|*2	*1|*1	*36|*36	*1|*1	*2|*1	*1|*1	*37|*37	rs1801265|*1	*10/*17
HG03063	*1|*1	*Amb|*Amb	*1|*9	*17|*1	*2|*1	*1|*1	*36|*36	*1|*1	*1|*3	*1|*1	*37|*37	*Amb|*1	*2/*29
HG03064	*1|*8	*1|*1	*1|*1	*1|*1	*1|*1	*1|*1	*36|*36	*1|*6	*3|*1	*1|*1	*20|*37	*1|*1	*106/*2
HG03065	*1|*8	*Amb|*1	*1|*1	*1|*1	*1|*1	*1|*1	*36|*36	*1|*1	*3|*3	*1|*1	*37|*20	rs1801159|*1	*106/*29
HG03066	*1|*1	*Amb|*1	*1|*9	*2|*2	*1|*1	*1|*1	*1|*1	*3|*3	*1|*1	*1|*1	*20|*37	*1|*Amb	*1/*5
HG03069	*1|*1	*17|*17	*22|*22	*2|*17	*1|*1	*1|*1	*36|*36	*6|*1	*1|*1	*1|*1	*37|*37	rs2297595|rs1801265	*2/*40
HG03072	*1|*2	*1|*1	*1|*18	*9|*1	*1|*1	*1|*1	*36|*36	*6|*7	*1|*1	*1|*1	*37|*37	rs1801265|*1	*1/*10
HG03073	*1|*1	*1|*1	*1|*Amb	*1|*1	*1|*1	*1|*1	*36|*36	*1|*1	*1|*1	*1|*1	*41|*37	*1|rs1801265	*1/*29
HG03074	*1|*1	*Amb|*1	*Amb|*22	*2|*1	*1|*1	*1|*9	*36|*36	*1|*1	*1|*2	*1|*1	*37|*37	rs1801159|*1	*17/*5
HG03077	*1|*1	*1|*1	*1|*9	*17|*2	*2|*1	*1|*1	*36|*36	*1|*1	*1|*1	*1|*1	*37|*37	*Amb|*1	Amb
HG03078	*1|*2	*1|*1	*1|*9	*17|*17	*2|*1	*1|*1	*36|*36	*7|*1	*1|*1	*1|*1	*31|*31	*Amb|rs1801265	*1/*29
HG03079	*1|*1	*17|*18	*22|*1	*1|*2	*1|*1	*8|*1	*36|*36	*1|*7	*1|*1	*1|*1	*37|*37	rs1801265|rs1801265	*1/*17
HG03081	*2|*1	*1|*1	*1|*9	*17|*1	*1|*1	*1|*1	*36|*36	*1|*7	*2|*1	*1|*1	*1|*37	*1|*1	*17/*17
HG03082	*1|*1	*1|*9	*1|*18	*17|*2	*1|*1	*1|*1	*36|*1	*1|*6	*1|*2	*1|*1	*37|*1	*1|*Amb	*1/*17
HG03084	*1|*1	*17|*1	*1|*1	*17|*9	*2|*1	*1|*1	*1|*36	*6|*1	*1|*1	*1|*1	*37|*37	*1|*1	*1/*45
HG03085	*1|*2	*1|*9	*9|*18	*1|*1	*1|*1	*9|*1	*36|*36	*7|*1	*1|*2	*1|*1	*37|*37	rs142619737|rs1801159	*1/*45
HG03086	*1|*2	*31|*1	*1|*1	*1|*1	*1|*1	*1|*1	*36|*36	*1|*7	*2|*1	*1|*1	*37|*1	*1|*1	*1/*17
HG03088	*1|*2	*18|*1	*Amb|*9	*1|*1	*1|*1	*1|*5	*36|*1	*6|*3	*1|*1	*1|*1	*20|*1	*1|*Amb	Amb
HG03091	*1|*1	*1|*1	*Amb|*1	*1|*1	*1|*1	*1|*1	*36|*36	*1|*3	*1|*1	*1|*1	*37|*37	*1|*1	*10/*17
HG03095	*2|*2	*Amb|*25	*9|*18	*1|*17	*1|*2	*1|*1	*36|*36	*1|*1	*1|*1	*1|*1	*41|*41	rs1801265|*1	*10/*29
HG03096	*2|*1	*Amb|*1	*1|*1	*1|*1	*1|*1	*1|*1	*36|*36	*6|*1	*2|*2	*1|*1	*37|*37	*1|*1	*17/*29
HG03097	*1|*1	*9|*1	*9|*9	*1|*1	*1|*1	*1|*1	*1|*1	*3|*6	*1|*Amb	*1|*1	*20|*37	rs1801265|*1	*17/*2
HG03098	*2|*1	*Amb|*9	*1|*9	*1|*1	*1|*1	*1|*1	*36|*1	*6|*3	*2|*Amb	*1|*1	*37|*20	*1|rs1801265	*2/*29
HG03099	*1|*1	*1|*Amb	*1|*9	*1|*1	*1|*1	*1|*1	*1|*36	*3|*1	*1|*1	*1|*1	*41|*37	rs1801159|*1	*1/*1
HG03100	*1|*1	*1|*1	*9|*1	*17|*17	*2|*2	*1|*1	*36|*36	*7|*1	*1|*1	*1|*1	*31|*31	rs1801265|*1	*1/*17
HG03101	*1|*1	*1|*1	*1|*1	*17|*1	*2|*1	*1|*1	*36|*36	*7|*1	*1|*1	*1|*1	*31|*41	rs1801265|rs1801159	*1/*17
HG03103	*1|*Amb	*Amb|*1	*1|*9	*1|*2	*1|*1	*1|*1	*36|*36	*1|*6	*1|*2	*1|*1	*37|*1	*1|*1	*1/*1
HG03105	*1|*1	*1|*1	*9|*1	*17|*17	*2|*2	*1|*1	*36|*1	*1|*6	*1|*1	*1|*1	*37|*37	*1|rs1801265	*1/*4x2
HG03108	*1|*2	*1|*Amb	*1|*9	*2|*1	*1|*1	*1|*9	*36|*36	*1|*6	*2|*1	*1|*1	*20|*37	rs1801265|*1	*4x2/*41
HG03109	*2|*1	*17|*1	*1|*1	*17|*2	*2|*1	*1|*1	*36|*36	*1|*1	*2|*1	*1|*1	*37|*37	rs1801265|*Amb	Amb
HG03110	*1|*1	*17|*1	*1|*1	*17|*2	*2|*1	*1|*1	*36|*36	*1|*6	*2|*1	*1|*1	*37|*20	rs1801265|*1	*2/*41
HG03111	*1|*1	*Amb|*1	*9|*9	*2|*1	*1|*1	*1|*1	*36|*36	*1|*1	*1|*1	*1|*1	*37|*37	*1|*1	*4x2/*45
HG03112	*8|*1	*1|*1	*9|*1	*1|*1	*1|*1	*5|*1	*36|*36	*6|*7	*1|*2	*1|*1	*37|*41	*1|rs1801265	*29/*45
HG03113	*8|*1	*1|*Amb	*9|*9	*1|*2	*1|*1	*1|*1	*36|*36	*7|*1	*1|*1	*1|*1	*37|*37	*1|*1	*29/*4x2
HG03114	*1|*1	*9|*17	*9|*1	*2|*1	*1|*1	*1|*8	*36|*1	*1|*6	*1|*2	*1|*1	*37|*37	rs1801265|*Amb	*1/*2x2
HG03115	*1|*8	*9|*9	*1|*9	*1|*1	*1|*1	*1|*1	*36|*36	*1|*3	*1|*1	*1|*1	*31|*27	*1|*Amb	*17/*2x2
HG03116	*8|*1	*9|*9	*9|*9	*1|*1	*1|*1	*1|*8	*36|*36	*1|*1	*1|*1	*1|*1	*27|*37	*1|*Amb	*2x2/*2x2
HG03117	*1|*1	*1|*1	*1|*9	*1|*1	*1|*1	*1|*1	*36|*36	*1|*1	*1|*1	*1|*1	*37|*37	*1|*1	*2/*2
HG03118	*1|*1	*Amb|*1	*9|*1	*1|*17	*1|*2	*1|*1	*36|*36	*7|*1	*1|*Amb	*1|*1	*44|*27	rs61622928|rs1801265	*17/*5
HG03119	*1|*1	*1|*1	*1|*9	*17|*1	*2|*1	*1|*1	*36|*36	*1|*1	*1|*1	*1|*1	*44|*37	rs1801265|*1	*2/*5
HG03120	*2|*8	*1|*Amb	*9|*1	*9|*1	*1|*1	*1|*1	*36|*36	*1|*1	*2|*1	*1|*1	*37|*43	*1|*1	Amb
HG03121	*2|*1	*1|*1	*Amb|*9	*1|*17	*1|*1	*1|*1	*1|*36	*3|*1	*1|*1	*1|*1	*37|*37	rs6670886|rs1801265	*1/*17
HG03122	*2|*1	*17|*1	*9|*9	*1|*1	*1|*1	*1|*1	*36|*1	*1|*3	*1|*1	*1|*1	*43|*37	*1|*1	*17/*2
HG03123	*2|*1	*Amb|*1	*9|*9	*1|*17	*1|*2	*8|*1	*36|*1	*1|*3	*1|*1	*1|*1	*37|*1	*1|rs1801265	*17/*17
HG03124	*2|*2	*Amb|*17	*9|*9	*1|*17	*1|*2	*9|*1	*36|*36	*6|*1	*1|*2	*1|*1	*37|*37	rs1801265|*1	*1/*1
HG03125	*2|*1	*17|*1	*9|*9	*1|*1	*1|*1	*9|*8	*36|*1	*1|*3	*2|*1	*1|*1	*37|*1	rs1801265|rs1801265	*1/*17
HG03126	*8|*8	*1|*1	*1|*9	*1|*1	*1|*1	*1|*1	*36|*36	*1|*1	*1|*1	*1|*1	*27|*20	rs1801265|rs1801265	*1/*17
HG03127	*1|*1	*1|*17	*9|*9	*35|*17	*1|*2	*11|*1	*36|*36	*1|*3	*1|*1	*1|*1	*1|*27	*1|*1	*2x2/*46
HG03128	*1|*8	*1|*1	*9|*9	*35|*1	*1|*1	*11|*1	*36|*36	*1|*1	*1|*1	*1|*1	*27|*27	*1|rs1801265	*17/*46
HG03129	*1|*1	*17|*17	*1|*9	*17|*17	*2|*1	*1|*1	*36|*36	*1|*1	*2|*2	*1|*1	*1|*37	*1|rs1801265	*1/*2x2
HG03130	*1|*1	*1|*1	*1|*1	*1|*17	*1|*1	*1|*1	*36|*36	*1|*1	*2|*2	*1|*1	*43|*37	rs1801265|*Amb	*17/*29
HG03131	*1|*1	*1|*17	*1|*1	*17|*17	*1|*1	*1|*1	*36|*36	*1|*1	*2|*2	*1|*1	*43|*1	rs1801265|*1	*17/*2x2
HG03132	*1|*2	*1|*1	*1|*9	*17|*2	*1|*2	*1|*1	*36|*36	*1|*1	*1|*1	*1|*1	*41|*37	*1|rs1801159	*1/*17
HG03133	*1|*1	*1|*1	*1|*1	*1|*1	*1|*1	*1|*1	*36|*36	*6|*1	*2|*1	*1|*1	*37|*27	*1|*Amb	*17/*2x2
HG03134	*1|*2	*1|*1	*1|*9	*1|*17	*1|*2	*1|*1	*36|*36	*6|*1	*1|*1	*1|*1	*37|*37	*1|*1	*1/*2x2
HG03135	*2|*1	*1|*1	*1|*9	*2|*1	*1|*1	*1|*8	*36|*36	*1|*1	*1|*1	*1|*1	*37|*27	rs1801265|rs1801265	*2/*2x2
HG03136	*1|*1	*1|*1	*9|*1	*2|*1	*1|*1	*1|*8	*36|*36	*1|*1	*1|*1	*1|*1	*1|*37	*1|*1	*17/*45
HG03137	*1|*1	*1|*1	*1|*9	*1|*1	*1|*1	*8|*8	*36|*36	*1|*1	*1|*1	*1|*1	*1|*27	*1|rs1801265	*2x2/*45
HG03139	*6|*8	*1|*9	*1|*9	*1|*1	*1|*1	*9|*1	*36|*36	*7|*1	*1|*1	*1|*1	*37|*37	rs1801265|*1	*17/*2x2
HG03157	*1|*8	*9|*1	*9|*1	*1|*2	*1|*1	*1|*1	*36|*36	*1|*1	*1|*2	*1|*1	*20|*37	rs1801265|*Amb	*1/*45
HG03159	*1|*2	*1|*1	*1|*1	*1|*39	*1|*17	*1|*1	*12|*36	*1|*1	*1|*1	*1|*1	*37|*37	rs1801159|*Amb	*1/*40
HG03160	*1|*1	*1|*9	*9|*1	*1|*1	*1|*1	*8|*9	*1|*36	*3|*1	*2|*1	*1|*1	*37|*37	*Amb|*1	*17/*2
HG03161	*1|*1	*9|*1	*1|*1	*1|*39	*1|*17	*9|*1	*1|*36	*3|*1	*1|*1	*1|*1	*37|*37	*Amb|rs1801159	*17/*40
HG03162	*1|*2	*Amb|*1	*1|*1	*17|*2	*2|*1	*1|*1	*36|*36	*1|*1	*1|*1	*1|*1	*37|*37	*1|*Amb	*15/*2
HG03163	*1|*1	*1|*17	*1|*9	*17|*1	*2|*1	*1|*9	*36|*36	*6|*1	*1|*1	*1|*1	*30|*37	rs1801265|rs1801159	*1/*2x2
HG03164	*1|*1	*1|*1	*1|*1	*1|*2	*1|*1	*9|*1	*36|*36	*6|*1	*1|*1	*1|*1	*30|*37	rs1801159|*Amb	*1/*2x2
HG03166	*1|*8	*1|*1	*1|*1	*1|*39	*2|*17	*5|*1	*36|*36	*6|*6	*3|*1	*1|*1	*14|*37	*1|rs1801265	*2/*40
HG03168	*1|*1	*Amb|*1	*1|*18	*1|*1	*1|*1	*1|*8	*36|*36	*6|*1	*1|*1	*1|*1	*1|*31	rs1801265|rs1801159	*15/*2
HG03169	*1|*1	*17|*1	*9|*9	*1|*2	*1|*1	*9|*1	*36|*36	*1|*1	*1|*1	*1|*1	*37|*37	*1|rs1801265	*1/*5
HG03170	*1|*1	*17|*Amb	*9|*18	*1|*1	*1|*1	*9|*1	*36|*36	*1|*1	*1|*1	*1|*1	*37|*1	rs1801265|rs1801159	*2/*5
HG03172	*1|*2	*1|*1	*9|*1	*1|*1	*1|*1	*1|*8	*36|*36	*1|*1	*2|*2	*1|*1	*37|*37	rs1801265|*Amb	*17/*29
HG03175	*1|*1	*26|*31	*1|*18	*2|*17	*1|*1	*1|*1	*1|*36	*1|*7	*1|*2	*1|*1	*37|*37	*1|*1	*1/*17
HG03189	*1|*1	*Amb|*17	*1|*1	*1|*1	*1|*1	*8|*1	*36|*36	*1|*1	*1|*2	*1|*1	*37|*37	rs1801265|rs1801265	*17/*2
HG03190	*1|*1	*1|*17	*9|*1	*17|*1	*1|*2	*1|*1	*36|*36	*3|*1	*1|*1	*1|*1	*37|*37	*Amb|rs1801159	*17/*4x2
HG03191	*1|*1	*1|*17	*9|*1	*1|*1	*1|*1	*1|*8	*36|*36	*3|*1	*1|*2	*1|*1	*37|*37	*Amb|rs1801265	*17/*17
HG03193	*1|*8	*25|*1	*1|*1	*1|*2	*1|*1	*1|*1	*36|*36	*1|*1	*1|*1	*1|*1	*37|*37	*1|rs1801265	*1/*1
HG03195	*2|*1	*Amb|*1	*9|*1	*1|*17	*1|*2	*1|*1	*36|*36	*3|*6	*1|*1	*1|*1	*37|*37	rs1801265|rs1801265	*1/*29
HG03196	*1|*1	*1|*1	*9|*9	*17|*2	*2|*1	*1|*1	*36|*36	*1|*3	*1|*1	*1|*1	*20|*37	*Amb|rs1801265	*17/*45
HG03197	*1|*2	*1|*Amb	*9|*9	*17|*17	*2|*2	*1|*1	*36|*36	*1|*6	*1|*1	*1|*1	*37|*37	rs1801265|rs1801265	*1/*45
HG03198	*8|*8	*9|*1	*1|*1	*1|*15	*1|*2	*9|*1	*1|*36	*3|*1	*3|*1	*1|*1	*37|*1	rs1801265|*Amb	*1/*17
HG03199	*1|*1	*1|*9	*9|*18	*2|*2	*1|*1	*1|*1	*36|*1	*1|*3	*1|*1	*1|*1	*31|*37	*1|rs1801265	Amb
HG03200	*1|*8	*9|*1	*18|*1	*2|*1	*1|*1	*1|*9	*36|*1	*1|*3	*1|*1	*1|*1	*31|*1	rs1801265|*Amb	*1/*17
HG03202	*1|*1	*9|*9	*9|*18	*1|*17	*1|*2	*1|*1	*36|*36	*7|*3	*1|*2	*1|*1	*31|*37	*Amb|*1	*1/*45
HG03209	*1|*1	*1|*1	*9|*1	*17|*17	*1|*1	*1|*1	*36|*36	*1|*1	*2|*1	*1|*1	*37|*37	rs1801265|*1	*2/*2
HG03212	*1|*2	*1|*17	*1|*1	*17|*2	*1|*1	*1|*1	*36|*36	*7|*1	*1|*3	*1|*1	*41|*37	rs1801265|rs1801265	*17/*17
HG03224	*2|*1	*1|*Amb	*1|*1	*2|*1	*1|*1	*1|*1	*36|*36	*7|*1	*2|*1	*1|*1	*37|*37	*1|*1	*2/*5
HG03225	*1|*8	*1|*25	*Amb|*1	*1|*17	*1|*1	*1|*1	*36|*15	*1|*1	*1|*1	*1|*1	*27|*1	*1|*Amb	*56/*5
HG03228	*1|*1	*1|*1	*9|*1	*2|*1	*1|*1	*1|*1	*1|*1	*3|*3	*1|*3	*1|*1	*1|*37	rs1801159|rs1801160	*2/*2
HG03229	*1|*1	*9|*1	*1|*Amb	*1|*17	*1|*1	*1|*1	*1|*1	*3|*3	*1|*1	*1|*3	*1|*1	*1|*1	*1/*10
HG03230	*1|*1	*1|*9	*1|*1	*1|*1	*1|*1	*1|*1	*1|*1	*3|*3	*3|*1	*1|*3	*1|*1	rs1801159|*1	Amb
HG03234	*2|*1	*9|*1	*1|*9	*2|*1	*1|*3	*1|*2	*1|*1	*3|*3	*Amb|*3	*1|*1	*37|*1	*Amb|*1	Amb
HG03235	*1|*1	*1|*1	*2|*Amb	*2|*1	*1|*1	*1|*1	*1|*1	*3|*3	*1|*1	*1|*1	*1|*37	*1|rs1801265	Amb
HG03236	*2|*1	*9|*1	*1|*Amb	*1|*2	*3|*1	*2|*1	*1|*1	*3|*3	*Amb|*1	*1|*1	*1|*37	*Amb|rs1801265	Amb
HG03237	*1|*1	*1|*1	*9|*1	*17|*1	*1|*1	*1|*14	*36|*1	*1|*3	*3|*3	*1|*3	*37|*37	*Amb|rs2297595	Amb
HG03238	*1|*1	*1|*1	*9|*Amb	*3|*17	*1|*1	*1|*1	*1|*36	*3|*1	*1|*3	*1|*1	*1|*1	rs17376848|rs1801265	*2/*5
HG03239	*1|*1	*1|*1	*9|*9	*17|*17	*1|*1	*1|*1	*1|*36	*3|*1	*3|*3	*1|*1	*37|*1	*Amb|rs17376848	*1/*5
HG03240	*1|*2	*1|*1	*9|*1	*1|*17	*1|*2	*1|*1	*36|*1	*1|*3	*1|*1	*1|*1	*37|*37	*1|rs1801159	Amb
HG03241	*1|*1	*9|*1	*18|*9	*15|*2	*2|*1	*1|*1	*1|*36	*3|*3	*3|*2	*1|*1	*37|*1	*1|rs1801265	*1x2/*2
HG03242	*2|*1	*1|*1	*1|*9	*17|*15	*2|*2	*1|*1	*36|*36	*1|*3	*1|*3	*1|*1	*37|*37	*1|rs1801265	*1x2/*2
HG03246	*1|*1	*1|*17	*Amb|*9	*9|*17	*1|*1	*1|*1	*1|*36	*3|*6	*1|*2	*1|*1	*Amb|*37	*1|*Amb	*43/*5
HG03247	*1|*1	*1|*1	*1|*1	*9|*1	*1|*1	*1|*1	*36|*36	*1|*1	*1|*1	*1|*1	*1|*20	*1|*Amb	*1/*29
HG03248	*1|*1	*17|*1	*Amb|*1	*9|*9	*1|*1	*1|*1	*1|*36	*3|*1	*2|*1	*1|*1	*Amb|*1	*Amb|*Amb	*29/*5
HG03249	*1|*1	*1|*17	*22|*9	*1|*2	*1|*1	*1|*1	*36|*36	*1|*6	*1|*Amb	*1|*1	*1|*37	*1|rs1801265	*4/*4
HG03250	*1|*1	*1|*1	*1|*9	*1|*1	*1|*1	*1|*9	*15|*15	*3|*1	*1|*2	*1|*1	*37|*37	*1|rs1801159	*1/*29
HG03251	*1|*1	*1|*1	*22|*1	*1|*1	*1|*1	*1|*9	*36|*15	*6|*3	*Amb|*2	*1|*1	*37|*37	rs1801265|rs1801159	*1/*5
HG03258	*1|*1	*1|*1	*2|*9	*2|*17	*1|*2	*1|*1	*36|*36	*1|*1	*2|*1	*1|*1	*Amb|*37	*Amb|rs1801265	*2/*43
HG03259	*1|*1	*1|*1	*1|*2	*2|*1	*1|*1	*1|*1	*36|*36	*1|*3	*1|*2	*1|*1	*37|*31	*1|rs1801265	*106/*5
HG03260	*1|*1	*1|*1	*2|*2	*2|*2	*1|*1	*1|*1	*36|*36	*1|*3	*2|*2	*1|*1	*Amb|*37	*Amb|rs1801265	*106/*43
HG03265	*2|*1	*1|*17	*9|*1	*2|*1	*1|*1	*1|*1	*36|*36	*1|*1	*3|*2	*1|*1	*41|*37	*1|*1	*1/*4x2
HG03267	*2|*2	*Amb|*1	*1|*9	*9|*1	*1|*2	*1|*5	*36|*36	*1|*1	*1|*1	*1|*1	*1|*37	rs1801159|rs1801265	*1/*40
HG03268	*2|*1	*Amb|*1	*9|*9	*2|*17	*1|*2	*1|*1	*36|*1	*7|*3	*1|*2	*1|*1	*20|*37	*1|*Amb	*1/*45
HG03269	*1|*2	*1|*Amb	*9|*9	*2|*9	*1|*1	*1|*1	*36|*36	*7|*1	*2|*1	*1|*1	*37|*37	*1|rs1801265	*1/*45
HG03270	*2|*2	*1|*1	*9|*1	*17|*1	*2|*1	*1|*1	*36|*36	*3|*1	*1|*1	*1|*1	*37|*37	rs1801159|*1	*17/*4
HG03271	*1|*2	*1|*Amb	*9|*1	*1|*1	*1|*1	*1|*1	*36|*36	*1|*7	*2|*1	*1|*1	*37|*20	*Amb|rs1801265	*1/*1
HG03272	*1|*2	*1|*1	*9|*9	*1|*1	*1|*1	*1|*1	*36|*36	*7|*3	*1|*1	*1|*1	*37|*37	rs1801265|*1	*1/*17
HG03279	*1|*2	*1|*1	*1|*18	*35|*1	*1|*1	*11|*1	*36|*36	*1|*3	*1|*1	*1|*1	*1|*14	rs1801159|rs1801159	*17/*4
HG03280	*2|*1	*1|*17	*9|*1	*1|*1	*1|*1	*1|*1	*36|*36	*6|*1	*2|*1	*1|*1	*1|*31	*1|rs1801265	*1/*10
HG03291	*1|*2	*9|*17	*9|*9	*1|*1	*1|*1	*9|*8	*36|*36	*1|*1	*1|*1	*1|*1	*37|*37	*1|*1	*17/*43
HG03294	*1|*1	*1|*1	*22|*1	*1|*1	*1|*1	*1|*1	*36|*36	*1|*6	*2|*1	*1|*1	*37|*37	*1|rs1801265	*17/*29
HG03295	*1|*2	*1|*1	*18|*9	*17|*2	*1|*4	*1|*1	*36|*36	*7|*6	*1|*1	*1|*1	*31|*37	rs1801159|rs1801265	*17/*41
HG03296	*2|*1	*1|*1	*9|*1	*17|*1	*1|*1	*1|*1	*36|*36	*6|*6	*1|*2	*1|*1	*37|*37	rs1801159|rs1801265	*29/*41
HG03297	*1|*1	*1|*1	*1|*1	*1|*1	*1|*1	*9|*1	*36|*36	*1|*1	*1|*2	*1|*1	*27|*1	*1|*Amb	*17/*2
HG03298	*1|*1	*26|*1	*18|*9	*17|*1	*2|*1	*1|*1	*36|*36	*1|*1	*1|*2	*1|*1	*37|*37	rs1801159|*Amb	*1/*1
HG03299	*1|*1	*1|*1	*9|*1	*1|*1	*1|*1	*1|*9	*36|*36	*1|*1	*2|*2	*1|*1	*37|*1	*Amb|*Amb	*1x2/*2
HG03300	*1|*1	*1|*9	*1|*9	*2|*2	*1|*1	*1|*1	*36|*36	*1|*1	*1|*2	*1|*1	*37|*37	*Amb|rs1801265	*1/*17
HG03301	*1|*1	*1|*1	*9|*1	*1|*1	*1|*1	*1|*9	*36|*36	*1|*1	*1|*1	*1|*1	*37|*20	*1|rs61622928	*1/*5
HG03302	*1|*1	*17|*17	*9|*1	*1|*2	*1|*1	*9|*1	*36|*36	*1|*1	*1|*2	*1|*1	*37|*37	*1|rs1801265	*17/*5
HG03303	*1|*1	*1|*17	*2|*9	*1|*17	*1|*1	*9|*1	*36|*1	*1|*6	*1|*2	*1|*1	*31|*1	*1|rs1801159	*1/*45
HG03304	*1|*1	*1|*9	*9|*9	*17|*1	*2|*1	*1|*8	*36|*36	*1|*6	*1|*1	*1|*1	*37|*27	*1|rs61622928	*29/*4x2
HG03305	*1|*1	*1|*1	*9|*2	*17|*1	*2|*1	*1|*9	*36|*1	*1|*6	*1|*1	*1|*1	*37|*1	*1|*1	*1/*29
HG03306	*1|*1	*31|*1	*9|*1	*1|*1	*1|*1	*1|*1	*36|*36	*1|*1	*1|*1	*1|*1	*20|*37	rs1801265|*1	*2/*29
HG03307	*2|*1	*1|*1	*9|*9	*1|*1	*1|*1	*1|*1	*36|*36	*6|*1	*1|*2	*1|*1	*37|*1	*1|rs1801159	*1/*1
HG03308	*1|*1	*1|*31	*9|*9	*1|*1	*1|*1	*1|*1	*36|*36	*1|*1	*1|*1	*1|*1	*37|*20	*1|rs1801265	*1/*29
HG03309	*1|*1	*1|*25	*1|*1	*1|*17	*1|*2	*1|*1	*36|*36	*1|*1	*1|*1	*1|*1	*27|*37	*1|*Amb	*17/*17
HG03310	*1|*1	*Amb|*1	*1|*1	*17|*1	*1|*1	*1|*1	*36|*36	*1|*1	*1|*1	*1|*1	*37|*37	*1|*1	*1/*17
HG03311	*1|*1	*17|*Amb	*1|*1	*17|*1	*1|*1	*1|*1	*36|*36	*1|*1	*1|*1	*1|*1	*37|*37	*1|*Amb	*1/*29
HG03312	*2|*1	*1|*1	*18|*9	*1|*1	*1|*1	*1|*9	*36|*36	*1|*1	*2|*1	*1|*1	*15|*37	*1|rs1801265	Amb
HG03313	*1|*1	*1|*1	*9|*9	*2|*1	*1|*1	*1|*5	*36|*36	*1|*1	*1|*1	*1|*1	*37|*14	rs1801265|*1	Amb
HG03314	*1|*1	*1|*1	*9|*9	*2|*1	*1|*1	*1|*1	*36|*36	*1|*1	*1|*1	*1|*1	*14|*15	*1|rs1801265	Amb
HG03342	*1|*8	*1|*1	*1|*1	*1|*2	*1|*4	*9|*1	*36|*36	*1|*6	*1|*1	*1|*1	*37|*20	*1|rs1801265	*17x2/*2
HG03343	*2|*1	*Amb|*1	*9|*9	*2|*1	*1|*1	*1|*1	*36|*36	*1|*1	*1|*1	*1|*1	*43|*31	rs1801159|*1	*1/*1
HG03344	*1|*1	*1|*1	*9|*1	*1|*2	*1|*4	*1|*1	*36|*36	*1|*1	*1|*1	*1|*1	*43|*20	rs1801159|*1	*1/*17x2
HG03350	*2|*1	*1|*1	*22|*18	*17|*17	*2|*2	*1|*1	*36|*36	*7|*1	*1|*2	*1|*1	*37|*37	rs1801159|*1	*1/*1
HG03351	*1|*1	*1|*1	*18|*1	*2|*17	*1|*2	*1|*1	*36|*36	*1|*1	*1|*2	*1|*1	*37|*37	*1|rs1801159	*1/*17
HG03352	*2|*1	*1|*1	*22|*22	*2|*17	*1|*2	*1|*1	*36|*36	*7|*1	*1|*1	*1|*1	*37|*37	rs1801159|rs1801159	*1/*1
HG03354	*1|*1	*17|*Amb	*9|*1	*1|*1	*1|*1	*9|*9	*1|*36	*6|*1	*1|*Amb	*1|*1	*20|*37	rs1801265|rs61622928	*1/*139
HG03363	*2|*1	*9|*1	*9|*1	*17|*2	*1|*1	*1|*1	*36|*36	*6|*6	*1|*2	*1|*1	*31|*37	*1|rs1801265	*1/*29
HG03366	*1|*2	*1|*1	*22|*1	*1|*17	*1|*2	*9|*1	*36|*36	*1|*6	*1|*1	*1|*1	*20|*37	*1|*1	*17/*29
HG03367	*2|*2	*1|*17	*9|*9	*17|*17	*2|*2	*1|*1	*36|*36	*1|*7	*1|*2	*1|*1	*37|*31	*Amb|rs57918000	*29/*41
HG03368	*2|*2	*17|*1	*9|*1	*17|*17	*2|*2	*1|*1	*36|*36	*7|*1	*2|*1	*1|*1	*31|*20	*Amb|*1	*17/*41
HG03369	*1|*1	*1|*1	*1|*9	*17|*17	*2|*2	*1|*1	*36|*36	*1|*1	*2|*1	*1|*1	*37|*43	*1|rs61622928	*17/*2
HG03370	*1|*1	*1|*1	*9|*1	*2|*35	*1|*1	*1|*1	*36|*36	*7|*1	*1|*1	*1|*1	*37|*37	rs1801265|rs1801265	Amb
HG03371	*1|*1	*1|*1	*9|*1	*35|*17	*1|*2	*1|*1	*36|*36	*1|*1	*1|*1	*1|*1	*37|*37	rs1801265|*1	*1/*17
HG03372	*1|*2	*1|*1	*9|*9	*1|*1	*1|*1	*9|*8	*36|*36	*1|*1	*1|*2	*1|*1	*37|*20	*Amb|rs1801265	*125/*29
HG03373	*8|*8	*9|*1	*9|*1	*17|*17	*2|*2	*1|*1	*36|*36	*1|*7	*1|*1	*1|*1	*43|*37	rs1801159|rs1801159	*1/*10
HG03374	*8|*1	*9|*1	*1|*9	*17|*1	*2|*1	*1|*9	*36|*36	*1|*1	*1|*1	*1|*1	*37|*37	rs1801159|rs1801265	*1/*29
HG03376	*2|*2	*1|*Amb	*1|*9	*2|*2	*1|*1	*1|*1	*36|*36	*3|*7	*2|*Amb	*1|*1	*41|*37	*1|*1	*10/*45
HG03378	*1|*1	*17|*17	*1|*1	*17|*1	*1|*1	*1|*1	*36|*36	*1|*1	*1|*1	*1|*1	*14|*37	*Amb|*1	*1/*5
HG03380	*1|*2	*Amb|*1	*1|*9	*1|*1	*2|*1	*9|*1	*36|*36	*6|*1	*Amb|*1	*1|*1	*37|*37	rs1801265|*Amb	*2/*5
HG03382	*1|*8	*1|*1	*1|*1	*17|*2	*1|*1	*1|*1	*36|*36	*1|*1	*1|*1	*1|*1	*37|*37	*1|*1	*1/*17
HG03385	*1|*1	*1|*1	*1|*9	*1|*2	*1|*1	*1|*1	*36|*36	*1|*1	*1|*2	*1|*1	*1|*37	*1|*1	*17/*2
HG03388	*2|*1	*1|*1	*9|*9	*2|*1	*1|*1	*1|*8	*36|*36	*1|*1	*1|*Amb	*1|*1	*14|*37	*1|*1	*17/*29
HG03391	*1|*1	*9|*1	*18|*1	*2|*35	*1|*1	*1|*11	*36|*36	*1|*1	*Amb|*Amb	*1|*1	*30|*Amb	*1|rs1801265	*17/*40
HG03394	*2|*1	*1|*1	*1|*1	*9|*1	*1|*1	*1|*1	*36|*36	*1|*6	*2|*1	*1|*1	*1|*31	*Amb|*1	*4/*4x2
HG03397	*1|*1	*1|*1	*1|*1	*1|*2	*1|*1	*1|*1	*36|*36	*7|*6	*1|*1	*1|*1	*37|*37	*1|*1	*1/*5
HG03401	*2|*2	*17|*1	*1|*1	*1|*17	*1|*1	*1|*1	*36|*36	*1|*1	*1|*1	*1|*1	*27|*37	rs1801265|*1	*17/*29
HG03410	*1|*2	*1|*1	*9|*9	*1|*13	*1|*1	*1|*1	*1|*36	*6|*3	*2|*1	*1|*1	*37|*37	rs1801159|*1	*17/*29
HG03419	*1|*8	*1|*1	*1|*9	*17|*1	*2|*1	*1|*9	*36|*36	*1|*1	*3|*2	*1|*1	*37|*1	rs1801159|*Amb	Amb
HG03428	*8|*1	*1|*1	*18|*1	*1|*17	*1|*2	*1|*1	*36|*1	*3|*6	*2|*1	*1|*1	*Amb|*27	rs1801265|*1	*1/*5
HG03432	*1|*1	*1|*1	*9|*Amb	*1|*17	*1|*1	*1|*1	*36|*36	*1|*1	*1|*1	*1|*1	*37|*41	*1|*Amb	*17/*45
HG03433	*1|*1	*1|*1	*2|*9	*17|*2	*1|*1	*1|*1	*36|*36	*1|*7	*2|*1	*1|*1	*37|*27	*1|rs1801265	*1/*29
HG03436	*1|*1	*17|*1	*9|*Amb	*1|*17	*1|*2	*1|*1	*36|*36	*7|*1	*1|*1	*1|*1	*14|*Amb	*1|*1	*1/*10
HG03437	*8|*1	*17|*1	*9|*9	*1|*1	*1|*1	*1|*1	*1|*36	*3|*1	*1|*1	*1|*1	*41|*1	*1|*1	*106/*29
HG03438	*1|*1	*1|*17	*1|*9	*17|*1	*2|*1	*1|*1	*36|*36	*6|*3	*1|*1	*1|*1	*37|*1	*1|*1	Amb
HG03439	*2|*2	*1|*1	*1|*9	*1|*1	*1|*1	*1|*1	*36|*1	*1|*3	*2|*Amb	*1|*1	*37|*37	*Amb|*1	*1/*5
HG03442	*1|*8	*1|*9	*18|*1	*2|*1	*1|*1	*1|*1	*1|*36	*3|*1	*2|*1	*1|*1	*37|*Amb	rs1801160|rs1801265	*2x2/*29
HG03445	*1|*1	*18|*1	*1|*1	*1|*1	*1|*1	*1|*8	*36|*36	*7|*1	*1|*1	*1|*1	*37|*37	rs1801265|*1	*17/*17
HG03446	*1|*1	*1|*1	*1|*9	*1|*1	*1|*1	*1|*9	*36|*36	*7|*1	*1|*Amb	*1|*1	*37|*37	rs1801265|*1	*17/*17
HG03449	*2|*1	*1|*1	*1|*9	*2|*17	*2|*1	*1|*1	*36|*36	*1|*1	*1|*1	*1|*1	*37|*1	*1|*Amb	*1/*10
HG03451	*1|*1	*1|*1	*9|*1	*1|*17	*1|*1	*1|*1	*36|*36	*7|*1	*1|*2	*1|*1	*37|*14	*1|*1	*1/*17
HG03452	*1|*1	*1|*1	*1|*9	*1|*1	*1|*1	*9|*1	*36|*36	*1|*1	*1|*1	*1|*1	*37|*37	*1|*1	*2x3/*29
HG03453	*1|*1	*1|*1	*1|*1	*1|*1	*1|*1	*1|*1	*36|*36	*1|*1	*2|*1	*1|*1	*14|*37	*1|*1	*1/*29
HG03454	*2|*8	*17|*17	*22|*1	*1|*17	*1|*2	*1|*1	*36|*36	*6|*1	*1|*1	*1|*1	*1|*37	rs142619737|*1	*17/*36
HG03455	*1|*1	*9|*1	*18|*9	*2|*1	*1|*1	*1|*1	*36|*1	*1|*3	*1|*2	*1|*1	*20|*37	*1|rs1801265	*17/*5
HG03456	*8|*1	*17|*1	*1|*9	*1|*1	*1|*1	*1|*1	*36|*36	*6|*1	*1|*1	*1|*1	*37|*20	rs142619737|*1	*17/*36
HG03457	*8|*8	*1|*17	*1|*18	*1|*17	*1|*1	*1|*1	*36|*36	*7|*7	*1|*2	*1|*1	*Amb|*27	rs1801265|rs1801265	*2/*4x2
HG03458	*2|*8	*1|*1	*Amb|*9	*1|*17	*1|*2	*8|*1	*36|*36	*1|*1	*1|*1	*1|*1	*20|*37	rs1801265|*1	*1/*10
HG03460	*1|*1	*1|*1	*22|*22	*1|*17	*1|*1	*1|*1	*36|*36	*6|*6	*2|*2	*1|*1	*37|*37	*Amb|*1	*10/*29
HG03461	*8|*1	*1|*1	*9|*9	*1|*1	*1|*1	*1|*1	*36|*36	*1|*1	*1|*1	*1|*1	*14|*37	rs1801265|rs1801265	*17/*5
HG03464	*1|*2	*Amb|*1	*1|*9	*1|*1	*1|*1	*1|*1	*36|*36	*6|*1	*1|*1	*1|*1	*37|*1	*1|rs1801159	*1/*17
HG03469	*1|*8	*1|*1	*1|*1	*17|*1	*2|*1	*1|*1	*36|*36	*1|*6	*1|*1	*1|*1	*37|*37	rs1801265|*1	Amb
HG03470	*2|*1	*Amb|*17	*1|*9	*17|*1	*2|*1	*1|*1	*36|*36	*1|*3	*1|*1	*1|*1	*1|*20	*1|rs1801265	Amb
HG03472	*8|*8	*1|*17	*1|*1	*2|*1	*1|*1	*1|*1	*1|*36	*3|*7	*1|*1	*1|*1	*1|*31	*1|*1	*2/*29
HG03473	*1|*1	*1|*9	*18|*1	*1|*1	*1|*1	*1|*1	*36|*1	*1|*6	*1|*1	*1|*1	*37|*1	rs1801265|*Amb	Amb
HG03476	*1|*1	*1|*9	*1|*18	*17|*1	*2|*1	*1|*1	*36|*36	*1|*1	*2|*Amb	*1|*1	*20|*1	rs1801159|*1	*2/*5
HG03478	*1|*8	*9|*1	*18|*1	*1|*1	*1|*1	*1|*1	*36|*36	*1|*1	*1|*1	*1|*1	*37|*1	rs1801265|*1	*1/*17
HG03479	*1|*1	*1|*1	*9|*Amb	*1|*17	*1|*2	*1|*1	*36|*36	*1|*7	*1|*1	*1|*1	*37|*37	*1|*1	*17/*17
HG03480	*1|*1	*9|*1	*18|*Amb	*1|*17	*1|*2	*1|*1	*36|*36	*1|*1	*1|*1	*1|*1	*37|*37	rs1801265|*1	*1/*17
HG03484	*2|*1	*Amb|*Amb	*9|*9	*2|*1	*1|*1	*1|*1	*36|*1	*1|*3	*2|*1	*1|*1	*41|*37	rs1801265|rs1801265	*17/*17
HG03485	*1|*1	*1|*1	*9|*9	*1|*17	*2|*1	*1|*1	*36|*36	*7|*1	*2|*2	*1|*1	*37|*41	rs1801265|*Amb	*1/*36
HG03486	*2|*1	*Amb|*Amb	*9|*9	*2|*17	*1|*2	*1|*1	*36|*36	*1|*7	*1|*2	*1|*1	*41|*41	rs1801265|rs1801265	*1/*17
HG03487	*1|*1	*1|*1	*1|*9	*2|*2	*1|*1	*1|*1	*1|*1	*3|*3	*1|*1	*1|*1	*37|*1	rs1801265|rs1801265	*1/*1
HG03488	*1|*1	*1|*1	*1|*9	*2|*1	*1|*1	*1|*1	*1|*36	*3|*1	*1|*1	*1|*1	*37|*1	*1|rs1801265	*1/*1
HG03489	*1|*1	*1|*1	*9|*9	*2|*1	*1|*1	*1|*1	*1|*36	*3|*1	*1|*1	*1|*1	*37|*37	rs1801265|rs1801265	*1/*1
HG03490	*1|*1	*9|*9	*9|*9	*38|*3	*1|*1	*3|*1	*36|*1	*1|*3	*1|*Amb	*1|*1	*1|*37	rs2297595|*1	*4/*41
HG03491	*1|*1	*1|*1	*Amb|*1	*2|*17	*1|*1	*1|*1	*36|*36	*3|*3	*3|*3	*1|*1	*1|*1	rs1801160|*Amb	*2/*41
HG03492	*1|*1	*9|*1	*9|*Amb	*3|*17	*1|*1	*1|*1	*36|*36	*1|*3	*Amb|*3	*1|*1	*37|*1	rs2297595|*Amb	*2/*41
HG03499	*1|*1	*Amb|*1	*1|*9	*1|*1	*1|*1	*8|*1	*36|*36	*1|*1	*1|*1	*1|*1	*37|*37	rs1801265|rs1801159	*17/*4x2
HG03511	*1|*1	*1|*Amb	*1|*1	*2|*2	*1|*1	*1|*1	*36|*36	*6|*1	*3|*1	*1|*1	*27|*37	*1|rs1801265	*1/*1
HG03514	*2|*1	*1|*1	*Amb|*1	*17|*17	*2|*1	*1|*1	*36|*1	*1|*6	*1|*1	*1|*1	*37|*43	*1|rs1801160	*17/*17
HG03515	*1|*1	*1|*1	*9|*9	*1|*1	*1|*1	*9|*1	*36|*36	*1|*1	*Amb|*3	*1|*1	*37|*37	*Amb|rs57918000	*17/*2
HG03516	*1|*2	*1|*1	*9|*Amb	*1|*17	*1|*1	*9|*1	*36|*1	*1|*6	*3|*1	*1|*1	*37|*43	rs57918000|rs1801160	*17/*2
HG03517	*2|*2	*1|*1	*1|*9	*1|*1	*2|*1	*1|*9	*36|*1	*1|*6	*2|*1	*1|*1	*27|*31	*1|*1	*17/*17
HG03518	*1|*1	*1|*1	*9|*1	*1|*1	*1|*1	*1|*9	*36|*36	*7|*1	*1|*1	*1|*1	*27|*37	*1|*1	Amb
HG03519	*1|*2	*1|*1	*1|*9	*1|*1	*1|*1	*1|*9	*36|*36	*7|*1	*1|*1	*1|*1	*27|*31	*1|*1	*1/*17
HG03520	*1|*8	*9|*25	*18|*1	*2|*1	*1|*1	*1|*1	*36|*36	*1|*1	*2|*2	*1|*1	*37|*Amb	rs1801265|*1	*1/*17
HG03521	*1|*1	*1|*9	*1|*18	*1|*1	*1|*1	*1|*1	*36|*1	*1|*3	*1|*1	*1|*1	*37|*20	*Amb|*1	*1/*40
HG03522	*1|*8	*9|*25	*18|*1	*1|*1	*1|*1	*1|*1	*36|*36	*1|*1	*1|*2	*1|*1	*37|*43	rs61622928|rs1801265	*1/*1
HG03538	*1|*1	*9|*1	*9|*9	*13|*1	*1|*1	*8|*1	*36|*1	*1|*3	*1|*1	*1|*1	*37|*37	*1|rs1801265	*2/*2x2
HG03539	*8|*1	*1|*1	*9|*1	*1|*2	*1|*1	*1|*1	*36|*36	*7|*1	*1|*1	*1|*1	*37|*37	*Amb|*Amb	*17/*29
HG03540	*1|*8	*9|*1	*9|*9	*1|*1	*1|*1	*1|*1	*1|*36	*3|*7	*1|*1	*1|*1	*37|*37	rs1801265|*Amb	*17/*2x2
HG03547	*1|*1	*1|*Amb	*9|*9	*35|*1	*1|*1	*11|*1	*36|*36	*7|*1	*1|*1	*1|*1	*37|*37	*1|*1	Amb
HG03548	*1|*1	*17|*17	*1|*1	*1|*1	*1|*1	*1|*1	*36|*36	*1|*1	*1|*1	*1|*1	*37|*37	rs1801265|rs1801265	*17/*5
HG03556	*1|*1	*Amb|*17	*Amb|*9	*Amb|*1	*1|*2	*11|*9	*36|*36	*1|*1	*1|*Amb	*1|*1	*14|*37	*1|*Amb	*17/*5
HG03557	*8|*1	*1|*17	*1|*1	*1|*2	*1|*1	*1|*1	*36|*36	*1|*1	*Amb|*2	*1|*1	*37|*28	rs1801265|rs1801265	Amb
HG03558	*8|*1	*1|*1	*9|*1	*1|*2	*1|*1	*1|*1	*36|*36	*3|*1	*3|*1	*1|*1	*37|*37	*1|rs1801265	*1/*10
HG03559	*1|*1	*Amb|*1	*2|*1	*17|*17	*1|*2	*1|*1	*36|*36	*1|*6	*1|*1	*1|*1	*37|*37	rs1801265|*1	*2/*2
HG03563	*1|*1	*1|*9	*9|*18	*1|*2	*1|*1	*1|*1	*36|*36	*6|*1	*1|*1	*1|*1	*37|*37	rs1801265|rs1801265	*1/*29
HG03565	*1|*1	*1|*1	*1|*1	*2|*2	*1|*1	*1|*1	*36|*36	*1|*1	*1|*2	*1|*1	*37|*1	*Amb|*1	*17/*36
HG03567	*1|*1	*1|*1	*9|*9	*17|*1	*1|*1	*1|*1	*15|*36	*3|*6	*1|*1	*1|*1	*37|*20	*1|*1	*10/*2
HG03571	*1|*1	*1|*1	*9|*1	*1|*1	*1|*1	*1|*1	*36|*36	*6|*1	*1|*1	*1|*1	*37|*37	*1|*1	*17/*45
HG03572	*8|*2	*1|*1	*1|*1	*17|*1	*2|*1	*1|*1	*36|*36	*1|*6	*1|*2	*1|*1	*37|*14	rs1801159|rs1801265	*10/*5
HG03574	*2|*1	*1|*17	*22|*9	*17|*1	*2|*1	*1|*1	*36|*36	*1|*6	*2|*1	*1|*1	*37|*15	*Amb|*1	*29/*29
HG03575	*1|*2	*1|*1	*1|*9	*2|*1	*1|*1	*1|*1	*1|*15	*6|*3	*1|*1	*1|*1	*37|*37	*Amb|*1	*1/*40
HG03576	*1|*1	*17|*1	*9|*1	*17|*2	*2|*1	*1|*1	*36|*1	*1|*6	*2|*1	*1|*1	*37|*37	*Amb|*Amb	*1/*29
HG03577	*1|*2	*1|*1	*1|*9	*17|*35	*2|*1	*1|*11	*36|*36	*1|*1	*1|*1	*1|*1	*27|*37	rs1801265|rs1801265	*1/*10
HG03578	*1|*1	*1|*1	*1|*9	*1|*17	*1|*2	*8|*1	*36|*36	*1|*1	*1|*1	*1|*1	*37|*27	rs1801265|rs1801159	*17/*2
HG03579	*1|*1	*1|*1	*1|*9	*17|*1	*2|*1	*1|*8	*36|*36	*1|*1	*1|*1	*1|*1	*37|*37	rs1801265|rs1801265	Amb
HG03582	*2|*8	*1|*1	*1|*1	*17|*1	*1|*1	*1|*1	*36|*1	*1|*6	*1|*1	*1|*1	*Amb|*1	*1|rs1801265	*29/*5
HG03583	*2|*1	*1|*17	*9|*Amb	*1|*2	*1|*1	*8|*1	*36|*36	*1|*6	*Amb|*1	*1|*1	*27|*37	*1|*1	*17/*4x2
HG03584	*2|*2	*1|*17	*1|*9	*17|*2	*1|*1	*1|*1	*36|*36	*1|*1	*1|*Amb	*1|*1	*1|*37	*1|*1	*17/*5
HG03585	*1|*1	*1|*1	*1|*9	*1|*1	*1|*1	*1|*1	*1|*1	*3|*3	*3|*1	*1|*1	*1|*1	*1|rs1801265	*41/*41
HG03589	*1|*1	*9|*1	*1|*Amb	*17|*2	*1|*1	*1|*1	*1|*1	*3|*3	*3|*1	*1|*1	*1|*37	*1|rs1801265	Amb
HG03593	*1|*1	*1|*1	*9|*1	*38|*17	*1|*1	*3|*1	*1|*36	*3|*1	*3|*Amb	*1|*1	*37|*1	*1|rs1801160	Amb
HG03594	*1|*1	*1|*1	*1|*1	*38|*2	*1|*1	*3|*1	*1|*1	*3|*3	*Amb|*1	*1|*1	*37|*15	*1|*1	*1/*1
HG03595	*1|*1	*9|*1	*1|*1	*2|*1	*1|*1	*1|*1	*36|*1	*1|*3	*1|*3	*1|*1	*1|*37	*1|*1	*68/*1
HG03596	*1|*1	*1|*9	*1|*1	*38|*1	*1|*1	*3|*1	*1|*36	*3|*1	*1|*1	*1|*1	*15|*1	*1|*1	*68/*1
HG03598	*1|*1	*1|*1	*1|*9	*2|*1	*1|*1	*1|*1	*36|*1	*1|*3	*1|*3	*1|*1	*37|*1	*1|rs1801265	*7/*83
HG03600	*1|*1	*9|*1	*1|*9	*34|*1	*1|*1	*14|*1	*1|*36	*3|*1	*3|*3	*1|*1	*37|*37	rs1801265|*1	*2/*4
HG03603	*1|*1	*1|*1	*9|*1	*38|*1	*1|*1	*3|*1	*1|*1	*3|*3	*1|*Amb	*1|*1	*Amb|*1	*1|*1	Amb
HG03604	*1|*1	*1|*1	*9|*1	*1|*1	*1|*1	*1|*1	*36|*1	*1|*3	*1|*1	*1|*1	*37|*37	*1|rs1801159	Amb
HG03605	*1|*1	*1|*1	*1|*9	*2|*2	*1|*1	*1|*1	*36|*36	*1|*1	*1|*1	*1|*1	*37|*37	*1|*1	*1/*1
HG03606	*1|*1	*1|*1	*1|*Amb	*2|*2	*1|*1	*1|*1	*36|*1	*1|*3	*1|*1	*1|*1	*1|*37	*1|*1	*1/*1
HG03607	*1|*1	*9|*1	*1|*9	*2|*2	*1|*1	*1|*1	*1|*36	*3|*1	*1|*1	*1|*1	*37|*37	*1|*1	Amb
HG03611	*1|*1	*1|*1	*1|*22	*1|*1	*1|*1	*1|*1	*1|*36	*3|*1	*1|*1	*1|*1	*37|*1	*1|rs1801160	*1/*1x2
HG03615	*1|*1	*1|*9	*1|*1	*2|*2	*1|*1	*1|*1	*36|*1	*3|*3	*1|*Amb	*1|*1	*1|*37	*1|*1	*1/*1
HG03616	*1|*1	*9|*1	*9|*1	*1|*2	*1|*1	*1|*1	*36|*36	*1|*1	*Amb|*1	*1|*1	*Amb|*1	*1|*Amb	*1/*10
HG03617	*1|*1	*1|*9	*1|*9	*2|*2	*1|*1	*1|*1	*36|*36	*3|*1	*Amb|*1	*1|*1	*37|*1	*1|*1	*1/*10
HG03618	*1|*1	*1|*1	*22|*9	*1|*1	*1|*3	*1|*2	*1|*1	*3|*3	*3|*1	*1|*1	*14|*1	*1|*1	*1/*10
HG03619	*1|*1	*9|*1	*1|*2	*38|*1	*2|*1	*3|*1	*1|*1	*3|*3	*1|*1	*1|*1	*1|*Amb	*1|rs1801265	*113/*2
HG03620	*1|*1	*1|*1	*22|*2	*1|*1	*3|*1	*2|*1	*1|*1	*3|*3	*3|*1	*1|*1	*1|*1	*1|*1	*10/*2
HG03624	*1|*1	*1|*1	*9|*9	*1|*1	*1|*3	*1|*2	*36|*1	*1|*3	*1|*Amb	*1|*1	*1|*1	*1|*Amb	*1/*2x2
HG03625	*1|*1	*1|*1	*1|*1	*1|*2	*1|*1	*1|*1	*1|*36	*3|*1	*1|*1	*1|*1	*14|*14	*Amb|*1	Amb
HG03626	*1|*1	*1|*1	*9|*1	*1|*1	*3|*1	*2|*1	*1|*1	*3|*3	*Amb|*1	*1|*1	*1|*14	*Amb|*1	*2x2/*41
HG03629	*1|*1	*1|*1	*1|*1	*38|*1	*1|*3	*3|*2	*1|*36	*3|*1	*1|*1	*1|*1	*15|*37	*Amb|*1	*1/*1
HG03631	*1|*1	*9|*1	*9|*9	*2|*2	*1|*1	*1|*1	*1|*36	*3|*1	*1|*1	*1|*1	*37|*37	rs1801159|*1	*4/*41
HG03633	*1|*1	*1|*9	*1|*9	*1|*1	*1|*1	*1|*1	*1|*1	*3|*3	*3|*Amb	*1|*1	*37|*37	*Amb|*Amb	*111/*2
HG03634	*1|*1	*1|*1	*1|*22	*17|*17	*1|*1	*1|*1	*1|*1	*3|*3	*1|*Amb	*1|*1	*1|*14	rs1801159|*1	*1x2/*41
HG03635	*1|*1	*1|*1	*1|*1	*1|*17	*1|*1	*1|*1	*1|*1	*3|*3	*3|*Amb	*1|*1	*37|*14	*Amb|rs1801159	*2/*41
HG03636	*1|*1	*1|*1	*9|*1	*2|*38	*1|*1	*1|*3	*36|*1	*3|*3	*Amb|*1	*1|*1	*1|*1	rs1801265|*1	*2/*2
HG03639	*1|*1	*1|*9	*2|*9	*2|*2	*1|*1	*1|*1	*1|*36	*3|*1	*3|*Amb	*1|*1	*1|*1	*Amb|rs1801265	*1/*1
HG03640	*1|*1	*9|*1	*9|*Amb	*38|*38	*1|*1	*3|*3	*36|*1	*1|*3	*3|*1	*1|*1	*1|*37	rs1801159|*1	Amb
HG03641	*1|*1	*1|*1	*2|*Amb	*2|*38	*1|*1	*1|*3	*36|*36	*1|*1	*Amb|*1	*1|*1	*1|*37	*Amb|rs1801159	Amb
HG03642	*1|*1	*1|*1	*1|*9	*3|*2	*1|*1	*1|*1	*1|*36	*3|*1	*1|*3	*1|*1	*37|*37	*1|*1	*1/*111
HG03643	*1|*1	*1|*1	*Amb|*9	*1|*17	*1|*1	*1|*1	*1|*1	*1|*3	*Amb|*3	*1|*1	*1|*37	rs1801265|*1	*2/*7
HG03644	*1|*2	*1|*9	*Amb|*9	*2|*1	*1|*16	*1|*66	*36|*1	*3|*3	*3|*1	*1|*1	*37|*1	*1|*Amb	*1/*43
HG03645	*1|*1	*1|*1	*9|*1	*17|*2	*1|*1	*1|*1	*1|*36	*1|*3	*1|*3	*1|*1	*37|*37	*1|rs17376848	*2/*5
HG03646	*1|*1	*1|*1	*Amb|*2	*17|*2	*1|*1	*1|*1	*1|*36	*3|*1	*1|*1	*1|*1	*37|*1	*1|*1	Amb
HG03649	*1|*1	*1|*1	*9|*1	*1|*17	*1|*1	*1|*1	*1|*36	*3|*1	*1|*Amb	*1|*1	*Amb|*1	*Amb|*Amb	*2/*7
HG03650	*1|*1	*1|*1	*1|*1	*1|*2	*1|*1	*1|*1	*1|*36	*3|*3	*1|*1	*1|*1	*1|*37	*1|*1	Amb
HG03651	*1|*1	*1|*1	*1|*1	*17|*1	*1|*1	*1|*1	*1|*36	*3|*3	*Amb|*1	*1|*1	*Amb|*1	*Amb|*1	*2/*2
HG03652	*1|*1	*1|*1	*Amb|*9	*2|*2	*1|*1	*1|*1	*1|*36	*3|*1	*Amb|*1	*1|*3	*37|*37	*Amb|*1	Amb
HG03653	*1|*1	*9|*1	*9|*9	*1|*1	*1|*1	*1|*1	*1|*36	*3|*3	*1|*Amb	*1|*1	*Amb|*1	*1|rs1801265	Amb
HG03654	*1|*1	*1|*9	*9|*9	*2|*1	*1|*1	*1|*1	*1|*36	*3|*3	*Amb|*Amb	*1|*1	*37|*Amb	*1|*1	*2/*2
HG03660	*1|*1	*1|*1	*9|*1	*2|*1	*1|*1	*1|*1	*1|*36	*3|*3	*1|*3	*1|*1	*1|*1	rs1801265|*1	*10/*2
HG03663	*2|*1	*1|*1	*9|*9	*2|*2	*1|*1	*1|*1	*1|*22	*3|*3	*3|*1	*1|*1	*1|*1	*Amb|*1	*1/*1
HG03667	*1|*1	*1|*21	*10|*1	*2|*2	*1|*1	*1|*1	*1|*1	*3|*3	*Amb|*3	*1|*1	*37|*14	rs1801159|*1	Amb
HG03668	*1|*1	*1|*1	*Amb|*1	*1|*2	*1|*1	*1|*1	*1|*1	*3|*3	*1|*1	*1|*1	*1|*15	*1|*1	*1/*39
HG03669	*1|*1	*1|*1	*10|*Amb	*2|*1	*1|*1	*1|*1	*1|*1	*3|*3	*3|*1	*1|*1	*37|*1	*1|*1	*1/*39
HG03672	*1|*1	*1|*1	*9|*1	*1|*2	*1|*1	*1|*1	*1|*36	*3|*1	*3|*3	*3|*3	*37|*1	rs1801160|rs1801160	*10/*41
HG03673	*2|*1	*9|*1	*Amb|*1	*1|*2	*1|*1	*1|*1	*1|*36	*3|*1	*3|*3	*1|*1	*37|*37	rs1801265|rs1801265	Amb
HG03679	*1|*2	*9|*9	*9|*Amb	*2|*2	*1|*1	*1|*1	*1|*1	*3|*3	*1|*1	*1|*1	*37|*37	*1|*1	Amb
HG03680	*1|*1	*Amb|*1	*1|*1	*1|*1	*1|*16	*1|*66	*1|*1	*3|*3	*3|*3	*1|*1	*37|*37	rs2297595|rs1801265	*4/*41
HG03681	*1|*1	*1|*1	*1|*9	*2|*1	*1|*1	*1|*1	*1|*36	*3|*1	*3|*1	*1|*1	*37|*15	rs2297595|rs1801160	*1/*1
HG03682	*2|*1	*9|*1	*9|*9	*17|*2	*1|*1	*1|*1	*36|*22	*1|*3	*1|*1	*1|*1	*1|*37	rs1801265|*1	Amb
HG03683	*1|*1	*1|*1	*9|*9	*17|*1	*1|*1	*1|*2	*36|*36	*1|*1	*1|*3	*1|*1	*1|*37	*1|*1	*1/*1
HG03684	*1|*1	*1|*1	*9|*9	*1|*38	*1|*1	*2|*3	*1|*36	*1|*1	*3|*3	*1|*1	*37|*1	*1|*1	Amb
HG03685	*1|*1	*1|*14	*2|*1	*2|*2	*1|*1	*1|*1	*1|*1	*3|*3	*1|*3	*1|*1	*1|*37	*Amb|*Amb	*2/*41
HG03686	*1|*1	*1|*1	*1|*1	*38|*1	*1|*1	*3|*2	*36|*36	*3|*3	*1|*3	*1|*1	*37|*1	*1|*1	Amb
HG03687	*1|*1	*1|*1	*1|*1	*38|*2	*1|*1	*3|*1	*1|*1	*3|*3	*3|*1	*1|*1	*1|*37	rs1801265|*1	*1/*43
HG03688	*1|*1	*1|*1	*9|*9	*2|*17	*1|*1	*1|*1	*1|*36	*3|*1	*1|*1	*1|*1	*37|*1	rs1801160|*1	*1/*1
HG03689	*1|*1	*1|*1	*9|*Amb	*2|*2	*1|*1	*1|*1	*1|*1	*3|*3	*1|*1	*1|*1	*1|*37	*1|*1	*1/*1
HG03690	*1|*1	*1|*1	*9|*2	*17|*1	*1|*1	*1|*1	*1|*1	*3|*3	*3|*2	*1|*1	*1|*37	*Amb|*1	*2/*2
HG03691	*1|*1	*1|*1	*2|*1	*2|*2	*1|*1	*1|*1	*36|*36	*3|*1	*1|*3	*1|*1	*37|*Amb	*Amb|*1	Amb
HG03692	*1|*1	*1|*1	*1|*1	*2|*1	*1|*1	*1|*1	*1|*36	*3|*3	*3|*1	*1|*1	*1|*37	*1|rs527580106	*2x2/*36+*10
HG03693	*1|*2	*1|*9	*9|*Amb	*17|*1	*1|*1	*1|*1	*1|*36	*3|*1	*Amb|*1	*1|*1	*1|*1	*1|*1	*2/*41
HG03694	*1|*1	*1|*1	*1|*9	*1|*1	*1|*1	*1|*1	*36|*36	*3|*1	*Amb|*3	*1|*1	*37|*37	rs1801160|*1	*1/*1
HG03695	*1|*1	*1|*1	*1|*Amb	*2|*17	*1|*1	*1|*1	*1|*36	*1|*1	*3|*1	*1|*1	*37|*37	*1|*1	*1/*1
HG03696	*1|*1	*9|*1	*9|*9	*2|*2	*1|*1	*1|*1	*36|*1	*1|*3	*1|*1	*1|*1	*37|*37	*Amb|*1	*1/*1
HG03697	*1|*1	*1|*9	*22|*9	*1|*1	*1|*1	*1|*1	*1|*1	*3|*3	*1|*3	*1|*3	*1|*1	rs1801159|*1	*1/*1
HG03698	*1|*1	*1|*1	*1|*9	*1|*1	*1|*1	*1|*1	*36|*1	*1|*3	*1|*1	*1|*1	*37|*1	rs1801159|*1	*2/*2
HG03699	*1|*1	*1|*1	*9|*1	*17|*17	*1|*1	*1|*1	*1|*1	*3|*3	*1|*3	*3|*1	*1|*37	*1|*1	Amb
HG03700	*1|*1	*1|*1	*1|*9	*2|*38	*1|*1	*1|*3	*36|*36	*1|*1	*Amb|*3	*1|*1	*37|*1	*1|*1	*1/*2x2
HG03701	*1|*1	*1|*1	*1|*1	*17|*2	*1|*1	*1|*1	*1|*36	*3|*1	*3|*Amb	*3|*1	*37|*1	*1|*1	Amb
HG03702	*1|*1	*18|*1	*1|*9	*2|*1	*1|*1	*1|*1	*36|*36	*3|*1	*3|*1	*1|*1	*1|*Amb	*1|*1	*1/*1
HG03703	*1|*1	*Amb|*Amb	*9|*1	*17|*17	*1|*1	*1|*1	*1|*36	*3|*1	*1|*3	*1|*1	*1|*1	*1|*1	*1/*99
HG03704	*1|*1	*1|*1	*1|*1	*1|*17	*1|*1	*1|*1	*36|*1	*1|*3	*1|*3	*1|*1	*1|*1	*1|*1	*1/*99
HG03705	*1|*1	*1|*1	*9|*9	*1|*1	*1|*1	*1|*1	*1|*36	*3|*3	*1|*1	*1|*1	*37|*1	rs1801265|*1	*1/*1
HG03706	*1|*1	*1|*9	*1|*1	*1|*1	*1|*1	*1|*1	*36|*36	*1|*1	*1|*Amb	*1|*1	*1|*37	*1|*1	Amb
HG03707	*1|*1	*1|*1	*9|*1	*1|*1	*1|*1	*1|*1	*1|*36	*3|*1	*1|*Amb	*1|*1	*1|*37	rs1801265|*1	Amb
HG03708	*1|*1	*1|*18	*1|*9	*17|*38	*1|*1	*1|*1	*36|*1	*1|*3	*1|*3	*1|*3	*37|*1	*1|*1	*2/*41
HG03709	*1|*1	*9|*1	*Amb|*2	*38|*2	*1|*1	*3|*1	*1|*36	*3|*1	*1|*1	*1|*1	*1|*1	*Amb|*1	Amb
HG03710	*1|*1	*1|*9	*1|*Amb	*17|*38	*1|*1	*1|*3	*36|*36	*1|*1	*1|*1	*1|*1	*1|*1	*1|*Amb	Amb
HG03711	*1|*1	*1|*1	*9|*1	*38|*2	*2|*1	*3|*1	*1|*1	*3|*3	*1|*1	*1|*3	*37|*37	*Amb|*1	*2/*4
HG03713	*1|*1	*1|*1	*9|*9	*1|*1	*1|*1	*1|*1	*36|*1	*1|*3	*1|*1	*1|*1	*14|*1	rs1801265|rs75017182,-rs56038477	Amb
HG03714	*1|*1	*1|*1	*9|*1	*38|*2	*1|*1	*3|*1	*1|*1	*3|*3	*1|*1	*1|*1	*Amb|*1	rs1801265|*1	Amb
HG03716	*1|*1	*1|*9	*1|*22	*2|*38	*1|*1	*1|*3	*1|*1	*3|*3	*3|*3	*1|*1	*14|*1	rs1801265|*1	*1/*1
HG03717	*8|*1	*14|*1	*1|*9	*38|*2	*1|*1	*3|*1	*36|*1	*3|*3	*1|*1	*1|*1	*1|*37	rs75017182,-rs56038477|*1	Amb
HG03718	*1|*1	*1|*1	*9|*1	*17|*2	*1|*1	*1|*1	*1|*36	*3|*1	*1|*1	*1|*1	*37|*37	rs1801160|*1	*1/*1
HG03719	*1|*1	*9|*1	*1|*1	*2|*17	*1|*1	*1|*1	*36|*36	*3|*3	*3|*1	*1|*1	*37|*1	*1|rs17376848	*113/*4
HG03720	*1|*1	*1|*1	*Amb|*9	*17|*1	*1|*1	*1|*1	*1|*1	*3|*3	*1|*1	*1|*3	*37|*37	rs1801265|*Amb	*2/*5
HG03721	*2|*1	*9|*14	*Amb|*1	*1|*17	*1|*1	*1|*1	*1|*36	*3|*1	*3|*1	*3|*1	*37|*15	rs1801160|rs1801160	Amb
HG03722	*2|*1	*1|*1	*1|*1	*34|*17	*1|*1	*14|*1	*36|*36	*3|*3	*1|*Amb	*1|*1	*37|*1	*Amb|rs17376848	*4/*5
HG03725	*1|*1	*9|*1	*1|*9	*1|*2	*1|*1	*1|*1	*1|*36	*3|*3	*3|*1	*1|*1	*37|*37	*1|rs1801265	*113/*86
HG03727	*1|*1	*9|*1	*1|*9	*1|*17	*1|*1	*1|*1	*1|*1	*3|*3	*1|*3	*1|*1	*37|*1	*1|*1	*1/*1
HG03729	*1|*1	*14|*1	*1|*9	*2|*1	*1|*1	*1|*1	*1|*1	*3|*1	*1|*1	*3|*1	*37|*1	*Amb|*1	*1/*10
HG03730	*1|*1	*1|*1	*1|*1	*17|*17	*1|*1	*1|*1	*1|*36	*3|*1	*Amb|*1	*1|*1	*1|*37	*1|rs1801160	*2/*41
HG03731	*1|*1	*1|*1	*1|*1	*1|*1	*1|*1	*1|*1	*1|*1	*3|*3	*3|*3	*1|*1	*37|*1	*1|*1	*1/*10
HG03732	*1|*2	*9|*9	*9|*Amb	*1|*1	*1|*1	*1|*1	*1|*36	*3|*1	*3|*3	*1|*1	*37|*37	*1|rs1801160	Amb
HG03733	*1|*1	*1|*1	*1|*2	*17|*38	*1|*1	*1|*3	*1|*1	*3|*3	*1|*3	*1|*1	*37|*15	*1|rs1801160	*1/*1
HG03736	*1|*1	*1|*1	*1|*1	*2|*2	*1|*1	*1|*1	*1|*1	*3|*3	*1|*3	*1|*1	*37|*1	rs17376848|*1	*4/*4
HG03738	*1|*1	*1|*1	*1|*1	*1|*2	*1|*1	*1|*1	*36|*36	*1|*1	*1|*1	*1|*1	*37|*37	rs1801160|rs17376848	*4/*4
HG03740	*1|*1	*1|*2	*9|*1	*17|*17	*1|*1	*1|*1	*36|*1	*1|*3	*3|*3	*1|*1	*37|*1	rs1801265|*1	Amb
HG03741	*1|*1	*2|*1	*1|*1	*2|*2	*1|*1	*1|*1	*1|*1	*3|*3	*3|*3	*1|*1	*1|*37	*1|*1	*4/*4
HG03742	*1|*1	*1|*1	*1|*Amb	*1|*1	*1|*1	*1|*1	*36|*1	*1|*3	*3|*Amb	*1|*1	*1|*37	*1|*1	*4/*4
HG03743	*1|*1	*1|*1	*9|*9	*17|*1	*2|*1	*1|*1	*36|*36	*1|*1	*3|*Amb	*1|*1	*1|*1	*1|*1	*4/*41
HG03744	*1|*1	*1|*1	*1|*1	*2|*2	*1|*1	*1|*1	*36|*1	*1|*3	*Amb|*1	*1|*1	*15|*1	rs1801265|rs1801159	*2/*2x2
HG03745	*1|*1	*1|*1	*Amb|*1	*1|*1	*1|*3	*1|*2	*1|*36	*3|*1	*3|*Amb	*1|*3	*20|*24	rs1801160|*Amb	Amb
HG03746	*1|*1	*1|*1	*22|*9	*2|*1	*1|*1	*1|*1	*1|*1	*3|*3	*1|*1	*3|*1	*1|*1	*1|rs1801265	*1/*1
HG03750	*1|*1	*1|*1	*Amb|*1	*38|*17	*1|*2	*3|*1	*36|*36	*1|*1	*1|*1	*1|*1	*1|*37	rs1801265|*1	*4/*41
HG03752	*1|*1	*1|*1	*1|*1	*2|*1	*1|*1	*1|*1	*1|*1	*3|*3	*3|*1	*1|*1	*1|*1	rs1801265|*Amb	*1/*1
HG03753	*1|*1	*1|*1	*9|*1	*2|*17	*1|*1	*1|*1	*36|*1	*1|*3	*1|*Amb	*1|*1	*1|*37	rs1801265|*1	*1/*10
HG03754	*1|*1	*1|*1	*1|*1	*1|*17	*3|*1	*2|*1	*36|*36	*1|*1	*1|*1	*1|*1	*1|*1	rs1801160|rs1801265	*4/*41
HG03755	*1|*1	*14|*1	*1|*1	*34|*2	*1|*1	*14|*1	*1|*1	*3|*1	*3|*3	*1|*1	*15|*1	rs2297595|*1	*2/*41
HG03756	*1|*1	*Amb|*1	*9|*9	*2|*1	*1|*1	*1|*1	*1|*36	*3|*1	*3|*3	*1|*1	*37|*37	*1|*1	*10/*2
HG03757	*1|*1	*1|*1	*9|*1	*2|*2	*1|*1	*1|*1	*36|*36	*1|*1	*1|*1	*1|*1	*1|*37	rs1801159|rs3918290	*1/*1
HG03760	*1|*1	*1|*1	*9|*9	*1|*2	*1|*1	*2|*1	*1|*1	*3|*3	*1|*3	*1|*1	*Amb|*1	*1|*1	*1/*1
HG03761	*1|*1	*1|*1	*1|*9	*1|*17	*3|*1	*2|*1	*1|*1	*3|*3	*1|*1	*1|*1	*37|*37	rs1801160|rs1801159	*41/*41
HG03762	*1|*1	*1|*9	*1|*9	*2|*1	*1|*3	*1|*2	*36|*36	*1|*1	*Amb|*1	*1|*1	*14|*37	*Amb|rs1801159	*1/*36+*10
HG03763	*1|*1	*1|*1	*9|*1	*17|*2	*1|*1	*1|*1	*1|*36	*3|*1	*1|*Amb	*1|*1	*37|*37	rs1801160|*Amb	Amb
HG03765	*1|*1	*1|*9	*9|*9	*2|*2	*1|*1	*1|*1	*36|*36	*1|*1	*Amb|*1	*1|*1	*1|*37	*1|rs1801160	*1/*35
HG03767	*1|*1	*1|*1	*9|*1	*1|*17	*1|*1	*1|*1	*1|*1	*3|*3	*1|*3	*1|*1	*37|*1	*Amb|*1	*1/*1
HG03770	*1|*1	*1|*1	*9|*9	*1|*2	*1|*1	*1|*1	*36|*36	*1|*1	*1|*Amb	*1|*1	*37|*37	*1|*1	*4/*41
HG03771	*1|*1	*1|*1	*1|*Amb	*1|*2	*1|*1	*1|*1	*1|*1	*3|*3	*1|*Amb	*1|*1	*1|*1	rs1801265|*Amb	*1/*1
HG03772	*1|*8	*1|*1	*1|*9	*1|*2	*1|*1	*1|*1	*1|*1	*3|*3	*1|*1	*3|*1	*14|*37	*1|*1	*2/*4
HG03773	*1|*1	*1|*1	*1|*Amb	*2|*2	*1|*1	*1|*1	*36|*1	*1|*3	*3|*Amb	*1|*1	*1|*37	*Amb|*1	Amb
HG03774	*1|*1	*9|*9	*9|*9	*17|*2	*1|*1	*1|*1	*1|*36	*3|*1	*1|*1	*1|*1	*37|*1	rs1801265|*1	*2/*86
HG03775	*1|*1	*9|*1	*9|*1	*1|*38	*1|*1	*1|*3	*1|*1	*3|*3	*3|*1	*1|*1	*1|*37	rs1801265|rs1801265	*1/*10
HG03777	*1|*2	*1|*9	*1|*9	*1|*1	*1|*1	*1|*1	*36|*36	*1|*1	*1|*1	*1|*1	*1|*37	*1|*1	*2/*2
HG03778	*1|*1	*9|*1	*9|*9	*2|*2	*1|*1	*1|*1	*1|*36	*3|*1	*3|*3	*3|*1	*1|*15	*Amb|*1	*1/*1
HG03779	*1|*1	*1|*1	*1|*1	*2|*17	*1|*1	*1|*1	*1|*36	*3|*1	*3|*3	*1|*3	*1|*37	rs1801265|rs1801265	*1/*10
HG03780	*1|*1	*9|*1	*9|*1	*2|*1	*1|*1	*1|*1	*36|*1	*1|*3	*1|*3	*1|*1	*1|*1	*1|*1	*1/*112
HG03781	*1|*1	*1|*1	*1|*1	*2|*2	*1|*1	*1|*1	*1|*1	*3|*3	*1|*1	*3|*1	*1|*14	rs1801160|*1	*2/*99
HG03782	*1|*1	*14|*1	*1|*9	*1|*2	*1|*1	*1|*1	*36|*1	*1|*3	*1|*3	*1|*3	*1|*1	*1|*Amb	*1/*1
HG03784	*1|*1	*1|*1	*1|*1	*2|*38	*1|*1	*1|*3	*1|*1	*3|*3	*3|*1	*1|*1	*1|*1	*1|rs1801265	Amb
HG03785	*1|*1	*1|*1	*9|*1	*38|*2	*2|*1	*3|*1	*36|*1	*1|*3	*1|*1	*1|*1	*5|*1	*1|rs1801265	*1/*113
HG03786	*1|*1	*9|*1	*9|*1	*2|*2	*1|*1	*1|*1	*1|*1	*3|*3	*3|*Amb	*1|*1	*1|*37	*1|*1	*2/*41
HG03787	*1|*1	*1|*1	*1|*1	*2|*2	*1|*1	*1|*1	*1|*1	*1|*3	*1|*1	*1|*1	*37|*37	*1|rs1801265	*1/*1
HG03788	*1|*1	*1|*1	*9|*9	*2|*1	*1|*1	*1|*1	*1|*1	*3|*3	*1|*1	*1|*1	*1|*15	rs1801160|*1	Amb
HG03789	*1|*1	*1|*1	*1|*2	*1|*2	*1|*1	*1|*1	*1|*1	*3|*3	*1|*1	*1|*1	*37|*37	*1|*1	Amb
HG03790	*1|*1	*1|*1	*1|*2	*2|*2	*1|*1	*1|*1	*36|*1	*3|*3	*1|*3	*1|*1	*37|*37	rs1801265|*1	Amb
HG03792	*1|*1	*1|*1	*1|*Amb	*2|*17	*1|*1	*1|*1	*Amb|*1	*1|*3	*1|*1	*1|*1	*1|*1	*1|rs1801265	*10/*2
HG03793	*1|*1	*1|*1	*1|*9	*1|*17	*1|*1	*1|*1	*36|*36	*1|*1	*1|*3	*1|*1	*37|*1	*1|rs1801265	*41/*36+*10
HG03794	*1|*1	*9|*1	*1|*1	*2|*1	*1|*1	*1|*1	*36|*1	*3|*3	*1|*3	*1|*1	*1|*1	*1|*1	Amb
HG03795	*1|*1	*1|*1	*1|*1	*2|*17	*1|*1	*1|*1	*1|*36	*3|*1	*3|*3	*1|*1	*1|*1	*1|rs1801265	Amb
HG03796	*1|*1	*1|*1	*9|*9	*2|*2	*1|*1	*1|*1	*1|*36	*3|*1	*1|*Amb	*1|*1	*15|*1	*1|*1	*1x2/*10
HG03797	*1|*1	*14|*1	*9|*1	*2|*2	*1|*1	*1|*1	*1|*36	*3|*1	*1|*1	*1|*1	*1|*1	*Amb|rs17376848	*1x2/*2
HG03798	*1|*1	*1|*1	*1|*9	*2|*2	*1|*1	*1|*1	*1|*1	*3|*3	*1|*Amb	*1|*1	*1|*1	rs17376848|*1	*10/*2
HG03799	*1|*1	*1|*21	*9|*1	*1|*2	*1|*1	*1|*1	*36|*36	*1|*1	*3|*1	*1|*1	*1|*37	*1|*1	*10/*4
HG03800	*1|*1	*1|*1	*Amb|*1	*2|*1	*1|*1	*1|*1	*1|*36	*3|*1	*3|*Amb	*1|*1	*37|*37	*1|*1	Amb
HG03801	*1|*1	*1|*1	*1|*9	*2|*1	*1|*1	*1|*1	*1|*36	*3|*1	*3|*3	*1|*1	*37|*1	*1|*1	Amb
HG03802	*1|*1	*1|*9	*1|*1	*17|*38	*1|*1	*1|*3	*Amb|*36	*1|*1	*3|*3	*1|*1	*1|*1	*1|*1	*1/*10
HG03803	*8|*1	*Amb|*1	*2|*1	*1|*17	*1|*1	*1|*1	*36|*36	*1|*3	*1|*1	*Amb|*1	*5|*1	*1|rs1801159	Amb
HG03804	*8|*1	*Amb|*9	*2|*1	*17|*17	*1|*1	*1|*1	*36|*36	*1|*1	*1|*3	*1|*1	*5|*1	*1|*1	*1/*10
HG03805	*1|*1	*9|*1	*Amb|*11	*2|*1	*1|*1	*1|*1	*1|*1	*3|*3	*Amb|*Amb	*1|*1	*37|*37	rs1801160|rs1801265	*1/*36+*10
HG03806	*1|*1	*1|*1	*1|*1	*38|*17	*1|*1	*3|*1	*1|*1	*3|*3	*1|*Amb	*1|*1	*1|*1	*1|rs1801159	*1/*1
HG03807	*1|*1	*1|*9	*1|*Amb	*17|*2	*1|*1	*1|*1	*1|*1	*3|*3	*1|*Amb	*1|*1	*1|*37	*1|rs1801265	*1/*1
HG03808	*1|*1	*1|*1	*1|*1	*1|*38	*1|*1	*1|*3	*1|*1	*3|*3	*1|*1	*1|*1	*1|*37	*1|*1	*4/*5
HG03809	*1|*1	*1|*1	*1|*1	*1|*2	*1|*1	*1|*1	*1|*1	*3|*3	*3|*3	*1|*1	*15|*37	*Amb|rs1801265	*2/*36+*10
HG03812	*1|*1	*9|*1	*9|*1	*2|*1	*1|*1	*1|*1	*1|*1	*3|*3	*3|*1	*1|*1	*1|*1	*1|*1	Amb
HG03814	*1|*1	*1|*1	*Amb|*2	*2|*1	*1|*1	*1|*1	*36|*1	*1|*3	*3|*1	*1|*1	*37|*1	rs1801265|*1	*10/*2
HG03815	*1|*1	*1|*1	*22|*1	*1|*1	*1|*1	*1|*2	*36|*1	*1|*3	*3|*1	*1|*1	*1|*37	*1|*1	*1/*36+*10
HG03816	*1|*1	*1|*1	*1|*2	*1|*1	*1|*1	*2|*1	*1|*36	*3|*1	*3|*3	*1|*1	*37|*37	*1|*1	*10/*36+*10
HG03817	*1|*1	*9|*1	*1|*1	*17|*1	*1|*3	*1|*2	*1|*36	*3|*1	*1|*1	*1|*1	*1|*1	*Amb|*1	Amb
HG03821	*1|*1	*1|*1	*9|*9	*1|*1	*1|*1	*1|*1	*36|*1	*3|*3	*Amb|*1	*1|*3	*37|*1	*1|*1	*2/*41
HG03823	*1|*1	*9|*1	*1|*9	*1|*2	*1|*1	*1|*1	*1|*36	*3|*1	*1|*3	*1|*1	*1|*37	*1|*1	*10/*4
HG03824	*1|*1	*9|*1	*1|*1	*2|*38	*1|*1	*1|*3	*36|*1	*1|*3	*1|*1	*1|*1	*20|*37	rs1801265|*1	*10/*2
HG03825	*1|*1	*9|*9	*1|*1	*2|*2	*1|*1	*1|*1	*36|*36	*1|*1	*1|*3	*1|*1	*37|*1	rs1801265|*1	*2/*4
HG03826	*1|*1	*1|*14	*9|*9	*1|*1	*1|*1	*1|*1	*36|*1	*1|*3	*3|*1	*1|*1	*1|*1	*1|*1	Amb
HG03829	*1|*1	*1|*9	*9|*9	*1|*3	*1|*1	*1|*1	*1|*1	*3|*3	*1|*1	*1|*1	*1|*1	*Amb|*1	Amb
HG03830	*1|*1	*1|*1	*1|*9	*1|*1	*1|*1	*1|*1	*36|*36	*1|*1	*1|*1	*1|*1	*37|*1	*1|*Amb	*1/*36+*10
HG03831	*1|*1	*1|*1	*1|*9	*1|*3	*1|*1	*1|*1	*36|*1	*1|*3	*1|*1	*1|*1	*37|*1	*Amb|*1	*1/*1
HG03832	*1|*1	*1|*9	*9|*1	*1|*1	*1|*1	*1|*1	*1|*1	*3|*3	*3|*3	*1|*3	*1|*1	rs2297595|*1	*1/*1
HG03833	*1|*1	*1|*1	*1|*9	*2|*2	*1|*1	*1|*1	*1|*1	*3|*3	*3|*1	*1|*1	*14|*37	rs1801159|rs1801160	Amb
HG03834	*1|*1	*1|*1	*1|*1	*2|*1	*1|*1	*1|*1	*1|*1	*3|*3	*3|*3	*1|*1	*14|*1	rs1801159|*1	*1x2/*4
HG03836	*1|*1	*9|*1	*1|*9	*1|*2	*1|*1	*1|*1	*1|*1	*3|*3	*1|*3	*1|*1	*1|*1	*1|rs3918290	*1/*1
HG03837	*1|*1	*1|*1	*9|*Amb	*1|*2	*3|*1	*2|*1	*1|*1	*3|*3	*1|*1	*1|*1	*1|*37	*Amb|*1	*10/*10
HG03838	*1|*1	*1|*1	*1|*9	*38|*2	*1|*1	*3|*1	*36|*36	*1|*1	*1|*3	*1|*1	*1|*37	*1|rs17376848	*1/*1
HG03844	*1|*1	*1|*1	*9|*9	*1|*38	*1|*1	*1|*3	*1|*1	*3|*3	*Amb|*3	*3|*1	*1|*1	*1|*1	*2/*41
HG03846	*1|*1	*1|*9	*9|*9	*1|*1	*1|*1	*1|*1	*36|*1	*1|*3	*1|*3	*3|*1	*37|*1	*1|*1	*1/*1
HG03848	*1|*1	*1|*1	*1|*1	*2|*2	*1|*1	*1|*1	*36|*36	*1|*1	*3|*1	*1|*1	*37|*1	*1|rs1801160	Amb
HG03849	*1|*1	*1|*1	*Amb|*1	*2|*2	*1|*1	*1|*1	*36|*1	*1|*3	*1|*1	*1|*1	*1|*37	*1|rs1801160	*2/*5
HG03850	*1|*1	*1|*1	*9|*1	*1|*17	*1|*1	*1|*1	*1|*1	*3|*3	*Amb|*3	*1|*1	*1|*37	rs2297595|*1	*2/*2
HG03851	*1|*1	*1|*1	*1|*9	*2|*1	*1|*1	*1|*1	*1|*1	*3|*3	*1|*Amb	*1|*3	*37|*37	*1|*1	Amb
HG03854	*1|*1	*1|*1	*1|*9	*1|*2	*1|*1	*1|*1	*36|*1	*1|*3	*1|*1	*1|*1	*37|*1	*1|rs1801160	*41/*5
HG03856	*1|*1	*9|*1	*1|*1	*2|*2	*1|*1	*1|*1	*1|*36	*3|*1	*3|*1	*3|*1	*1|*1	*1|rs1801265	Amb
HG03857	*1|*1	*1|*9	*1|*9	*38|*2	*2|*1	*3|*1	*22|*1	*3|*3	*3|*1	*1|*1	*1|*1	rs1801265|*1	*1/*5
HG03858	*1|*1	*1|*1	*1|*1	*1|*38	*1|*1	*1|*3	*36|*1	*3|*3	*3|*1	*1|*1	*15|*37	*1|*1	*10/*43
HG03861	*1|*1	*1|*1	*9|*1	*2|*2	*1|*1	*1|*1	*1|*36	*3|*1	*1|*1	*1|*1	*1|*37	rs1801265|rs1801158	*2/*41
HG03862	*1|*1	*1|*1	*Amb|*1	*1|*1	*1|*1	*1|*1	*1|*1	*3|*3	*3|*1	*3|*1	*1|*1	*1|*1	*2/*43
HG03863	*1|*1	*1|*18	*1|*9	*38|*3	*1|*1	*3|*1	*1|*1	*3|*3	*3|*1	*1|*1	*37|*37	*1|rs1801160	*4/*68+*4
HG03864	*1|*1	*9|*1	*9|*Amb	*1|*2	*1|*1	*1|*1	*1|*36	*3|*1	*3|*1	*1|*1	*1|*1	*1|*1	*2/*4
HG03866	*1|*1	*1|*1	*1|*1	*17|*1	*1|*1	*1|*1	*1|*36	*3|*1	*1|*1	*1|*1	*37|*Amb	*1|*1	*2/*86
HG03867	*1|*1	*1|*1	*9|*1	*1|*17	*3|*1	*2|*1	*36|*1	*3|*3	*1|*Amb	*1|*1	*1|*37	rs1801265|*1	*1/*10
HG03868	*1|*1	*1|*1	*1|*9	*1|*1	*1|*1	*1|*1	*1|*1	*3|*3	*3|*3	*1|*1	*1|*Amb	*1|rs1801160	*2/*41
HG03869	*2|*1	*9|*1	*Amb|*1	*2|*17	*1|*1	*1|*1	*1|*1	*3|*3	*3|*Amb	*1|*1	*37|*1	*1|*1	Amb
HG03870	*1|*1	*1|*1	*1|*1	*17|*17	*1|*1	*1|*1	*36|*36	*1|*1	*3|*Amb	*1|*1	*1|*1	*1|*1	*41/*41
HG03871	*1|*1	*1|*1	*9|*9	*1|*1	*3|*1	*2|*1	*1|*36	*3|*3	*3|*Amb	*1|*3	*Amb|*1	*Amb|*Amb	*2/*35
HG03872	*1|*1	*1|*1	*1|*2	*1|*1	*1|*1	*1|*1	*36|*36	*1|*1	*3|*3	*1|*1	*37|*Amb	rs1801265|rs1801265	*2/*2
HG03873	*1|*1	*1|*1	*9|*1	*17|*1	*1|*1	*1|*1	*36|*1	*1|*3	*1|*1	*1|*1	*37|*37	*1|rs1801159	*2/*86
HG03874	*1|*1	*1|*1	*1|*9	*2|*1	*1|*1	*1|*1	*1|*36	*3|*1	*1|*1	*1|*1	*1|*37	rs1801265|rs1801160	*41/*36+*10
HG03875	*1|*1	*1|*1	*9|*9	*1|*17	*1|*1	*1|*1	*1|*1	*3|*3	*1|*Amb	*1|*1	*37|*1	*1|rs1801265	Amb
HG03882	*1|*1	*1|*1	*Amb|*Amb	*2|*1	*1|*1	*1|*1	*1|*1	*3|*3	*Amb|*3	*1|*1	*37|*37	*1|*Amb	*1/*112
HG03884	*1|*1	*1|*1	*9|*1	*38|*1	*1|*1	*3|*1	*1|*1	*3|*3	*1|*Amb	*1|*1	*37|*37	*1|*1	*4/*86
HG03885	*1|*1	*1|*1	*9|*1	*2|*2	*1|*1	*1|*1	*1|*19	*3|*1	*Amb|*1	*1|*1	*37|*37	*1|rs1801160	*1/*1
HG03886	*1|*1	*1|*1	*2|*9	*17|*17	*1|*1	*1|*1	*36|*1	*1|*3	*1|*1	*1|*1	*1|*37	*1|*1	*1/*1
HG03887	*1|*1	*1|*1	*1|*1	*17|*1	*1|*16	*1|*66	*1|*1	*3|*3	*1|*1	*1|*1	*1|*1	*1|*Amb	Amb
HG03888	*1|*1	*1|*1	*1|*1	*1|*2	*1|*1	*1|*1	*22|*1	*3|*3	*1|*1	*1|*3	*1|*1	*Amb|*1	*2/*41
HG03890	*2|*1	*9|*18	*Amb|*9	*1|*1	*1|*1	*14|*1	*1|*1	*3|*3	*3|*Amb	*1|*1	*1|*37	*1|*1	*39/*4
HG03894	*1|*1	*1|*1	*9|*1	*1|*1	*1|*1	*1|*1	*1|*36	*3|*1	*1|*3	*1|*1	*37|*37	rs527580106|*1	Amb
HG03895	*1|*1	*1|*1	*9|*1	*1|*2	*1|*1	*1|*1	*36|*1	*1|*3	*3|*1	*1|*1	*1|*37	*Amb|rs1801265	Amb
HG03896	*1|*1	*1|*1	*1|*9	*17|*2	*1|*1	*1|*1	*1|*1	*3|*3	*3|*3	*1|*1	*37|*37	rs1801160|rs2297595	*1/*2x2
HG03897	*1|*1	*21|*1	*1|*9	*1|*2	*1|*1	*1|*1	*1|*36	*3|*1	*Amb|*1	*1|*1	*37|*1	rs2297595|*Amb	Amb
HG03898	*1|*1	*1|*1	*9|*Amb	*34|*17	*1|*1	*14|*1	*1|*36	*3|*1	*1|*3	*1|*1	*1|*1	*1|*1	Amb
HG03899	*1|*1	*1|*1	*2|*1	*17|*3	*1|*1	*1|*1	*1|*1	*3|*3	*3|*3	*1|*1	*15|*37	rs1801160|*1	*1/*1
HG03900	*1|*1	*1|*9	*1|*9	*1|*2	*1|*1	*1|*1	*1|*36	*3|*1	*1|*Amb	*1|*1	*1|*1	rs3918290|*1	Amb
HG03902	*1|*1	*1|*1	*9|*1	*17|*38	*1|*1	*1|*3	*1|*1	*3|*3	*3|*1	*1|*1	*Amb|*1	rs17376848|*1	*1/*86
HG03904	*1|*1	*1|*Amb	*Amb|*9	*17|*2	*1|*1	*1|*1	*36|*1	*1|*3	*3|*1	*1|*1	*1|*37	*1|rs1801265	*1/*68+*68+*4
HG03905	*1|*1	*1|*1	*9|*2	*2|*1	*1|*1	*1|*1	*36|*36	*1|*1	*1|*3	*1|*1	*37|*14	*1|*Amb	*1/*1
HG03906	*1|*1	*1|*1	*2|*Amb	*2|*17	*1|*1	*1|*1	*36|*36	*1|*1	*3|*3	*1|*1	*14|*37	*Amb|rs1801265	*1/*1
HG03907	*1|*1	*1|*1	*1|*2	*2|*3	*1|*1	*1|*1	*1|*1	*3|*1	*1|*1	*1|*1	*37|*37	*1|*Amb	*2/*36+*10
HG03908	*1|*1	*1|*1	*9|*9	*2|*38	*1|*1	*1|*3	*1|*1	*3|*3	*3|*1	*1|*1	*1|*1	rs17376848|*Amb	*4/*5
HG03909	*1|*1	*1|*1	*9|*1	*2|*3	*1|*1	*1|*1	*1|*1	*3|*1	*3|*1	*1|*1	*1|*37	*Amb|*1	*2/*4
HG03910	*1|*1	*1|*1	*9|*1	*1|*3	*1|*1	*1|*1	*36|*1	*1|*3	*1|*Amb	*1|*1	*37|*37	*1|*1	*1/*1
HG03911	*1|*1	*1|*Amb	*1|*9	*17|*2	*1|*1	*1|*1	*1|*1	*3|*3	*1|*3	*1|*1	*1|*1	*1|rs1801160	*4/*68+*4
HG03913	*2|*1	*1|*9	*9|*Amb	*2|*1	*1|*1	*1|*1	*1|*1	*3|*3	*3|*1	*1|*1	*1|*1	rs17376848|*1	*10/*4
HG03914	*1|*1	*1|*1	*1|*1	*2|*17	*1|*1	*1|*1	*1|*1	*1|*3	*1|*1	*1|*1	*37|*1	*1|rs1801265	*2/*4
HG03915	*1|*2	*1|*9	*1|*9	*17|*2	*1|*1	*1|*1	*1|*1	*1|*3	*1|*3	*1|*1	*37|*1	rs1801265|*1	*2/*4
HG03916	*1|*1	*9|*9	*1|*9	*17|*2	*1|*1	*1|*1	*1|*36	*3|*1	*3|*1	*1|*1	*20|*1	rs17376848|*1	*1/*43
HG03917	*1|*1	*1|*1	*1|*1	*1|*2	*1|*16	*1|*66	*1|*1	*3|*3	*1|*1	*1|*1	*37|*1	rs1801265|*1	*1/*43
HG03919	*1|*1	*1|*1	*1|*1	*2|*2	*1|*1	*1|*1	*36|*36	*1|*1	*1|*1	*1|*1	*1|*14	*1|rs17376848	*1/*1
HG03920	*1|*1	*1|*1	*9|*Amb	*34|*38	*1|*1	*14|*3	*1|*1	*3|*3	*3|*3	*1|*1	*37|*1	*1|rs1801265	*35/*86
[truncated: 1,216 more rows]
