# Supplementary material for: Star allele search: a pharmacogenetic annotation database and user-friendly search tool of publicly available 1000 Genomes Project biospecimens
Source: BMC Genomics. 2024 Jan 26;25:116. doi: 10.1186/s12864-024-09994-6 (PMC10811916; doi:10.1186/s12864-024-09994-6)
Supplement: Supplementary file 2 — Additional file 2: Table S2. Cyrius CYP2D6 Output Details. [file 12864_2024_9994_MOESM2_ESM.xlsx]

## Sheet: TableS2
Sample	Coverage_MAD	Median_depth	Total_CN	Variants_called	Genotype	Filter	Raw_star_allele	Call_info	Star Allele Search Annotation		Table S2. Cyrius CYP2D6 Output Details
HG00096	0.072	40.05	4	c("g.42126611C>G", "g.42128945C>T", "g.42129809T>C", "g.42129819G>T", "g.42130692G>A")	*1/*4	PASS	c("*1_*4", "*39_*4.009")	pick_common_allele	Amb
HG00097	0.077	39.225	4	c("g.42126611C>G", "g.42128945C>T", "g.42129754G>A", "g.42130692G>A")	*1/*4	PASS	c("*1_*4.019", "*39_*4.027")	pick_common_allele	Amb		Additional details about Table S2 column names are as follows. 'Coverage_MAD' is the median absolute deviation of depth, a measure of sample quality; 'Median_depth' is the sample median depth; 'Total_CN' is the total copy number of CYP2D6 and CYP2D7 copies; 'Variants_called' are the variants called from the BAM file; 'Genotype' is the annotated genotype call; 'Filter' is any filter on the genotyp…
HG00099	0.074	44.475	3	list()	*1/*5	PASS	*1	unique_match	*1/*5
HG00100	0.073	36.525	4	c("g.42126611C>G", "g.42126611C>G", "g.42127803C>T", "g.42127941G>A", "g.42128945C>T", "g.42129809T>C", "g.42129819G>T", "g.42130692G>A")	*4/*41	PASS	*4_*41	unique_match	*4/*41
HG00101	0.071	40.125	4	c("g.42126611C>G", "g.42126611C>G", "g.42127803C>T", "g.42127941G>A", "g.42127941G>A")	*2/*41	PASS	*2_*41	unique_match	*2/*41
HG00102	0.074	38.25	4	c("g.42126611C>G", "g.42126611C>G", "g.42127941G>A", "g.42127941G>A")	*2/*2	PASS	*2_*2	unique_match	*2/*2
HG00103	0.075	39.075	4	c("g.42126611C>G", "g.42126611C>G", "g.42127941G>A", "g.42128945C>T", "g.42129809T>C", "g.42129819G>T", "g.42130692G>A")	*2/*4	PASS	*2_*4	unique_match	*2/*4
HG00105	0.076	33.525	4	list()	*1/*1	PASS	*1_*1	unique_match	*1/*1
HG00106	0.069	42.075	4	list()	*1/*1	PASS	*1_*1	unique_match	*1/*1
HG00107	0.074	39.525	4	c("g.42126611C>G", "g.42126611C>G", "g.42127941G>A", "g.42127941G>A", "g.42130761C>T")	*2/*35	PASS	*2_*35	unique_match	*2/*35
HG00108	0.072	39	4	c("g.42126611C>G", "g.42126611C>G", "g.42127803C>T", "g.42127803C>T", "g.42127941G>A", "g.42127941G>A")	*41/*41	PASS	*41_*41	unique_match	*41/*41
HG00109	0.073	41.025	4	c("g.42126611C>G", "g.42126611C>G", "g.42127941G>A", "g.42127941G>A")	*2/*2	PASS	*2_*2	unique_match	*2/*2
HG00110	0.072	37.425	4	c("g.42126611C>G", "g.42126611C>G", "g.42128945C>T", "g.42128945C>T", "g.42129809T>C", "g.42129809T>C", "g.42129819G>T", "g.42129819G>T", "g.42130692G>A", "g.42130692G>A")	*4/*4	PASS	*4_*4	unique_match	*4/*4
HG00111	0.077	38.025	4	c("g.42128242delT", "g.42128242delT")	*3/*3	PASS	*3_*3	unique_match	*3/*3
HG00112	0.071	38.775	4	c("g.42126611C>G", "g.42128945C>T", "g.42129809T>C", "g.42129819G>T", "g.42130692G>A")	*1/*4	PASS	c("*1_*4", "*39_*4.009")	pick_common_allele	Amb
HG00113	0.074	34.575	4	list()	*1/*1	PASS	*1_*1	unique_match	*1/*1
HG00114	0.074	39.3	4	c("g.42126611C>G", "g.42127941G>A")	*1/*2	PASS	c("*1_*2", "*34_*39")	pick_common_allele	Amb
HG00115	0.076	34.2	4	c("g.42126611C>G", "g.42127941G>A")	*1/*2	PASS	c("*1_*2", "*34_*39")	pick_common_allele	Amb
HG00116	0.066	53.475	4	list()	*1/*1	PASS	*1_*1	unique_match	*1/*1
HG00117	0.067	45.375	4	list()	*1/*1	PASS	*1_*1	unique_match	*1/*1
HG00118	0.071	41.1	4	c("g.42126611C>G", "g.42127803C>T", "g.42127941G>A")	*1/*41	PASS	c("*1_*41", "*119_*2")	more_than_one_match	Amb
HG00119	0.073	41.325	4	c("g.42126611C>G", "g.42127941G>A")	*1/*2	PASS	c("*1_*2", "*34_*39")	pick_common_allele	Amb
HG00120	0.067	45.225	4	list()	*1/*1	PASS	*1_*1	unique_match	*1/*1
HG00121	0.074	38.7	4	c("g.42126611C>G", "g.42126611C>G", "g.42128945C>T", "g.42128945C>T", "g.42129809T>C", "g.42129809T>C", "g.42129819G>T", "g.42129819G>T", "g.42130692G>A", "g.42130692G>A")	*4/*4	PASS	*4_*4	unique_match	*4/*4
HG00122	0.072	40.125	4	c("g.42126611C>G", "g.42128174delCTT", "g.42128945C>T", "g.42129809T>C", "g.42129819G>T", "g.42130692G>A")	*4/*9	PASS	*4_*9	unique_match	*4/*9
HG00123	0.073	37.125	4	c("g.42126611C>G", "g.42128945C>T", "g.42129809T>C", "g.42129819G>T", "g.42130692G>A")	*1/*4	PASS	c("*1_*4", "*39_*4.009")	pick_common_allele	Amb
HG00125	0.077	34.125	5	c("g.42126611C>G", "g.42126611C>G", "g.42128945C>T", "g.42128945C>T", "g.42129809T>C", "g.42129809T>C", "g.42129819G>T", "g.42129819G>T", "g.42130692G>A", "g.42130692G>A", "g.42130692G>A")	*4/*68+*4	PASS	*4_*4	unique_match	*4/*68+*4
HG00126	0.074	49.5	4	c("g.42126611C>G", "g.42127941G>A")	*1/*2	PASS	c("*1_*2", "*34_*39")	pick_common_allele	Amb
HG00127	0.072	41.1	5	c("g.42126611C>G", "g.42126611C>G", "g.42127941G>A", "g.42128945C>T", "g.42128945C>T", "g.42129809T>C", "g.42129809T>C", "g.42129819G>T", "g.42129819G>T", "g.42130692G>A", "g.42130692G>A", "exon9gc", "g.42126611C>G")	*2/*4.013+*4	PASS	*2_*4_*4.013	unique_match	*2/*4.013+*4
HG00128	0.07	50.025	4	g.42128242delT	*1/*3	PASS	*1_*3	unique_match	*1/*3
HG00129	0.075	35.025	4	g.42128242delT	*1/*3	PASS	*1_*3	unique_match	*1/*3
HG00130	0.078	35.55	4	c("g.42126611C>G", "g.42126611C>G", "g.42127941G>A", "g.42128945C>T", "g.42129809T>C", "g.42129819G>T", "g.42130692G>A")	*2/*4	PASS	*2_*4	unique_match	*2/*4
HG00131	0.071	39.3	4	c("g.42126611C>G", "g.42126611C>G", "g.42127941G>A", "g.42128945C>T", "g.42129809T>C", "g.42129819G>T", "g.42130692G>A")	*2/*4	PASS	*2_*4	unique_match	*2/*4
HG00132	0.073	38.625	4	c("g.42126611C>G", "g.42126611C>G", "g.42127803C>T", "g.42127941G>A", "g.42127941G>A")	*2/*41	PASS	*2_*41	unique_match	*2/*41
HG00133	0.061	58.2	4	list()	*1/*1	PASS	*1_*1	unique_match	*1/*1
HG00136	0.072	38.325	4	list()	*1/*1	PASS	*1_*1	unique_match	*1/*1
HG00137	0.075	38.25	4	list()	*1/*1	PASS	*1_*1	unique_match	*1/*1
HG00138	0.073	40.575	4	c("g.42128242delT", "g.42128242delT")	*3/*3	PASS	*3_*3	unique_match	*3/*3
HG00139	0.071	42.3	4	c("g.42126611C>G", "g.42127941G>A")	*1/*2	PASS	c("*1_*2", "*34_*39")	pick_common_allele	Amb
HG00140	0.076	39.525	4	c("g.42126611C>G", "g.42128174delCTT", "g.42128945C>T", "g.42129809T>C", "g.42129819G>T", "g.42130692G>A")	*4/*9	PASS	*4_*9	unique_match	*4/*9
HG00141	0.074	37.95	4	c("g.42126611C>G", "g.42128945C>T", "g.42129809T>C", "g.42129819G>T", "g.42130692G>A")	*1/*4	PASS	c("*1_*4", "*39_*4.009")	pick_common_allele	Amb
HG00142	0.086	38.325	4	c("g.42126611C>G", "g.42126611C>G", "g.42127941G>A", "g.42128945C>T", "g.42129809T>C", "g.42129819G>T", "g.42130692G>A")	*2/*4	PASS	*2_*4	unique_match	*2/*4
HG00143	0.073	37.8	4	c("g.42126611C>G", "g.42128945C>T", "g.42129809T>C", "g.42129819G>T", "g.42130692G>A")	*1/*4	PASS	c("*1_*4", "*39_*4.009")	pick_common_allele	Amb
HG00145	0.076	35.325	4	g.42128174delCTT	*1/*9	PASS	*1_*9	unique_match	*1/*9
HG00146	0.062	49.725	4	c("g.42126611C>G", "g.42128945C>T", "g.42129809T>C", "g.42129819G>T", "g.42130692G>A")	*1/*4	PASS	c("*1_*4", "*39_*4.009")	pick_common_allele	Amb
HG00148	0.076	35.925	4	c("g.42126611C>G", "g.42126611C>G", "g.42127803C>T", "g.42127941G>A", "g.42127941G>A")	*2/*41	PASS	*2_*41	unique_match	*2/*41
HG00149	0.074	38.325	6	c("g.42126611C>G", "g.42126611C>G", "g.42126611C>G", "g.42127941G>A", "g.42127941G>A", "g.42128945C>T", "g.42128945C>T", "g.42129809T>C", "g.42129809T>C", "g.42129819G>T", "g.42129819G>T", "g.42130692G>A", "g.42130692G>A", "exon9gc", "g.42126611C>G")	*2x2/*4.013+*4	PASS	*2_*2_*4_*4.013	unique_match	*2x2/*4.013+*4
HG00150	0.071	45.975	4	list()	*1/*1	PASS	*1_*1	unique_match	*1/*1
HG00151	0.078	41.1	4	c("g.42126611C>G", "g.42126611C>G", "g.42128945C>T", "g.42128945C>T", "g.42129809T>C", "g.42129809T>C", "g.42129819G>T", "g.42129819G>T", "g.42130692G>A", "g.42130692G>A")	*4/*4	PASS	*4_*4	unique_match	*4/*4
HG00154	0.077	40.2	4	list()	*1/*1	PASS	*1_*1	unique_match	*1/*1
HG00155	0.073	35.4	4	c("g.42126611C>G", "g.42126611C>G", "g.42127803C>T", "g.42127941G>A", "g.42128945C>T", "g.42129809T>C", "g.42129819G>T", "g.42130692G>A")	*4/*41	PASS	*4_*41	unique_match	*4/*41
HG00157	0.079	36.15	4	c("g.42126611C>G", "g.42127941G>A", "g.42128815C>T", "g.42129084delA", "g.42130761C>T")	*35/*6	PASS	*35_*6.002	unique_match	*35/*6
HG00158	0.074	42.225	4	c("g.42126611C>G", "g.42126611C>G", "g.42127941G>A", "g.42129754G>A", "g.42130692G>A")	*10/*2	PASS	*10_*2	unique_match	*10/*2
HG00159	0.075	39.675	4	c("g.42126611C>G", "g.42126611C>G", "g.42127941G>A", "g.42128945C>T", "g.42129809T>C", "g.42129819G>T", "g.42130692G>A", "g.42130761C>T")	*35/*4	PASS	*35_*4	unique_match	*35/*4
HG00160	0.073	37.95	4	c("g.42126611C>G", "g.42126611C>G", "g.42127941G>A", "g.42127941G>A")	*2/*2	PASS	*2_*2	unique_match	*2/*2
HG00171	0.07	39.3	4	list()	*1/*1	PASS	*1_*1	unique_match	*1/*1
HG00173	0.074	35.175	4	c("g.42126611C>G", "g.42128945C>T", "g.42129809T>C", "g.42129819G>T", "g.42130692G>A")	*1/*4	PASS	c("*1_*4", "*39_*4.009")	pick_common_allele	Amb
HG00174	0.074	39.45	4	c("g.42126611C>G", "g.42127941G>A", "g.42128815C>T", "g.42129084delA")	*2/*6	PASS	c("*2_*6.002", "*34_*6.003")	pick_common_allele	Amb
HG00176	0.076	40.05	4	c("g.42126611C>G", "g.42128945C>T", "g.42129809T>C", "g.42129819G>T", "g.42130692G>A")	*1/*4	PASS	c("*1_*4", "*39_*4.009")	pick_common_allele	Amb
HG00177	0.073	36.45	4	list()	*1/*1	PASS	*1_*1	unique_match	*1/*1
HG00178	0.071	36.825	4	list()	*1/*1	PASS	*1_*1	unique_match	*1/*1
HG00179	0.077	35.625	5	list()	*1/*1x2	PASS	*1_*1_*1	unique_match	*1/*1x2
HG00180	0.071	39.4875	4	c("g.42126611C>G", "g.42127941G>A")	*1/*2	PASS	c("*1_*2", "*34_*39")	pick_common_allele	Amb
HG00181	0.072	38.025	4	c("g.42126611C>G", "g.42128945C>T", "g.42129809T>C", "g.42129819G>T", "g.42130692G>A")	*1/*4	PASS	c("*1_*4", "*39_*4.009")	pick_common_allele	Amb
HG00182	0.072	39.3	4	c("g.42126611C>G", "g.42128945C>T", "g.42129809T>C", "g.42129819G>T", "g.42130692G>A")	*1/*4	PASS	c("*1_*4", "*39_*4.009")	pick_common_allele	Amb
HG00183	0.074	37.275	4	c("g.42126611C>G", "g.42127941G>A")	*1/*2	PASS	c("*1_*2", "*34_*39")	pick_common_allele	Amb
HG00185	0.075	40.35	4	c("g.42126611C>G", "g.42127941G>A")	*1/*2	PASS	c("*1_*2", "*34_*39")	pick_common_allele	Amb
HG00186	0.074	37.575	4	c("g.42126611C>G", "g.42126611C>G", "g.42127941G>A", "g.42128945C>T", "g.42129809T>C", "g.42129819G>T", "g.42130692G>A")	*2/*4	PASS	*2_*4	unique_match	*2/*4
HG00187	0.071	39	4	list()	*1/*1	PASS	*1_*1	unique_match	*1/*1
HG00188	0.075	36.075	4	c("g.42126611C>G", "g.42127941G>A")	*1/*2	PASS	c("*1_*2", "*34_*39")	pick_common_allele	Amb
HG00189	0.078	34.2	4	c("g.42126611C>G", "g.42126611C>G", "g.42127941G>A", "g.42127941G>A")	*13+*2/*1	PASS	*1_*2_*2	unique_match	*13+*2/*1
HG00190	0.077	39	4	c("g.42126611C>G", "g.42127941G>A", "g.42128242delT")	*2/*3	PASS	*2_*3	unique_match	*2/*3
HG00231	0.073	37.5	4	c("g.42126611C>G", "g.42127941G>A", "g.42130761C>T")	*1/*35	PASS	*1_*35	unique_match	*1/*35
HG00232	0.062	65.175	4	c("g.42126611C>G", "g.42127941G>A", "g.42130761C>T", "g.42130761C>T")	NULL	NULL	list()	no_match	Amb
HG00233	0.07	47.775	4	list()	*1/*1	PASS	*1_*1	unique_match	*1/*1
HG00234	0.071	43.425	5	c("g.42126611C>G", "g.42126611C>G", "g.42127803C>T", "g.42127941G>A", "g.42128945C>T", "g.42129809T>C", "g.42129819G>T", "g.42130692G>A", "g.42130692G>A")	*41/*68+*4	PASS	c("*4_*69", "*4_*41")	pick_common_allele	Amb
HG00235	0.07	43.65	4	c("g.42126611C>G", "g.42126611C>G", "g.42128945C>T", "g.42128945C>T", "g.42129809T>C", "g.42129809T>C", "g.42129819G>T", "g.42129819G>T", "g.42130692G>A", "g.42130692G>A")	*4/*4	PASS	*4_*4	unique_match	*4/*4
HG00236	0.07	44.625	4	c("g.42126611C>G", "g.42126611C>G", "g.42127803C>T", "g.42127941G>A", "g.42128945C>T", "g.42129809T>C", "g.42129819G>T", "g.42130692G>A")	*4/*41	PASS	*4_*41	unique_match	*4/*41
HG00237	0.076	37.5375	4	c("g.42126611C>G", "g.42126611C>G", "g.42127941G>A", "g.42127941G>A", "g.42130761C>T")	*2/*35	PASS	*2_*35	unique_match	*2/*35
HG00238	0.082	33.525	4	c("g.42126611C>G", "g.42127941G>A")	*1/*2	PASS	c("*1_*2", "*34_*39")	pick_common_allele	Amb
HG00239	0.076	41.25	4	c("g.42126611C>G", "g.42127941G>A", "g.42130761C>T")	*1/*35	PASS	*1_*35	unique_match	*1/*35
HG00240	0.08	35.4	4	c("g.42126611C>G", "g.42127941G>A")	*1/*2	PASS	c("*1_*2", "*34_*39")	pick_common_allele	Amb
HG00242	0.069	47.85	4	c("g.42126611C>G", "g.42127803C>T", "g.42127941G>A")	*1/*41	PASS	c("*1_*41", "*119_*2")	more_than_one_match	Amb
HG00243	0.074	48.075	4	c("g.42126611C>G", "g.42126611C>G", "g.42127941G>A", "g.42128945C>T", "g.42129809T>C", "g.42129819G>T", "g.42130692G>A")	*2/*4	PASS	*2_*4	unique_match	*2/*4
HG00244	0.072	42.45	4	c("g.42126611C>G", "g.42128945C>T", "g.42129754G>A", "g.42130692G>A")	*1/*4	PASS	c("*1_*4.019", "*39_*4.027")	pick_common_allele	Amb
HG00245	0.063	49.275	5	c("g.42126611C>G", "g.42126611C>G", "g.42128945C>T", "g.42128945C>T", "g.42129809T>C", "g.42129809T>C", "g.42129819G>T", "g.42129819G>T", "g.42130692G>A", "g.42130692G>A", "g.42130692G>A")	*4/*68+*4	PASS	*4_*4	unique_match	*4/*68+*4
HG00246	0.073	38.325	5	c("g.42126611C>G", "g.42126611C>G", "g.42127941G>A", "g.42128945C>T", "g.42129809T>C", "g.42129819G>T", "g.42130692G>A", "g.42130692G>A")	*2/*68+*4	PASS	c("*4_*65", "*2_*4")	pick_common_allele	Amb
HG00250	0.077	36.75	5	c("g.42126611C>G", "g.42128815C>T", "g.42128945C>T", "g.42129084delA", "g.42129809T>C", "g.42129819G>T", "g.42130692G>A", "g.42130692G>A")	*6/*68+*4	PASS	*4_*6	unique_match	*6/*68+*4
HG00251	0.068	46.275	4	g.42128174delCTT	*1/*9	PASS	*1_*9	unique_match	*1/*9
HG00252	0.073	38.7	4	g.42128174delCTT	*1/*9	PASS	*1_*9	unique_match	*1/*9
HG00253	0.068	41.625	4	list()	*1/*1	PASS	*1_*1	unique_match	*1/*1
HG00254	0.073	39.675	4	c("g.42126611C>G", "g.42127941G>A")	*1/*2	PASS	c("*1_*2", "*34_*39")	pick_common_allele	Amb
HG00255	0.074	40.125	4	c("g.42126611C>G", "g.42126611C>G", "g.42127941G>A", "g.42127941G>A")	*2/*2	PASS	*2_*2	unique_match	*2/*2
HG00256	0.072	38.475	4	c("g.42126611C>G", "g.42127941G>A", "g.42128174delCTT")	*2/*9	PASS	*2_*9	unique_match	*2/*9
HG00257	0.071	39.825	4	c("g.42126611C>G", "g.42126611C>G", "g.42127803C>T", "g.42127941G>A", "g.42128945C>T", "g.42129809T>C", "g.42129819G>T", "g.42130692G>A")	*4/*41	PASS	*4_*41	unique_match	*4/*41
HG00258	0.069	42.675	4	list()	*1/*1	PASS	*1_*1	unique_match	*1/*1
HG00259	0.073	36.825	4	c("g.42126611C>G", "g.42128945C>T", "g.42129809T>C", "g.42129819G>T", "g.42130692G>A")	*1/*4	PASS	c("*1_*4", "*39_*4.009")	pick_common_allele	Amb
HG00260	0.075	35.625	3	c("g.42126611C>G", "g.42127941G>A")	*2/*5	PASS	*2	unique_match	*2/*5
HG00261	0.077	36.9	4	c("g.42126611C>G", "g.42127941G>A")	*1/*2	PASS	c("*1_*2", "*34_*39")	pick_common_allele	Amb
HG00262	0.079	35.925	4	g.42128174delCTT	*1/*9	PASS	*1_*9	unique_match	*1/*9
HG00263	0.076	35.55	4	c("g.42126611C>G", "g.42127941G>A", "g.42130761C>T")	*1/*35	PASS	*1_*35	unique_match	*1/*35
HG00264	0.072	39.825	4	c("g.42126611C>G", "g.42126611C>G", "g.42127803C>T", "g.42127941G>A", "g.42127941G>A")	*2/*41	PASS	*2_*41	unique_match	*2/*41
HG00265	0.071	41.625	4	c("g.42126611C>G", "g.42128945C>T", "g.42129809T>C", "g.42129819G>T", "g.42130692G>A")	*1/*4	PASS	c("*1_*4", "*39_*4.009")	pick_common_allele	Amb
HG00266	0.079	38.1	4	c("g.42126611C>G", "g.42127941G>A", "g.42128815C>T", "g.42129084delA")	*2/*6	PASS	c("*2_*6.002", "*34_*6.003")	pick_common_allele	Amb
HG00267	0.075	39.9	4	c("g.42126611C>G", "g.42126611C>G", "g.42127941G>A", "g.42127941G>A")	*2/*2	PASS	*2_*2	unique_match	*2/*2
HG00268	0.076	37.05	4	g.42128242delT	*1/*3	PASS	*1_*3	unique_match	*1/*3
HG00269	0.075	35.625	4	c("g.42126611C>G", "g.42127611C>T", "g.42127941G>A")	*1/*117	PASS	*1_*117	unique_match	*1/*117
HG00271	0.073	39.45	5	c("g.42126611C>G", "g.42128945C>T", "g.42129809T>C", "g.42129819G>T", "g.42130692G>A", "g.42130692G>A")	*1/*68+*4	PASS	*1_*4	unique_match	*1/*68+*4
HG00272	0.067	52.575	5	list()	*1/*1x2	PASS	*1_*1_*1	unique_match	*1/*1x2
HG00273	0.071	41.1	4	c("g.42126611C>G", "g.42127941G>A", "g.42130761C>T")	*1/*35	PASS	*1_*35	unique_match	*1/*35
HG00274	0.078	38.4	4	c("g.42126611C>G", "g.42127941G>A")	*1/*2	PASS	c("*1_*2", "*34_*39")	pick_common_allele	Amb
HG00275	0.076	37.4625	4	c("g.42126611C>G", "g.42126611C>G", "g.42127941G>A", "g.42127941G>A")	*2/*2	PASS	*2_*2	unique_match	*2/*2
HG00276	0.072	33.975	3	c("g.42126611C>G", "g.42128945C>T", "g.42129809T>C", "g.42129819G>T", "g.42130692G>A")	*4/*5	PASS	*4	unique_match	*4/*5
HG00277	0.071	39.75	5	c("g.42126611C>G", "g.42128945C>T", "g.42129809T>C", "g.42129819G>T", "g.42130692G>A", "g.42130692G>A")	*1/*68+*4	PASS	*1_*4	unique_match	*1/*68+*4
HG00278	0.072	43.05	4	c("g.42126611C>G", "g.42127941G>A")	*1/*2	PASS	c("*1_*2", "*34_*39")	pick_common_allele	Amb
HG00280	0.071	43.275	4	c("g.42126611C>G", "g.42126611C>G", "g.42127803C>T", "g.42127941G>A", "g.42127941G>A")	*2/*41	PASS	*2_*41	unique_match	*2/*41
HG00281	0.074	36.9	4	list()	*1/*1	PASS	*1_*1	unique_match	*1/*1
HG00282	0.075	37.6125	5	c("g.42126611C>G", "g.42126611C>G", "g.42128945C>T", "g.42128945C>T", "g.42129809T>C", "g.42129809T>C", "g.42129819G>T", "g.42129819G>T", "g.42130692G>A", "g.42130692G>A", "g.42130692G>A")	*4/*68+*4	PASS	*4_*4	unique_match	*4/*68+*4
HG00284	0.075	38.325	4	c("g.42127565T>C", "g.42127556T>C")	*1/*108	PASS	*1_*108	unique_match	*1/*108
HG00285	0.076	41.1	4	c("g.42126611C>G", "g.42128945C>T", "g.42129809T>C", "g.42129819G>T", "g.42130692G>A")	*1/*4	PASS	c("*1_*4", "*39_*4.009")	pick_common_allele	Amb
HG00288	0.077	36.525	4	c("g.42126611C>G", "g.42127941G>A", "g.42130761C>T")	*1/*35	PASS	*1_*35	unique_match	*1/*35
HG00290	0.066	52.125	4	c("g.42126611C>G", "g.42126611C>G", "g.42127941G>A", "g.42127941G>A")	*13+*2/*1	PASS	*1_*2_*2	unique_match	*13+*2/*1
HG00304	0.074	39.375	4	c("g.42126611C>G", "g.42128308C>A", "g.42128945C>T", "g.42129809T>C", "g.42129819G>T", "g.42130692G>A")	*33/*4	PASS	*33_*4	unique_match	*33/*4
HG00306	0.077	37.95	4	c("g.42126611C>G", "g.42128945C>T", "g.42129809T>C", "g.42129819G>T", "g.42130692G>A")	*1/*4	PASS	c("*1_*4", "*39_*4.009")	pick_common_allele	Amb
HG00308	0.073	36.45	5	c("g.42126611C>G", "g.42128945C>T", "g.42129809T>C", "g.42129819G>T", "g.42130692G>A", "g.42130692G>A")	*1/*68+*4	PASS	*1_*4	unique_match	*1/*68+*4
HG00309	0.079	41.325	4	c("g.42126611C>G", "g.42127941G>A", "g.42128815C>T", "g.42129084delA")	*2/*6	PASS	c("*2_*6.002", "*34_*6.003")	pick_common_allele	Amb
HG00310	0.076	38.85	5	c("g.42126611C>G", "g.42128945C>T", "g.42129809T>C", "g.42129819G>T", "g.42130692G>A", "g.42130692G>A")	*1/*68+*4	PASS	*1_*4	unique_match	*1/*68+*4
HG00311	0.075	38.1375	4	c("g.42126611C>G", "g.42127941G>A")	*1/*2	PASS	c("*1_*2", "*34_*39")	pick_common_allele	Amb
HG00313	0.078	42.3	4	c("g.42126611C>G", "g.42128945C>T", "g.42129809T>C", "g.42129819G>T", "g.42130692G>A")	*1/*4	PASS	c("*1_*4", "*39_*4.009")	pick_common_allele	Amb
HG00315	0.076	37.35	4	c("g.42126611C>G", "g.42127941G>A", "g.42128174delCTT")	*2/*9	PASS	*2_*9	unique_match	*2/*9
HG00318	0.074	35.625	4	list()	*1/*1	PASS	*1_*1	unique_match	*1/*1
HG00319	0.07	39.45	5	c("g.42126611C>G", "g.42128945C>T", "g.42129809T>C", "g.42129819G>T", "g.42130692G>A", "g.42130692G>A")	*1/*68+*4	PASS	*1_*4	unique_match	*1/*68+*4
HG00320	0.073	46.275	5	c("g.42126611C>G", "g.42126611C>G", "g.42126611C>G", "g.42127941G>A", "g.42127941G>A", "g.42127941G>A")	*2/*2x2	PASS	*2_*2_*2	unique_match	*2/*2x2
HG00321	0.065	65.175	4	c("g.42126611C>G", "g.42127941G>A", "g.42128242delT")	*2/*3	PASS	*2_*3	unique_match	*2/*3
HG00323	0.073	35.7	4	c("g.42126611C>G", "g.42126611C>G", "g.42127941G>A", "g.42128945C>T", "g.42129809T>C", "g.42129819G>T", "g.42130692G>A")	*2/*4	PASS	*2_*4	unique_match	*2/*4
HG00324	0.081	39	4	c("g.42128174delCTT", "g.42128815C>T", "g.42129084delA")	*6/*9	PASS	*6.002_*9	unique_match	*6/*9
HG00325	0.077	35.1	4	c("g.42126611C>G", "g.42127941G>A", "g.42130761C>T")	*1/*35	PASS	*1_*35	unique_match	*1/*35
HG00326	0.07	50.025	4	c("g.42126611C>G", "g.42126611C>G", "g.42127941G>A", "g.42128945C>T", "g.42129809T>C", "g.42129819G>T", "g.42130692G>A")	*2/*4	PASS	*2_*4	unique_match	*2/*4
HG00327	0.078	39.825	4	c("g.42126611C>G", "g.42128945C>T", "g.42129809T>C", "g.42129819G>T", "g.42130692G>A")	*1/*4	PASS	c("*1_*4", "*39_*4.009")	pick_common_allele	Amb
HG00328	0.077	36.525	5	c("g.42126611C>G", "g.42126611C>G", "g.42128945C>T", "g.42128945C>T", "g.42129809T>C", "g.42129809T>C", "g.42129819G>T", "g.42129819G>T", "g.42130692G>A", "g.42130692G>A", "g.42130692G>A")	*4/*68+*4	PASS	*4_*4	unique_match	*4/*68+*4
HG00329	0.073	41.85	4	c("g.42126611C>G", "g.42127941G>A")	*1/*2	PASS	c("*1_*2", "*34_*39")	pick_common_allele	Amb
HG00330	0.077	38.925	5	list()	*1/*1x2	PASS	*1_*1_*1	unique_match	*1/*1x2
HG00331	0.078	40.35	4	c("g.42126611C>G", "g.42126611C>G", "g.42127941G>A", "g.42127941G>A")	*2/*2	PASS	*2_*2	unique_match	*2/*2
HG00332	0.075	40.575	4	list()	*1/*1	PASS	*1_*1	unique_match	*1/*1
HG00334	0.073	37.875	4	c("g.42126611C>G", "g.42126611C>G", "g.42127803C>T", "g.42127941G>A", "g.42127941G>A")	*2/*41	PASS	*2_*41	unique_match	*2/*41
HG00335	0.08	37.875	4	c("g.42126611C>G", "g.42127941G>A")	*1/*2	PASS	c("*1_*2", "*34_*39")	pick_common_allele	Amb
HG00336	0.076	43.8	4	list()	*1/*1	PASS	*1_*1	unique_match	*1/*1
HG00337	0.077	36.75	5	c("g.42126611C>G", "g.42126611C>G", "g.42127941G>A", "g.42127941G>A", "g.42130710G>A")	*2x2/*22	PASS	*2_*2_*22	unique_match	*2x2/*22
HG00338	0.075	41.475	4	c("g.42126611C>G", "g.42127941G>A")	*1/*2	PASS	c("*1_*2", "*34_*39")	pick_common_allele	Amb
HG00339	0.067	46.65	4	c("g.42126611C>G", "g.42127611C>T", "g.42127941G>A")	*1/*117	PASS	*1_*117	unique_match	*1/*117
HG00341	0.076	38.1	4	list()	*1/*1	PASS	*1_*1	unique_match	*1/*1
HG00342	0.076	37.35	5	c("g.42126611C>G", "g.42128945C>T", "g.42129809T>C", "g.42129819G>T", "g.42130692G>A", "g.42130692G>A")	*1/*68+*4	PASS	*1_*4	unique_match	*1/*68+*4
HG00343	0.076	36.9	5	c("g.42126611C>G", "g.42128945C>T", "g.42129809T>C", "g.42129819G>T", "g.42130692G>A", "g.42130692G>A")	*1/*68+*4	PASS	*1_*4	unique_match	*1/*68+*4
HG00344	0.074	39.675	4	c("g.42126611C>G", "g.42127803C>T", "g.42127941G>A")	*1/*41	PASS	c("*1_*41", "*119_*2")	more_than_one_match	Amb
HG00345	0.078	38.475	4	list()	*1/*1	PASS	*1_*1	unique_match	*1/*1
HG00346	0.074	35.2875	4	list()	*1/*1	PASS	*1_*1	unique_match	*1/*1
HG00349	0.075	42.225	4	c("g.42126611C>G", "g.42126611C>G", "g.42127803C>T", "g.42127941G>A", "g.42128945C>T", "g.42129809T>C", "g.42129819G>T", "g.42130692G>A")	*4/*41	PASS	*4_*41	unique_match	*4/*41
HG00350	0.063	54.6	4	list()	*1/*1	PASS	*1_*1	unique_match	*1/*1
HG00351	0.075	35.0625	4	c("g.42126611C>G", "g.42127941G>A", "g.42128815C>T", "g.42129084delA", "g.42130761C>T")	*35/*6	PASS	*35_*6.002	unique_match	*35/*6
HG00353	0.076	37.5	4	c("g.42126611C>G", "g.42126611C>G", "g.42127941G>A", "g.42127941G>A")	*2/*2	PASS	*2_*2	unique_match	*2/*2
HG00355	0.061	54.45	5	c("g.42126611C>G", "g.42128815C>T", "g.42128945C>T", "g.42129084delA", "g.42129809T>C", "g.42129819G>T", "g.42130692G>A", "g.42130692G>A")	*6/*68+*4	PASS	*4_*6	unique_match	*6/*68+*4
HG00356	0.072	38.1	3	list()	*1/*13	PASS	*1	unique_match	*1/*13
HG00357	0.075	39.525	4	c("g.42126611C>G", "g.42127803C>T", "g.42127941G>A")	*1/*41	PASS	c("*1_*41", "*119_*2")	more_than_one_match	Amb
HG00358	0.071	41.475	4	c("g.42126611C>G", "g.42126611C>G", "g.42127941G>A", "g.42127941G>A", "g.42130761C>T", "g.42130761C>T")	*35/*35	PASS	*35_*35	unique_match	*35/*35
HG00360	0.074	36.825	4	c("g.42126611C>G", "g.42129754G>A", "g.42130692G>A")	*1/*10	PASS	*1_*10	unique_match	*1/*10
HG00361	0.073	37.8	4	c("g.42128815C>T", "g.42129084delA")	*1/*6	PASS	*1_*6.002	unique_match	*1/*6
HG00362	0.069	39.225	3	c("g.42126611C>G", "g.42127941G>A")	*2/*5	PASS	*2	unique_match	*2/*5
HG00364	0.073	37.8	4	c("g.42126611C>G", "g.42127941G>A")	*1/*2	PASS	c("*1_*2", "*34_*39")	pick_common_allele	Amb
HG00365	0.073	38.025	4	c("g.42128815C>T", "g.42129084delA")	*1/*6	PASS	*1_*6.002	unique_match	*1/*6
HG00366	0.076	33.375	3	g.42128242delT	*3/*5	PASS	*3	unique_match	*3/*5
HG00367	0.077	36.6	4	g.42128242delT	*1/*3	PASS	*1_*3	unique_match	*1/*3
HG00368	0.073	37.05	4	c("g.42126611C>G", "g.42127941G>A", "g.42128815C>T", "g.42129084delA")	*2/*6	PASS	c("*2_*6.002", "*34_*6.003")	pick_common_allele	Amb
HG00369	0.064	53.25	4	g.42128174delCTT	*1/*9	PASS	*1_*9	unique_match	*1/*9
HG00371	0.073	42.75	4	c("g.42126611C>G", "g.42127941G>A", "g.42130761C>T")	*1/*35	PASS	*1_*35	unique_match	*1/*35
HG00372	0.075	38.25	3	c("g.42126611C>G", "g.42127941G>A")	*2/*5	PASS	*2	unique_match	*2/*5
HG00373	0.079	37.95	4	c("g.42126611C>G", "g.42126611C>G", "g.42127941G>A", "g.42127941G>A")	*2/*2	PASS	*2_*2	unique_match	*2/*2
HG00375	0.07	41.775	4	c("g.42126611C>G", "g.42126611C>G", "g.42127803C>T", "g.42127941G>A", "g.42127941G>A")	*2/*41	PASS	*2_*41	unique_match	*2/*41
HG00376	0.07	38.7	4	c("g.42126611C>G", "g.42127941G>A", "g.42130761C>T")	*1/*35	PASS	*1_*35	unique_match	*1/*35
HG00378	0.076	39.3	4	g.42128242delT	*1/*3	PASS	*1_*3	unique_match	*1/*3
HG00379	0.071	40.575	4	c("g.42126611C>G", "g.42127941G>A")	*1/*2	PASS	c("*1_*2", "*34_*39")	pick_common_allele	Amb
HG00380	0.074	40.2	4	list()	*1/*1	PASS	*1_*1	unique_match	*1/*1
HG00381	0.073	38.925	4	c("g.42126611C>G", "g.42127941G>A")	*1/*2	PASS	c("*1_*2", "*34_*39")	pick_common_allele	Amb
HG00382	0.076	37.05	4	c("g.42126611C>G", "g.42126611C>G", "g.42127803C>T", "g.42127941G>A", "g.42127941G>A")	*2/*41	PASS	*2_*41	unique_match	*2/*41
HG00383	0.073	39.75	5	c("g.42126611C>G", "g.42126611C>G", "g.42127611C>T", "g.42127941G>A", "g.42128945C>T", "g.42129809T>C", "g.42129819G>T", "g.42130692G>A", "g.42130692G>A")	*117/*68+*4	PASS	*117_*4	unique_match	*117/*68+*4
HG00384	0.076	39.15	4	list()	*1/*1	PASS	*1_*1	unique_match	*1/*1
HG00403	0.073	37.65	5	c("g.42126611C>G", "g.42129754G>A", "g.42129754G>A", "g.42130692G>A", "g.42130692G>A", "exon9gc", "g.42126611C>G")	*1/*36+*10	PASS	*1_*10_*36	unique_match	*1/*36+*10
HG00404	0.077	35.475	5	c("g.42126611C>G", "g.42126611C>G", "g.42129754G>A", "g.42129754G>A", "g.42129754G>A", "g.42130692G>A", "g.42130692G>A", "g.42130692G>A", "exon9gc", "g.42126611C>G")	*10/*36+*10	PASS	*10_*10_*36	unique_match	*10/*36+*10
HG00405	0.074	37.425	5	c("g.42126611C>G", "g.42129754G>A", "g.42129754G>A", "g.42130692G>A", "g.42130692G>A", "exon9gc", "g.42126611C>G")	*1/*36+*10	PASS	*1_*10_*36	unique_match	*1/*36+*10
HG00406	0.072	37.35	4	c("g.42126611C>G", "g.42126611C>G", "g.42127803C>T", "g.42127941G>A", "g.42129754G>A", "g.42130692G>A")	*10/*41	PASS	*10_*41	unique_match	*10/*41
HG00407	0.074	41.4	5	c("g.42126611C>G", "g.42126611C>G", "g.42127941G>A", "g.42129754G>A", "g.42129754G>A", "g.42130692G>A", "g.42130692G>A", "exon9gc", "g.42126611C>G")	*2/*36+*10	PASS	*10_*2_*36	unique_match	*2/*36+*10
HG00408	0.069	38.775	5	c("g.42126611C>G", "g.42126611C>G", "g.42129754G>A", "g.42129754G>A", "g.42129754G>A", "g.42130692G>A", "g.42130692G>A", "g.42130692G>A", "exon9gc", "g.42126611C>G")	*10/*36+*10	PASS	*10_*10_*36	unique_match	*10/*36+*10
HG00409	0.076	33.975	4	c("g.42126611C>G", "g.42126611C>G", "g.42129754G>A", "g.42129754G>A", "g.42130692G>A", "g.42130692G>A")	*5/*36+*10	PASS	*10_*10	unique_match	*5/*36+*10
HG00410	0.073	38.4	4	c("g.42126611C>G", "g.42127941G>A")	*1/*2	PASS	c("*1_*2", "*34_*39")	pick_common_allele	Amb
HG00418	0.085	41.325	5	c("g.42126611C>G", "g.42129754G>A", "g.42129754G>A", "g.42130692G>A", "g.42130692G>A", "exon9gc", "g.42126611C>G")	*1/*36+*10	PASS	*1_*10_*36	unique_match	*1/*36+*10
HG00419	0.074	38.625	3	list()	*1/*5	PASS	*1	unique_match	*1/*5
HG00420	0.071	38.4	5	c("g.42126611C>G", "g.42129754G>A", "g.42129754G>A", "g.42130692G>A", "g.42130692G>A", "exon9gc", "g.42126611C>G")	*1/*36+*10	PASS	*1_*10_*36	unique_match	*1/*36+*10
HG00421	0.074	40.5	5	c("g.42126611C>G", "g.42126611C>G", "g.42126611C>G", "g.42127941G>A", "g.42129754G>A", "g.42130692G>A", "g.42130692G>A")	*10x2/*2	PASS	*10_*10_*2	unique_match	*10x2/*2
HG00422	0.072	40.275	4	c("g.42126611C>G", "g.42126611C>G", "g.42127941G>A", "g.42129754G>A", "g.42130692G>A")	*10/*2	PASS	*10_*2	unique_match	*10/*2
HG00423	0.075	38.925	5	c("g.42126611C>G", "g.42126611C>G", "g.42126611C>G", "g.42129754G>A", "g.42129754G>A", "g.42129754G>A", "g.42130692G>A", "g.42130692G>A", "g.42130692G>A")	*10/*10x2	PASS	*10_*10_*10	unique_match	*10/*10x2
HG00427	0.072	41.1	6	c("g.42126611C>G", "g.42129754G>A", "g.42129754G>A", "g.42130692G>A", "g.42130692G>A", "exon9gc", "g.42126611C>G")	*1x2/*36+*10	PASS	*1_*1_*10_*36	unique_match	*1x2/*36+*10
HG00428	0.078	37.8375	5	c("g.42126611C>G", "g.42129754G>A", "g.42129754G>A", "g.42130692G>A", "g.42130692G>A", "exon9gc", "g.42126611C>G")	*1/*36+*10	PASS	*1_*10_*36	unique_match	*1/*36+*10
HG00429	0.073	39.45	6	c("g.42126611C>G", "g.42129754G>A", "g.42129754G>A", "g.42130692G>A", "g.42130692G>A", "exon9gc", "g.42126611C>G")	*1x2/*36+*10	PASS	*1_*1_*10_*36	unique_match	*1x2/*36+*10
HG00436	0.076	35.55	5	c("g.42126611C>G", "g.42126611C>G", "g.42127941G>A", "g.42127941G>A", "g.42130667C>T")	*2x2/*71	PASS	*2_*2_*71	unique_match	*2x2/*71
HG00437	0.074	37.575	7	c("g.42126611C>G", "g.42126611C>G", "g.42129754G>A", "g.42129754G>A", "g.42129754G>A", "g.42129754G>A", "g.42129754G>A", "g.42130692G>A", "g.42130692G>A", "g.42130692G>A", "g.42130692G>A", "g.42130692G>A", "exon9gc", "g.42126611C>G", "exon9gc", "g.42126611C>G", "exon9gc", "g.42126611C>G")	*36+*10/*36+*36+*10	PASS	*10_*10_*36_*36_*36	unique_match	*36+*10/*36+*36+*10
HG00438	0.076	38.4	6	c("g.42126611C>G", "g.42129754G>A", "g.42129754G>A", "g.42129754G>A", "g.42130667C>T", "g.42130692G>A", "g.42130692G>A", "g.42130692G>A", "exon9gc", "g.42126611C>G", "exon9gc", "g.42126611C>G")	*71/*36+*36+*10	PASS	*10_*36_*36_*71	unique_match	*71/*36+*36+*10
HG00442	0.07	39.75	4	list()	*1/*1	PASS	*1_*1	unique_match	*1/*1
HG00443	0.073	41.775	3	c("g.42126611C>G", "g.42127941G>A")	*2/*5	PASS	*2	unique_match	*2/*5
HG00444	0.07	38.55	4	c("g.42126611C>G", "g.42127941G>A")	*1/*2	PASS	c("*1_*2", "*34_*39")	pick_common_allele	Amb
HG00445	0.078	43.425	6	c("g.42126611C>G", "g.42126611C>G", "g.42129754G>A", "g.42129754G>A", "g.42129754G>A", "g.42129754G>A", "g.42130692G>A", "g.42130692G>A", "g.42130692G>A", "g.42130692G>A", "exon9gc", "g.42126611C>G", "exon9gc", "g.42126611C>G")	*36+*10/*36+*10	PASS	*10_*10_*36_*36	unique_match	*36+*10/*36+*10
HG00446	0.07	38.925	4	c("g.42126611C>G", "g.42126611C>G", "g.42127803C>T", "g.42127941G>A", "g.42127941G>A")	*2/*41	PASS	*2_*41	unique_match	*2/*41
HG00447	0.083	39	5	c("g.42126611C>G", "g.42126611C>G", "g.42127941G>A", "g.42129754G>A", "g.42129754G>A", "g.42130692G>A", "g.42130692G>A", "exon9gc", "g.42126611C>G")	*2/*36+*10	PASS	*10_*2_*36	unique_match	*2/*36+*10
HG00448	0.076	41.55	5	c("g.42126611C>G", "g.42126611C>G", "g.42129754G>A", "g.42129754G>A", "g.42129754G>A", "g.42130692G>A", "g.42130692G>A", "g.42130692G>A", "exon9gc", "g.42126611C>G")	*10/*36+*10	PASS	*10_*10_*36	unique_match	*10/*36+*10
HG00449	0.079	36.675	4	c("g.42126611C>G", "g.42126611C>G", "g.42127803C>T", "g.42127941G>A", "g.42129754G>A", "g.42130692G>A")	*10/*41	PASS	*10_*41	unique_match	*10/*41
HG00450	0.074	40.125	4	c("g.42126611C>G", "g.42126611C>G", "g.42127803C>T", "g.42127941G>A", "g.42129754G>A", "g.42130692G>A")	*10/*41	PASS	*10_*41	unique_match	*10/*41
HG00451	0.075	40.125	4	c("g.42126611C>G", "g.42129754G>A", "g.42130692G>A")	*1/*10	PASS	*1_*10	unique_match	*1/*10
HG00452	0.078	37.05	5	c("g.42126611C>G", "g.42129754G>A", "g.42129754G>A", "g.42130692G>A", "g.42130692G>A", "exon9gc", "g.42126611C>G")	*1/*36+*10	PASS	*1_*10_*36	unique_match	*1/*36+*10
HG00453	0.072	41.325	5	c("g.42126611C>G", "g.42126611C>G", "g.42129754G>A", "g.42129754G>A", "g.42129754G>A", "g.42130692G>A", "g.42130692G>A", "g.42130692G>A", "exon9gc", "g.42126611C>G")	*10/*36+*10	PASS	*10_*10_*36	unique_match	*10/*36+*10
HG00457	0.072	38.1	5	c("g.42126611C>G", "g.42126611C>G", "g.42127941G>A", "g.42127941G>A")	*1/*2x2	PASS	*1_*2_*2	unique_match	*1/*2x2
HG00458	0.075	39.6	11	NULL	NULL	NULL	NULL	NULL	Amb
HG00459	0.079	38.55	5	c("g.42126611C>G", "g.42126611C>G", "g.42127941G>A", "g.42127941G>A")	*1/*2x2	PASS	*1_*2_*2	unique_match	*1/*2x2
HG00463	0.075	39.375	6	c("g.42126611C>G", "g.42126611C>G", "g.42129754G>A", "g.42129754G>A", "g.42129754G>A", "g.42129754G>A", "g.42130692G>A", "g.42130692G>A", "g.42130692G>A", "g.42130692G>A", "exon9gc", "g.42126611C>G", "exon9gc", "g.42126611C>G")	*36+*10/*36+*10	PASS	*10_*10_*36_*36	unique_match	*36+*10/*36+*10
HG00464	0.078	40.35	5	c("g.42126611C>G", "g.42129754G>A", "g.42129754G>A", "g.42130692G>A", "g.42130692G>A", "exon9gc", "g.42126611C>G")	*1/*36+*10	PASS	*1_*10_*36	unique_match	*1/*36+*10
HG00465	0.076	39.15	6	c("g.42126611C>G", "g.42126611C>G", "g.42129754G>A", "g.42129754G>A", "g.42129754G>A", "g.42129754G>A", "g.42130692G>A", "g.42130692G>A", "g.42130692G>A", "g.42130692G>A", "exon9gc", "g.42126611C>G", "exon9gc", "g.42126611C>G")	*36+*10/*36+*10	PASS	*10_*10_*36_*36	unique_match	*36+*10/*36+*10
HG00472	0.077	35.025	4	c("g.42126611C>G", "g.42129754G>A", "g.42130692G>A")	*1/*10	PASS	*1_*10	unique_match	*1/*10
HG00473	0.074	43.1625	4	list()	*1/*1	PASS	*1_*1	unique_match	*1/*1
HG00474	0.073	40.35	4	c("g.42126611C>G", "g.42129754G>A", "g.42130692G>A")	*1/*10	PASS	*1_*10	unique_match	*1/*10
HG00475	0.074	39.675	5	c("g.42126611C>G", "g.42126611C>G", "g.42127803C>T", "g.42127941G>A", "g.42129754G>A", "g.42129754G>A", "g.42130692G>A", "g.42130692G>A", "exon9gc", "g.42126611C>G", "exon9gc")	*36+*36/*41	PASS	*36_*36_*41	unique_match	*36+*36/*41
HG00476	0.077	36.375	4	c("g.42126611C>G", "g.42127803C>T", "g.42127941G>A")	*1/*41	PASS	c("*1_*41", "*119_*2")	more_than_one_match	Amb
HG00477	0.075	41.775	5	c("g.42129754G>A", "g.42129754G>A", "g.42130692G>A", "g.42130692G>A", "exon9gc", "g.42126611C>G")	NULL	NULL	list()	no_match	Amb
HG00478	0.076	37.35	5	c("g.42126611C>G", "g.42126611C>G", "g.42129754G>A", "g.42129754G>A", "g.42129754G>A", "g.42130692G>A", "g.42130692G>A", "g.42130692G>A", "exon9gc", "g.42126611C>G")	*10/*36+*10	PASS	*10_*10_*36	unique_match	*10/*36+*10
HG00479	0.078	34.875	6	c("g.42126611C>G", "g.42129754G>A", "g.42129754G>A", "g.42129754G>A", "g.42130692G>A", "g.42130692G>A", "g.42130692G>A", "exon9gc", "g.42126611C>G", "exon9gc", "g.42126611C>G")	*1/*36+*36+*10	PASS	*1_*10_*36_*36	unique_match	*1/*36+*36+*10
HG00480	0.074	38.625	5	c("g.42126611C>G", "g.42129754G>A", "g.42129754G>A", "g.42130692G>A", "g.42130692G>A", "exon9gc", "g.42126611C>G")	*1/*36+*10	PASS	*1_*10_*36	unique_match	*1/*36+*10
HG00500	0.07	42	5	c("g.42126611C>G", "g.42126611C>G", "g.42129754G>A", "g.42129754G>A", "g.42129754G>A", "g.42130692G>A", "g.42130692G>A", "g.42130692G>A", "exon9gc", "g.42126611C>G")	*10/*36+*10	PASS	*10_*10_*36	unique_match	*10/*36+*10
HG00501	0.082	35.4	4	c("g.42126611C>G", "g.42127941G>A", "g.42130761C>T")	*1/*35	PASS	*1_*35	unique_match	*1/*35
HG00502	0.079	37.725	4	c("g.42126611C>G", "g.42129754G>A", "g.42130692G>A")	*1/*10	PASS	*1_*10	unique_match	*1/*10
HG00512	0.069	39.675	4	c("g.42126611C>G", "g.42127941G>A", "g.42130761C>T")	*1/*35	PASS	*1_*35	unique_match	*1/*35
HG00513	0.058	73.4625	4	c("g.42126611C>G", "g.42126611C>G", "g.42129754G>A", "g.42129754G>A", "g.42130692G>A", "g.42130692G>A")	*10/*10	PASS	*10_*10	unique_match	*10/*10
HG00514	0.075	39.3	4	c("g.42126611C>G", "g.42129754G>A", "g.42130692G>A")	*1/*10	PASS	*1_*10	unique_match	*1/*10
HG00524	0.073	38.175	5	c("g.42126611C>G", "g.42126611C>G", "g.42127941G>A", "g.42129754G>A", "g.42129754G>A", "g.42130692G>A", "g.42130692G>A", "exon9gc", "g.42126611C>G")	*2/*36+*10	PASS	*10_*2_*36	unique_match	*2/*36+*10
HG00525	0.077	36.1875	6	c("g.42126611C>G", "g.42126611C>G", "g.42129180A>T", "g.42129754G>A", "g.42129754G>A", "g.42129754G>A", "g.42129754G>A", "g.42130692G>A", "g.42130692G>A", "g.42130692G>A", "g.42130692G>A", "exon9gc", "g.42126611C>G", "exon9gc", "g.42126611C>G")	*49/*36+*36+*10	PASS	*10_*36_*36_*49	unique_match	*49/*36+*36+*10
HG00526	0.072	39.225	5	c("g.42126611C>G", "g.42126611C>G", "g.42129754G>A", "g.42129754G>A", "g.42129754G>A", "g.42130692G>A", "g.42130692G>A", "g.42130692G>A", "exon9gc", "g.42126611C>G")	*10/*36+*10	PASS	*10_*10_*36	unique_match	*10/*36+*10
HG00530	0.074	39	4	list()	*1/*1	PASS	*1_*1	unique_match	*1/*1
HG00531	0.075	39.825	4	list()	*1/*1	PASS	*1_*1	unique_match	*1/*1
HG00532	0.073	40.2	4	list()	*1/*1	PASS	*1_*1	unique_match	*1/*1
HG00533	0.072	39.45	4	c("g.42126611C>G", "g.42126611C>G", "g.42129754G>A", "g.42129754G>A", "g.42130692G>A", "g.42130692G>A")	*5/*36+*10	PASS	*10_*10	unique_match	*5/*36+*10
HG00534	0.075	39.525	6	c("g.42126611C>G", "g.42126611C>G", "g.42129754G>A", "g.42129754G>A", "g.42129754G>A", "g.42129754G>A", "g.42130692G>A", "g.42130692G>A", "g.42130692G>A", "g.42130692G>A", "exon9gc", "g.42126611C>G", "exon9gc", "g.42126611C>G")	*36+*10/*36+*10	PASS	*10_*10_*36_*36	unique_match	*36+*10/*36+*10
HG00535	0.078	38.55	5	c("g.42126611C>G", "g.42126611C>G", "g.42129754G>A", "g.42129754G>A", "g.42129754G>A", "g.42130692G>A", "g.42130692G>A", "g.42130692G>A", "exon9gc", "g.42126611C>G")	*10/*36+*10	PASS	*10_*10_*36	unique_match	*10/*36+*10
HG00536	0.072	35.475	4	c("g.42126611C>G", "g.42129754G>A", "g.42130692G>A")	*1/*10	PASS	*1_*10	unique_match	*1/*10
HG00537	0.081	35.85	5	c("g.42126611C>G", "g.42126611C>G", "g.42129754G>A", "g.42129754G>A", "g.42129754G>A", "g.42130692G>A", "g.42130692G>A", "g.42130692G>A", "exon9gc", "g.42126611C>G")	*10/*36+*10	PASS	*10_*10_*36	unique_match	*10/*36+*10
HG00538	0.076	39.525	4	c("g.42126611C>G", "g.42126611C>G", "g.42129754G>A", "g.42129754G>A", "g.42130692G>A", "g.42130692G>A")	*10/*10	PASS	*10_*10	unique_match	*10/*10
HG00542	0.071	37.275	5	c("g.42126611C>G", "g.42129754G>A", "g.42129754G>A", "g.42130692G>A", "g.42130692G>A", "exon9gc", "g.42126611C>G")	*1/*36+*10	PASS	*1_*10_*36	unique_match	*1/*36+*10
HG00543	0.069	44.1	4	list()	*1/*1	PASS	*1_*1	unique_match	*1/*1
HG00544	0.074	38.1	5	c("g.42126611C>G", "g.42129754G>A", "g.42129754G>A", "g.42130692G>A", "g.42130692G>A", "exon9gc", "g.42126611C>G")	*1/*36+*10	PASS	*1_*10_*36	unique_match	*1/*36+*10
HG00551	0.066	52.95	5	list()	*1/*1x2	PASS	*1_*1_*1	unique_match	*1/*1x2
HG00552	0.078	40.5375	5	c("g.42126611C>G", "g.42127941G>A")	*1x2/*2	PASS	*1_*1_*2	unique_match	*1x2/*2
HG00553	0.072	40.875	5	c("g.42126611C>G", "g.42126611C>G", "g.42127608C>T", "g.42127941G>A", "g.42128945C>T", "g.42129132C>T", "g.42129809T>C", "g.42129819G>T", "g.42130692G>A")	*29/*68+*4	PASS	*29_*4	unique_match	*29/*68+*4
HG00554	0.076	39.9	4	c("g.42126611C>G", "g.42126611C>G", "g.42128945C>T", "g.42128945C>T", "g.42129754G>A", "g.42129809T>C", "g.42129819G>T", "g.42130692G>A", "g.42130692G>A")	*4/*4	PASS	c("*4_*4.019", "*4.004_*4.005")	unique_star	Amb
HG00555	0.079	37.125	4	c("g.42126611C>G", "g.42126611C>G", "g.42127608C>T", "g.42127941G>A", "g.42128945C>T", "g.42129132C>T", "g.42129754G>A", "g.42130692G>A")	*29/*4	PASS	*29_*4.019	unique_match	*29/*4
HG00556	0.076	34.125	4	list()	*1/*1	PASS	*1_*1	unique_match	*1/*1
HG00557	0.072	37.725	5	c("g.42126611C>G", "g.42126611C>G", "g.42127941G>A", "g.42129754G>A", "g.42129754G>A", "g.42130692G>A", "g.42130692G>A", "exon9gc", "g.42126611C>G")	*2/*36+*10	PASS	*10_*2_*36	unique_match	*2/*36+*10
HG00558	0.078	37.8	5	c("g.42126611C>G", "g.42129754G>A", "g.42130692G>A", "g.42130692G>A", "exon9gc", "g.42126611C>G", "g.42129754G>A")	*1/*36+*10	PASS	*1_*10_*36	unique_match	*1/*36+*10
HG00559	0.076	38.475	4	c("g.42126611C>G", "g.42126611C>G", "g.42129754G>A", "g.42129754G>A", "g.42130692G>A", "g.42130692G>A")	*10/*10	PASS	*10_*10	unique_match	*10/*10
HG00560	0.074	36.75	6	c("g.42126611C>G", "g.42126611C>G", "g.42129754G>A", "g.42129754G>A", "g.42129754G>A", "g.42129754G>A", "g.42130692G>A", "g.42130692G>A", "g.42130692G>A", "g.42130692G>A", "exon9gc", "g.42126611C>G", "exon9gc", "g.42126611C>G")	*36+*10/*36+*10	PASS	*10_*10_*36_*36	unique_match	*36+*10/*36+*10
HG00561	0.072	40.125	5	c("g.42126611C>G", "g.42126611C>G", "g.42129754G>A", "g.42129754G>A", "g.42129754G>A", "g.42130692G>A", "g.42130692G>A", "g.42130692G>A", "exon9gc", "g.42126611C>G")	*10/*36+*10	PASS	*10_*10_*36	unique_match	*10/*36+*10
HG00565	0.077	35.325	4	c("g.42129754G>A", "g.42130692G>A")	NULL	NULL	list()	no_match	Amb
HG00566	0.066	52.05	5	c("g.42126611C>G", "g.42126611C>G", "g.42127941G>A", "g.42129754G>A", "g.42129754G>A", "g.42130692G>A", "g.42130692G>A", "exon9gc", "g.42126611C>G")	*2/*36+*10	PASS	*10_*2_*36	unique_match	*2/*36+*10
HG00567	0.084	36.45	5	c("g.42126611C>G", "g.42126611C>G", "g.42129754G>A", "g.42129754G>A", "g.42129754G>A", "g.42130692G>A", "g.42130692G>A", "g.42130692G>A", "exon9gc", "g.42126611C>G", "exon9gc")	*36/*36+*10	PASS	*10_*36_*36	unique_match	*36/*36+*10
HG00577	0.078	37.5	5	c("g.42126611C>G", "g.42129754G>A", "g.42129754G>A", "g.42130692G>A", "g.42130692G>A", "exon9gc", "g.42126611C>G")	*1/*36+*10	PASS	*1_*10_*36	unique_match	*1/*36+*10
HG00578	0.074	38.4	6	c("g.42126611C>G", "g.42126611C>G", "g.42129754G>A", "g.42129754G>A", "g.42129754G>A", "g.42129754G>A", "g.42130692G>A", "g.42130692G>A", "g.42130692G>A", "g.42130692G>A", "exon9gc", "g.42126611C>G", "exon9gc", "g.42126611C>G")	*36+*10/*36+*10	PASS	*10_*10_*36_*36	unique_match	*36+*10/*36+*10
HG00579	0.072	38.025	5	c("g.42126611C>G", "g.42129754G>A", "g.42129754G>A", "g.42130692G>A", "g.42130692G>A", "exon9gc", "g.42126611C>G")	*1/*36+*10	PASS	*1_*10_*36	unique_match	*1/*36+*10
HG00580	0.071	40.5375	4	c("g.42126611C>G", "g.42129754G>A", "g.42130692G>A")	*1/*10	PASS	*1_*10	unique_match	*1/*10
HG00581	0.075	36.6	6	c("g.42126611C>G", "g.42126611C>G", "g.42129754G>A", "g.42129754G>A", "g.42129754G>A", "g.42129754G>A", "g.42130692G>A", "g.42130692G>A", "g.42130692G>A", "g.42130692G>A", "exon9gc", "g.42126611C>G", "exon9gc", "g.42126611C>G")	*36+*10/*36+*10	PASS	*10_*10_*36_*36	unique_match	*36+*10/*36+*10
HG00582	0.074	37.05	5	c("g.42126611C>G", "g.42129754G>A", "g.42129754G>A", "g.42130692G>A", "g.42130692G>A", "exon9gc", "g.42126611C>G")	*1/*36+*10	PASS	*1_*10_*36	unique_match	*1/*36+*10
HG00583	0.072	38.025	6	c("g.42126611C>G", "g.42126611C>G", "g.42129754G>A", "g.42129754G>A", "g.42129754G>A", "g.42129754G>A", "g.42130692G>A", "g.42130692G>A", "g.42130692G>A", "g.42130692G>A", "exon9gc", "g.42126611C>G", "exon9gc", "g.42126611C>G")	*36+*10/*36+*10	PASS	*10_*10_*36_*36	unique_match	*36+*10/*36+*10
HG00584	0.07	46.275	5	c("g.42126611C>G", "g.42129754G>A", "g.42129754G>A", "g.42130692G>A", "g.42130692G>A", "exon9gc", "g.42126611C>G")	*1/*36+*10	PASS	*1_*10_*36	unique_match	*1/*36+*10
HG00585	0.079	37.425	6	c("g.42126611C>G", "g.42126611C>G", "g.42129754G>A", "g.42129754G>A", "g.42129754G>A", "g.42129754G>A", "g.42130692G>A", "g.42130692G>A", "g.42130692G>A", "g.42130692G>A", "exon9gc", "g.42126611C>G", "exon9gc", "g.42126611C>G")	*36+*10/*36+*10	PASS	*10_*10_*36_*36	unique_match	*36+*10/*36+*10
HG00589	0.072	39.45	4	c("g.42126611C>G", "g.42127941G>A", "g.42128218-42128219insG")	*1/*21	PASS	*1_*21	unique_match	*1/*21
HG00590	0.073	37.425	5	c("g.42126611C>G", "g.42129754G>A", "g.42129754G>A", "g.42130692G>A", "g.42130692G>A", "exon9gc", "g.42126611C>G")	*1/*36+*10	PASS	*1_*10_*36	unique_match	*1/*36+*10
HG00591	0.071	40.125	5	c("g.42126611C>G", "g.42129754G>A", "g.42129754G>A", "g.42130692G>A", "g.42130692G>A", "exon9gc", "g.42126611C>G")	*1/*36+*10	PASS	*1_*10_*36	unique_match	*1/*36+*10
HG00592	0.077	40.5	4	c("g.42126611C>G", "g.42129754G>A", "g.42130692G>A")	*1/*10	PASS	*1_*10	unique_match	*1/*10
HG00593	0.075	39	5	c("g.42126611C>G", "g.42126611C>G", "g.42127941G>A", "g.42129754G>A", "g.42129754G>A", "g.42130692G>A", "g.42130692G>A", "exon9gc", "g.42126611C>G")	*2/*36+*10	PASS	*10_*2_*36	unique_match	*2/*36+*10
HG00594	0.074	41.475	4	c("g.42126611C>G", "g.42127941G>A")	*1/*2	PASS	c("*1_*2", "*34_*39")	pick_common_allele	Amb
HG00595	0.074	35.7	7	c("g.42126611C>G", "g.42126611C>G", "g.42129754G>A", "g.42129754G>A", "g.42129754G>A", "g.42129754G>A", "g.42130692G>A", "g.42130692G>A", "g.42130692G>A", "exon9gc", "g.42126611C>G", "exon9gc", "g.42126611C>G", "exon9gc", "g.42126611C>G", "g.42130692G>A")	*10/*36+*36+*83+*10	PASS	c("*10_*36_*36_*36_*39", "*10_*10_*36_*36_*83")	pick_common_allele	Amb
HG00596	0.064	49.8	5	c("g.42126611C>G", "g.42126611C>G", "g.42129180A>T", "g.42129754G>A", "g.42129754G>A", "g.42129754G>A", "g.42130692G>A", "g.42130692G>A", "g.42130692G>A", "exon9gc", "g.42126611C>G")	*49/*36+*10	PASS	*10_*36_*49	unique_match	*49/*36+*10
HG00597	0.079	38.325	7	c("g.42126611C>G", "g.42126611C>G", "g.42129180A>T", "g.42129754G>A", "g.42129754G>A", "g.42129754G>A", "g.42129754G>A", "g.42130692G>A", "g.42130692G>A", "g.42130692G>A", "g.42130692G>A", "exon9gc", "g.42126611C>G", "exon9gc", "g.42126611C>G", "exon9gc", "g.42126611C>G")	*49/*36+*36+*83+*10	PASS	c("*36_*36_*36_*39_*49", "*10_*36_*36_*49_*83")	pick_common_allele	Amb
HG00598	0.074	39.525	6	c("g.42126611C>G", "g.42126611C>G", "g.42129754G>A", "g.42129754G>A", "g.42129754G>A", "g.42129754G>A", "g.42130692G>A", "g.42130692G>A", "g.42130692G>A", "g.42130692G>A", "exon9gc", "g.42126611C>G", "exon9gc", "g.42126611C>G")	*36+*10/*36+*10	PASS	*10_*10_*36_*36	unique_match	*36+*10/*36+*10
HG00599	0.07	38.925	5	c("g.42126611C>G", "g.42129754G>A", "g.42129754G>A", "g.42130692G>A", "g.42130692G>A", "exon9gc", "g.42126611C>G")	*1/*36+*10	PASS	*1_*10_*36	unique_match	*1/*36+*10
HG00607	0.069	43.1625	4	c("g.42126611C>G", "g.42129180A>T", "g.42129754G>A", "g.42130692G>A")	*1/*49	PASS	*1_*49	unique_match	*1/*49
HG00608	0.067	51.375	6	c("g.42126611C>G", "g.42126611C>G", "g.42129754G>A", "g.42129754G>A", "g.42129754G>A", "g.42129754G>A", "g.42130692G>A", "g.42130692G>A", "g.42130692G>A", "g.42130692G>A", "exon9gc", "g.42126611C>G", "exon9gc", "g.42126611C>G")	*36+*10/*36+*10	PASS	*10_*10_*36_*36	unique_match	*36+*10/*36+*10
HG00609	0.07	40.575	5	c("g.42126611C>G", "g.42126611C>G", "g.42129180A>T", "g.42129754G>A", "g.42129754G>A", "g.42129754G>A", "g.42130692G>A", "g.42130692G>A", "g.42130692G>A", "exon9gc", "g.42126611C>G")	*49/*36+*10	PASS	*10_*36_*49	unique_match	*49/*36+*10
HG00610	0.073	39.825	5	c("g.42126611C>G", "g.42126611C>G", "g.42129754G>A", "g.42129754G>A", "g.42129754G>A", "g.42130692G>A", "g.42130692G>A", "g.42130692G>A", "exon9gc", "g.42126611C>G")	*10/*36+*10	PASS	*10_*10_*36	unique_match	*10/*36+*10
HG00611	0.073	40.875	4	c("g.42126611C>G", "g.42126611C>G", "g.42129754G>A", "g.42129754G>A", "g.42130692G>A", "g.42130692G>A")	*5/*36+*10	PASS	*10_*10	unique_match	*5/*36+*10
HG00612	0.076	38.625	5	c("g.42126611C>G", "g.42126611C>G", "g.42129754G>A", "g.42129754G>A", "g.42129754G>A", "g.42130692G>A", "g.42130692G>A", "g.42130692G>A", "exon9gc", "g.42126611C>G")	*10/*36+*10	PASS	*10_*10_*36	unique_match	*10/*36+*10
HG00613	0.074	38.775	4	c("g.42126611C>G", "g.42126611C>G", "g.42127941G>A", "g.42127941G>A")	*2/*2	PASS	*2_*2	unique_match	*2/*2
HG00614	0.078	37.875	3	c("g.42126611C>G", "g.42129754G>A", "g.42130692G>A")	*10/*5	PASS	*10	unique_match	*10/*5
HG00615	0.074	38.7	3	c("g.42126611C>G", "g.42127941G>A")	*2/*5	PASS	*2	unique_match	*2/*5
HG00619	0.075	46.425	5	c("g.42126611C>G", "g.42126611C>G", "g.42129180A>T", "g.42129754G>A", "g.42129754G>A", "g.42129754G>A", "g.42130692G>A", "g.42130692G>A", "g.42130692G>A", "exon9gc", "g.42126611C>G")	*49/*36+*10	PASS	*10_*36_*49	unique_match	*49/*36+*10
HG00620	0.072	40.275	4	c("g.42126611C>G", "g.42126611C>G", "g.42129754G>A", "g.42129754G>A", "g.42130692G>A", "g.42130692G>A")	*5/*36+*10	PASS	*10_*10	unique_match	*5/*36+*10
HG00621	0.075	38.1	3	c("g.42126611C>G", "g.42129180A>T", "g.42129754G>A", "g.42130692G>A")	*49/*5	PASS	*49	unique_match	*49/*5
HG00622	0.076	35.925	4	c("g.42126611C>G", "g.42129754G>A", "g.42130692G>A")	*1/*10	PASS	*1_*10	unique_match	*1/*10
HG00623	0.075	41.1	8	c("g.42126611C>G", "g.42126611C>G", "g.42129754G>A", "g.42129754G>A", "g.42129754G>A", "g.42129754G>A", "g.42129754G>A", "g.42129754G>A", "g.42130692G>A", "g.42130692G>A", "g.42130692G>A", "g.42130692G>A", "g.42130692G>A", "g.42130692G>A", "exon9gc", "g.42126611C>G", "exon9gc", "g.42126611C>G", "exon9gc", "g.42126611C>G", "exon9gc", "g.42126611C>G")	*36+*36+*10/*36+*36+*10	PASS	*10_*10_*36_*36_*36_*36	unique_match	*36+*36+*10/*36+*36+*10
HG00625	0.071	40.05	6	c("g.42126611C>G", "g.42126611C>G", "g.42129754G>A", "g.42129754G>A", "g.42129754G>A", "g.42129754G>A", "g.42130692G>A", "g.42130692G>A", "g.42130692G>A", "g.42130692G>A", "exon9gc", "g.42126611C>G", "exon9gc", "g.42126611C>G")	*36+*10/*36+*10	PASS	*10_*10_*36_*36	unique_match	*36+*10/*36+*10
HG00626	0.072	38.55	4	c("g.42126611C>G", "g.42129754G>A", "g.42130692G>A")	*1/*10	PASS	*1_*10	unique_match	*1/*10
HG00627	0.074	38.175	5	c("g.42126611C>G", "g.42129754G>A", "g.42129754G>A", "g.42130692G>A", "g.42130692G>A", "exon9gc", "g.42126611C>G")	*1/*36+*10	PASS	*1_*10_*36	unique_match	*1/*36+*10
HG00628	0.072	40.8	4	c("g.42126611C>G", "g.42126611C>G", "g.42127803C>T", "g.42127941G>A", "g.42127941G>A")	*2/*41	PASS	*2_*41	unique_match	*2/*41
HG00629	0.066	51.75	5	c("g.42126611C>G", "g.42126611C>G", "g.42129754G>A", "g.42129754G>A", "g.42129754G>A", "g.42130692G>A", "g.42130692G>A", "g.42130692G>A", "exon9gc", "g.42126611C>G")	*10/*36+*10	PASS	*10_*10_*36	unique_match	*10/*36+*10
HG00630	0.075	40.65	5	c("g.42126611C>G", "g.42126611C>G", "g.42127941G>A", "g.42129754G>A", "g.42129754G>A", "g.42130692G>A", "g.42130692G>A", "exon9gc", "g.42126611C>G")	*2/*36+*10	PASS	*10_*2_*36	unique_match	*2/*36+*10
HG00631	0.074	36.825	3	c("g.42126611C>G", "g.42129754G>A", "g.42130692G>A")	*10/*5	PASS	*10	unique_match	*10/*5
HG00632	0.078	36.15	5	c("g.42126611C>G", "g.42126611C>G", "g.42129754G>A", "g.42129754G>A", "g.42129754G>A", "g.42130692G>A", "g.42130692G>A", "g.42130692G>A", "exon9gc", "g.42126611C>G")	*10/*36+*10	PASS	*10_*10_*36	unique_match	*10/*36+*10
HG00634	0.074	39.375	4	c("g.42126611C>G", "g.42127803C>T", "g.42127941G>A")	*1/*41	PASS	c("*1_*41", "*119_*2")	more_than_one_match	Amb
HG00635	0.076	38.925	5	c("g.42126611C>G", "g.42126611C>G", "g.42127941G>A", "g.42129754G>A", "g.42129754G>A", "g.42130692G>A", "g.42130692G>A", "exon9gc", "g.42126611C>G")	*2/*36+*10	PASS	*10_*2_*36	unique_match	*2/*36+*10
HG00636	0.075	41.85	5	c("g.42126611C>G", "g.42129754G>A", "g.42129754G>A", "g.42130692G>A", "g.42130692G>A", "exon9gc", "g.42126611C>G")	*1/*36+*10	PASS	*1_*10_*36	unique_match	*1/*36+*10
HG00637	0.071	39.15	4	list()	*1/*1	PASS	*1_*1	unique_match	*1/*1
HG00638	0.07	40.725	4	list()	*1/*1	PASS	*1_*1	unique_match	*1/*1
HG00639	0.078	35.475	4	list()	*1/*1	PASS	*1_*1	unique_match	*1/*1
HG00640	0.081	37.05	4	list()	*1/*1	PASS	*1_*1	unique_match	*1/*1
HG00641	0.08	37.05	4	c("g.42126611C>G", "g.42127941G>A", "g.42128242delT")	*2/*3	PASS	*2_*3	unique_match	*2/*3
HG00642	0.069	40.425	4	c("g.42126611C>G", "g.42127941G>A")	*1/*2	PASS	c("*1_*2", "*34_*39")	pick_common_allele	Amb
HG00650	0.068	44.4	4	c("g.42126611C>G", "g.42126611C>G", "g.42129754G>A", "g.42129754G>A", "g.42130692G>A", "g.42130692G>A")	*10/*10	PASS	*10_*10	unique_match	*10/*10
HG00651	0.073	39.6	4	c("g.42126611C>G", "g.42126611C>G", "g.42129754G>A", "g.42129754G>A", "g.42130692G>A", "g.42130692G>A")	*5/*36+*10	PASS	*10_*10	unique_match	*5/*36+*10
HG00652	0.072	38.25	5	c("g.42126611C>G", "g.42126611C>G", "g.42129754G>A", "g.42129754G>A", "g.42129754G>A", "g.42130692G>A", "g.42130692G>A", "g.42130692G>A", "exon9gc", "g.42126611C>G")	*10/*36+*10	PASS	*10_*10_*36	unique_match	*10/*36+*10
HG00653	0.06	59.025	4	c("g.42126611C>G", "g.42129754G>A", "g.42130692G>A")	*1/*10	PASS	*1_*10	unique_match	*1/*10
HG00654	0.072	36.525	5	c("g.42126611C>G", "g.42126611C>G", "g.42129754G>A", "g.42129754G>A", "g.42129754G>A", "g.42130692G>A", "g.42130692G>A", "g.42130692G>A", "exon9gc", "g.42126611C>G")	*10/*36+*10	PASS	*10_*10_*36	unique_match	*10/*36+*10
HG00655	0.074	38.775	5	c("g.42126611C>G", "g.42126611C>G", "g.42129754G>A", "g.42129754G>A", "g.42129754G>A", "g.42130692G>A", "g.42130692G>A", "g.42130692G>A", "exon9gc", "g.42126611C>G")	*10/*36+*10	PASS	*10_*10_*36	unique_match	*10/*36+*10
HG00656	0.074	38.85	6	c("g.42126611C>G", "g.42129754G>A", "g.42129754G>A", "g.42129754G>A", "g.42130692G>A", "g.42130692G>A", "g.42130692G>A", "exon9gc", "g.42126611C>G", "exon9gc", "g.42126611C>G")	*1/*36+*36+*10	PASS	*1_*10_*36_*36	unique_match	*1/*36+*36+*10
HG00657	0.072	35.55	4	c("g.42126611C>G", "g.42126611C>G", "g.42129754G>A", "g.42129754G>A", "g.42130692G>A", "g.42130692G>A")	*5/*36+*10	PASS	*10_*10	unique_match	*5/*36+*10
HG00658	0.075	39	7	c("g.42126611C>G", "g.42126611C>G", "g.42129754G>A", "g.42129754G>A", "g.42129754G>A", "g.42129754G>A", "g.42129754G>A", "g.42130692G>A", "g.42130692G>A", "g.42130692G>A", "g.42130692G>A", "g.42130692G>A", "exon9gc", "g.42126611C>G", "exon9gc", "g.42126611C>G", "exon9gc", "g.42126611C>G")	*36+*10/*36+*36+*10	PASS	*10_*10_*36_*36_*36	unique_match	*36+*10/*36+*36+*10
HG00662	0.061	63.675	4	c("g.42126611C>G", "g.42126611C>G", "g.42129754G>A", "g.42129754G>A", "g.42130692G>A", "g.42130692G>A")	*5/*36+*10	PASS	*10_*10	unique_match	*5/*36+*10
HG00663	0.078	37.95	4	c("g.42126611C>G", "g.42129754G>A", "g.42130692G>A")	*1/*10	PASS	*1_*10	unique_match	*1/*10
HG00664	0.072	42.225	5	c("g.42126611C>G", "g.42126611C>G", "g.42129754G>A", "g.42129754G>A", "g.42129754G>A", "g.42130692G>A", "g.42130692G>A", "g.42130692G>A", "exon9gc", "g.42126611C>G")	*10/*36+*10	PASS	*10_*10_*36	unique_match	*10/*36+*10
HG00671	0.072	39.375	4	c("g.42126611C>G", "g.42126611C>G", "g.42129754G>A", "g.42129754G>A", "g.42130692G>A", "g.42130692G>A")	*10/*10	PASS	*10_*10	unique_match	*10/*10
HG00672	0.079	34.725	5	c("g.42126611C>G", "g.42129754G>A", "g.42129754G>A", "g.42130692G>A", "g.42130692G>A", "exon9gc", "g.42126611C>G")	*1/*36+*10	PASS	*1_*10_*36	unique_match	*1/*36+*10
HG00673	0.073	36.375	4	c("g.42126611C>G", "g.42129754G>A", "g.42130692G>A")	*1/*10	PASS	*1_*10	unique_match	*1/*10
HG00674	0.078	39.6	4	c("g.42126611C>G", "g.42127803C>T", "g.42127941G>A")	*1/*41	PASS	c("*1_*41", "*119_*2")	more_than_one_match	Amb
HG00675	0.075	36.3	6	c("g.42126611C>G", "g.42126611C>G", "g.42129754G>A", "g.42129754G>A", "g.42129754G>A", "g.42129754G>A", "g.42130692G>A", "g.42130692G>A", "g.42130692G>A", "g.42130692G>A", "exon9gc", "g.42126611C>G", "exon9gc", "g.42126611C>G")	*36+*10/*36+*10	PASS	*10_*10_*36_*36	unique_match	*36+*10/*36+*10
HG00683	0.074	36.45	5	c("g.42126611C>G", "g.42126611C>G", "g.42127803C>T", "g.42127941G>A", "g.42129754G>A", "g.42130692G>A", "g.42130692G>A", "exon9gc", "g.42126611C>G", "g.42129754G>A")	*41/*36+*10	PASS	*10_*36_*41	unique_match	*41/*36+*10
HG00684	0.076	34.725	5	c("g.42126611C>G", "g.42129754G>A", "g.42129754G>A", "g.42130692G>A", "g.42130692G>A", "exon9gc", "g.42126611C>G")	*1/*36+*10	PASS	*1_*10_*36	unique_match	*1/*36+*10
HG00685	0.072	40.2	5	c("g.42126611C>G", "g.42129754G>A", "g.42130692G>A", "g.42130692G>A", "exon9gc", "g.42126611C>G", "g.42129754G>A")	*1/*36+*10	PASS	*1_*10_*36	unique_match	*1/*36+*10
HG00689	0.066	56.925	4	c("g.42126611C>G", "g.42127803C>T", "g.42127941G>A")	*1/*41	PASS	c("*1_*41", "*119_*2")	more_than_one_match	Amb
HG00690	0.075	35.5125	5	c("g.42126611C>G", "g.42129754G>A", "g.42130692G>A", "g.42130692G>A", "exon9gc", "g.42126611C>G", "g.42129754G>A")	*1/*36+*10	PASS	*1_*10_*36	unique_match	*1/*36+*10
HG00691	0.077	39.825	4	c("g.42126611C>G", "g.42127803C>T", "g.42127941G>A")	*1/*41	PASS	c("*1_*41", "*119_*2")	more_than_one_match	Amb
HG00692	0.077	40.05	6	c("g.42126611C>G", "g.42126611C>G", "g.42129754G>A", "g.42129754G>A", "g.42129754G>A", "g.42129754G>A", "g.42130692G>A", "g.42130692G>A", "g.42130692G>A", "g.42130692G>A", "exon9gc", "g.42126611C>G", "exon9gc", "g.42126611C>G")	*36+*10/*36+*10	PASS	*10_*10_*36_*36	unique_match	*36+*10/*36+*10
HG00693	0.075	39.6	5	c("g.42126611C>G", "g.42129754G>A", "g.42129754G>A", "g.42130692G>A", "g.42130692G>A", "g.42130761C>T", "exon9gc", "g.42126611C>G")	NULL	NULL	list()	no_match	Amb
HG00694	0.075	38.55	6	c("g.42126611C>G", "g.42126611C>G", "g.42129754G>A", "g.42129754G>A", "g.42129754G>A", "g.42129754G>A", "g.42130692G>A", "g.42130692G>A", "g.42130692G>A", "g.42130692G>A", "exon9gc", "g.42126611C>G", "exon9gc", "g.42126611C>G")	*36+*10/*36+*10	PASS	*10_*10_*36_*36	unique_match	*36+*10/*36+*10
HG00698	0.07	44.55	4	c("g.42126611C>G", "g.42129754G>A", "g.42130692G>A")	*1/*10	PASS	*1_*10	unique_match	*1/*10
HG00699	0.068	41.25	5	c("g.42126611C>G", "g.42126611C>G", "g.42126611C>G", "g.42129754G>A", "g.42129754G>A", "g.42129754G>A", "g.42130692G>A", "g.42130692G>A", "g.42130692G>A")	*10/*10x2	PASS	*10_*10_*10	unique_match	*10/*10x2
HG00700	0.074	38.55	5	c("g.42126611C>G", "g.42126611C>G", "g.42129754G>A", "g.42129754G>A", "g.42130692G>A", "g.42130692G>A")	*1/*10x2	PASS	*1_*10_*10	unique_match	*1/*10x2
HG00701	0.066	44.4	4	c("g.42126611C>G", "g.42129754G>A", "g.42130692G>A")	*1/*10	PASS	*1_*10	unique_match	*1/*10
HG00702	0.074	36.9	5	c("g.42126611C>G", "g.42129754G>A", "g.42129754G>A", "g.42130692G>A", "g.42130692G>A", "exon9gc", "g.42126611C>G")	*1/*36+*10	PASS	*1_*10_*36	unique_match	*1/*36+*10
HG00703	0.075	40.725	5	c("g.42126611C>G", "g.42129754G>A", "g.42129754G>A", "g.42130692G>A", "g.42130692G>A", "exon9gc", "g.42126611C>G")	*1/*36+*10	PASS	*1_*10_*36	unique_match	*1/*36+*10
HG00704	0.074	34.5	5	c("g.42126611C>G", "g.42129754G>A", "g.42129754G>A", "g.42130692G>A", "g.42130692G>A", "exon9gc", "g.42126611C>G")	*1/*36+*10	PASS	*1_*10_*36	unique_match	*1/*36+*10
HG00705	0.076	35.85	4	list()	*1/*1	PASS	*1_*1	unique_match	*1/*1
HG00706	0.073	40.05	4	list()	*1/*1	PASS	*1_*1	unique_match	*1/*1
HG00707	0.073	37.875	3	c("g.42126611C>G", "g.42129754G>A", "g.42130692G>A")	*10/*5	PASS	*10	unique_match	*10/*5
HG00708	0.076	38.025	7	c("g.42126611C>G", "g.42126611C>G", "g.42129754G>A", "g.42129754G>A", "g.42129754G>A", "g.42129754G>A", "g.42129754G>A", "g.42130692G>A", "g.42130692G>A", "g.42130692G>A", "g.42130692G>A", "g.42130692G>A", "exon9gc", "g.42126611C>G", "exon9gc", "g.42126611C>G", "exon9gc", "g.42126611C>G")	*36+*10/*36+*36+*10	PASS	*10_*10_*36_*36_*36	unique_match	*36+*10/*36+*36+*10
HG00709	0.075	40.575	5	c("g.42126611C>G", "g.42126611C>G", "g.42129754G>A", "g.42129754G>A", "g.42129754G>A", "g.42130692G>A", "g.42130692G>A", "g.42130692G>A", "exon9gc", "g.42126611C>G")	*10/*36+*10	PASS	*10_*10_*36	unique_match	*10/*36+*10
HG00717	0.078	37.125	5	c("g.42126611C>G", "g.42126611C>G", "g.42127941G>A", "g.42128218-42128219insG", "g.42129754G>A", "g.42129754G>A", "g.42130692G>A", "g.42130692G>A", "exon9gc", "g.42126611C>G")	*21/*36+*10	PASS	*10_*21_*36	unique_match	*21/*36+*10
HG00728	0.075	37.275	4	c("g.42126611C>G", "g.42126611C>G", "g.42129754G>A", "g.42129754G>A", "g.42130692G>A", "g.42130692G>A")	*10/*10	PASS	*10_*10	unique_match	*10/*10
HG00729	0.069	44.1	3	c("g.42126611C>G", "g.42129754G>A", "g.42130692G>A")	*10/*5	PASS	*10	unique_match	*10/*5
HG00731	0.074	37.05	5	c("g.42126611C>G", "g.42126611C>G", "g.42128945C>T", "g.42128945C>T", "g.42129809T>C", "g.42129809T>C", "g.42129819G>T", "g.42129819G>T", "g.42130692G>A", "g.42130692G>A", "g.42130692G>A")	*4/*68+*4	PASS	*4_*4	unique_match	*4/*68+*4
HG00732	0.075	37.725	4	c("g.42126611C>G", "g.42127803C>T", "g.42127941G>A", "g.42128174delCTT")	*41/*9	PASS	*41_*9	unique_match	*41/*9
HG00733	0.076	38.55	5	c("g.42126611C>G", "g.42126611C>G", "g.42127803C>T", "g.42127941G>A", "g.42128945C>T", "g.42129809T>C", "g.42129819G>T", "g.42130692G>A", "g.42130692G>A")	*41/*68+*4	PASS	c("*4_*69", "*4_*41")	pick_common_allele	Amb
HG00734	0.072	39	4	c("g.42126611C>G", "g.42128945C>T", "g.42129809T>C", "g.42129819G>T", "g.42130692G>A")	*1/*4	PASS	c("*1_*4", "*39_*4.009")	pick_common_allele	Amb
HG00735	0.074	37.425	4	c("g.42126611C>G", "g.42128945C>T", "g.42129809T>C", "g.42129819G>T", "g.42130692G>A")	*1/*4	PASS	c("*1_*4", "*39_*4.009")	pick_common_allele	Amb
HG00736	0.076	37.425	4	c("g.42126611C>G", "g.42126611C>G", "g.42127941G>A", "g.42128945C>T", "g.42129754G>A", "g.42130692G>A", "g.42130761C>T")	*35/*4	PASS	*35_*4.019	unique_match	*35/*4
HG00737	0.074	38.85	4	c("g.42126611C>G", "g.42127941G>A", "g.42130761C>T")	*1/*35	PASS	*1_*35	unique_match	*1/*35
HG00738	0.074	40.575	4	c("g.42126611C>G", "g.42128945C>T", "g.42129754G>A", "g.42130692G>A")	*1/*4	PASS	c("*1_*4.019", "*39_*4.027")	pick_common_allele	Amb
HG00739	0.075	38.7	4	c("g.42126611C>G", "g.42127803C>T", "g.42127941G>A")	*1/*41	PASS	c("*1_*41", "*119_*2")	more_than_one_match	Amb
HG00740	0.075	37.875	4	c("g.42126611C>G", "g.42126611C>G", "g.42127941G>A", "g.42127941G>A")	*2/*2	PASS	*2_*2	unique_match	*2/*2
HG00741	0.07	39.675	4	c("g.42126611C>G", "g.42127941G>A")	*1/*2	PASS	c("*1_*2", "*34_*39")	pick_common_allele	Amb
HG00742	0.07	41.7	4	c("g.42126611C>G", "g.42129754G>A", "g.42130692G>A")	*1/*10	PASS	*1_*10	unique_match	*1/*10
HG00743	0.078	34.725	4	c("g.42126611C>G", "g.42128945C>T", "g.42129754G>A", "g.42130692G>A")	*1/*4	PASS	c("*1_*4.019", "*39_*4.027")	pick_common_allele	Amb
HG00759	0.076	37.35	6	c("g.42126611C>G", "g.42126611C>G", "g.42129754G>A", "g.42129754G>A", "g.42129754G>A", "g.42129754G>A", "g.42130692G>A", "g.42130692G>A", "g.42130692G>A", "g.42130692G>A", "exon9gc", "g.42126611C>G", "exon9gc", "g.42126611C>G")	*36+*10/*36+*10	PASS	*10_*10_*36_*36	unique_match	*36+*10/*36+*10
HG00766	0.075	38.85	4	c("g.42126611C>G", "g.42126611C>G", "g.42129754G>A", "g.42129754G>A", "g.42130692G>A", "g.42130692G>A")	*5/*36+*10	PASS	*10_*10	unique_match	*5/*36+*10
HG00844	0.075	36.45	6	c("g.42126611C>G", "g.42126611C>G", "g.42129754G>A", "g.42129754G>A", "g.42129754G>A", "g.42129754G>A", "g.42130692G>A", "g.42130692G>A", "g.42130692G>A", "g.42130692G>A", "exon9gc", "g.42126611C>G", "exon9gc", "g.42126611C>G")	*36+*10/*36+*10	PASS	*10_*10_*36_*36	unique_match	*36+*10/*36+*10
HG00851	0.071	42.075	5	c("g.42126611C>G", "g.42129754G>A", "g.42129754G>A", "g.42130692G>A", "g.42130692G>A", "exon9gc", "g.42126611C>G")	*1/*36+*10	PASS	*1_*10_*36	unique_match	*1/*36+*10
HG00864	0.072	39.075	6	c("g.42126611C>G", "g.42126611C>G", "g.42129754G>A", "g.42129754G>A", "g.42129754G>A", "g.42129754G>A", "g.42130692G>A", "g.42130692G>A", "g.42130692G>A", "g.42130692G>A", "exon9gc", "g.42126611C>G", "exon9gc", "g.42126611C>G")	*36+*10/*36+*10	PASS	*10_*10_*36_*36	unique_match	*36+*10/*36+*10
HG00867	0.075	39	5	c("g.42126611C>G", "g.42126611C>G", "g.42127803C>T", "g.42127941G>A", "g.42129754G>A", "g.42129754G>A", "g.42130692G>A", "g.42130692G>A", "exon9gc", "g.42126611C>G")	*41/*36+*10	PASS	*10_*36_*41	unique_match	*41/*36+*10
HG00879	0.077	35.4	5	c("g.42126611C>G", "g.42129754G>A", "g.42129754G>A", "g.42130692G>A", "g.42130692G>A", "exon9gc", "g.42126611C>G")	*1/*36+*10	PASS	*1_*10_*36	unique_match	*1/*36+*10
HG00881	0.077	41.325	4	c("g.42126611C>G", "g.42127941G>A", "g.42130667C>T")	*2/*71	PASS	*2_*71	unique_match	*2/*71
HG00956	0.073	38.625	5	c("g.42126611C>G", "g.42126611C>G", "g.42127803C>T", "g.42127941G>A", "g.42129754G>A", "g.42129754G>A", "g.42130692G>A", "g.42130692G>A", "exon9gc", "g.42126611C>G")	*41/*36+*10	PASS	*10_*36_*41	unique_match	*41/*36+*10
HG00978	0.071	42.6	5	c("g.42126611C>G", "g.42126611C>G", "g.42127803C>T", "g.42127941G>A", "g.42129754G>A", "g.42129754G>A", "g.42130692G>A", "g.42130692G>A", "exon9gc", "g.42126611C>G")	*41/*36+*10	PASS	*10_*36_*41	unique_match	*41/*36+*10
HG00982	0.078	46.6241	4	c("g.42126611C>G", "g.42127803C>T", "g.42127941G>A")	*1/*41	PASS	c("*1_*41", "*119_*2")	more_than_one_match	Amb
HG01028	0.062	56.85	5	c("g.42126611C>G", "g.42126611C>G", "g.42129754G>A", "g.42129754G>A", "g.42129754G>A", "g.42130692G>A", "g.42130692G>A", "g.42130692G>A", "exon9gc", "g.42126611C>G")	*10/*36+*10	PASS	*10_*10_*36	unique_match	*10/*36+*10
HG01029	0.068	49.875	5	c("g.42126611C>G", "g.42126611C>G", "g.42127803C>T", "g.42127941G>A", "g.42129754G>A", "g.42129754G>A", "g.42130692G>A", "g.42130692G>A", "exon9gc", "g.42126611C>G")	*41/*36+*10	PASS	*10_*36_*41	unique_match	*41/*36+*10
HG01031	0.071	39.375	4	c("g.42126611C>G", "g.42126611C>G", "g.42127941G>A", "g.42129754G>A", "g.42130692G>A")	*10/*2	PASS	*10_*2	unique_match	*10/*2
HG01046	0.074	39.075	5	c("g.42126611C>G", "g.42126611C>G", "g.42127941G>A", "g.42129754G>A", "g.42129754G>A", "g.42130692G>A", "g.42130692G>A", "exon9gc", "g.42126611C>G")	*2/*36+*10	PASS	*10_*2_*36	unique_match	*2/*36+*10
HG01047	0.073	38.775	4	list()	*1/*1	PASS	*1_*1	unique_match	*1/*1
HG01048	0.064	49.8	4	c("g.42126611C>G", "g.42127941G>A")	*1/*2	PASS	c("*1_*2", "*34_*39")	pick_common_allele	Amb
HG01049	0.068	45.975	4	c("g.42126611C>G", "g.42126611C>G", "g.42127941G>A", "g.42127941G>A", "g.42129770G>A")	*17/*2	PASS	*17_*2	unique_match	*17/*2
HG01050	0.076	36.075	4	c("g.42126611C>G", "g.42126611C>G", "g.42127941G>A", "g.42127941G>A")	*2/*2	PASS	*2_*2	unique_match	*2/*2
HG01051	0.078	35.7	4	c("g.42126611C>G", "g.42127941G>A")	*1/*2	PASS	c("*1_*2", "*34_*39")	pick_common_allele	Amb
HG01052	0.077	40.2	4	c("g.42126611C>G", "g.42127941G>A", "g.42128174delCTT")	*2/*9	PASS	*2_*9	unique_match	*2/*9
HG01053	0.073	38.325	4	c("g.42126611C>G", "g.42127941G>A")	*1/*2	PASS	c("*1_*2", "*34_*39")	pick_common_allele	Amb
HG01054	0.077	35.25	4	list()	*1/*1	PASS	*1_*1	unique_match	*1/*1
HG01055	0.073	38.55	4	g.42128174delCTT	*1/*9	PASS	*1_*9	unique_match	*1/*9
HG01056	0.071	40.8	4	g.42128174delCTT	*1/*9	PASS	*1_*9	unique_match	*1/*9
HG01058	0.069	40.125	4	c("g.42126611C>G", "g.42127941G>A", "g.42129770G>A")	*1/*17	PASS	*1_*17	unique_match	*1/*17
HG01060	0.075	39.975	4	c("g.42126611C>G", "g.42127803C>T", "g.42127941G>A")	*1/*41	PASS	c("*1_*41", "*119_*2")	more_than_one_match	Amb
HG01061	0.076	38.85	4	c("g.42126611C>G", "g.42128945C>T", "g.42129809T>C", "g.42129819G>T", "g.42130692G>A")	*1/*4	PASS	c("*1_*4", "*39_*4.009")	pick_common_allele	Amb
HG01062	0.073	37.275	4	c("g.42126611C>G", "g.42128945C>T", "g.42129809T>C", "g.42129819G>T", "g.42130692G>A")	*1/*4	PASS	c("*1_*4", "*39_*4.009")	pick_common_allele	Amb
HG01063	0.074	39.375	4	c("g.42126611C>G", "g.42127941G>A", "g.42130761C>T")	*1/*35	PASS	*1_*35	unique_match	*1/*35
HG01064	0.073	39.15	4	c("g.42126611C>G", "g.42128945C>T", "g.42129809T>C", "g.42129819G>T", "g.42130692G>A")	*1/*4	PASS	c("*1_*4", "*39_*4.009")	pick_common_allele	Amb
HG01066	0.075	40.875	4	c("g.42126611C>G", "g.42126611C>G", "g.42127803C>T", "g.42127941G>A", "g.42127941G>A", "g.42130761C>T")	*35/*41	PASS	*35_*41	unique_match	*35/*41
HG01067	0.075	38.475	4	c("g.42126611C>G", "g.42126611C>G", "g.42127941G>A", "g.42128945C>T", "g.42129809T>C", "g.42129819G>T", "g.42130692G>A")	*2/*4	PASS	*2_*4	unique_match	*2/*4
HG01068	0.077	40.2	4	c("g.42126611C>G", "g.42126611C>G", "g.42127803C>T", "g.42127941G>A", "g.42127941G>A")	*2/*41	PASS	*2_*41	unique_match	*2/*41
HG01069	0.065	58.875	3	c("g.42126611C>G", "g.42128945C>T", "g.42129809T>C", "g.42129819G>T", "g.42130692G>A")	*4/*5	PASS	*4	unique_match	*4/*5
HG01070	0.075	36.75	4	c("g.42126611C>G", "g.42126611C>G", "g.42127803C>T", "g.42127803C>T", "g.42127941G>A", "g.42127941G>A")	*41/*41	PASS	*41_*41	unique_match	*41/*41
HG01071	0.073	39.675	4	c("g.42126611C>G", "g.42126611C>G", "g.42127803C>T", "g.42127941G>A", "g.42128945C>T", "g.42129809T>C", "g.42129819G>T", "g.42130692G>A")	*4/*41	PASS	*4_*41	unique_match	*4/*41
HG01072	0.077	34.35	4	list()	*1/*1	PASS	*1_*1	unique_match	*1/*1
HG01073	0.071	40.875	4	c("g.42126611C>G", "g.42126611C>G", "g.42127941G>A", "g.42128945C>T", "g.42129754G>A", "g.42130692G>A")	*2/*4	PASS	*2_*4.019	unique_match	*2/*4
HG01074	0.076	39.075	4	c("g.42126611C>G", "g.42128945C>T", "g.42129754G>A", "g.42130692G>A")	*1/*4	PASS	c("*1_*4.019", "*39_*4.027")	pick_common_allele	Amb
HG01075	0.072	40.575	5	c("g.42126611C>G", "g.42126611C>G", "g.42127941G>A", "g.42128945C>T", "g.42129809T>C", "g.42129819G>T", "g.42130692G>A", "g.42130692G>A")	*2/*68+*4	PASS	c("*4_*65", "*2_*4")	pick_common_allele	Amb
HG01077	0.075	38.475	4	c("g.42126611C>G", "g.42127941G>A")	*1/*2	PASS	c("*1_*2", "*34_*39")	pick_common_allele	Amb
HG01079	0.075	37.95	4	g.42128308C>A	*1/*33	PASS	*1_*33	unique_match	*1/*33
HG01080	0.072	39.525	4	c("g.42126611C>G", "g.42126611C>G", "g.42127941G>A", "g.42127941G>A", "g.42129087G>C", "g.42130773C>T")	*2/*28	PASS	*2_*28	unique_match	*2/*28
HG01081	0.072	39.375	4	c("g.42126611C>G", "g.42127941G>A")	*1/*2	PASS	c("*1_*2", "*34_*39")	pick_common_allele	Amb
HG01082	0.072	40.35	4	c("g.42126611C>G", "g.42126611C>G", "g.42127803C>T", "g.42127941G>A", "g.42128945C>T", "g.42129809T>C", "g.42129819G>T", "g.42130692G>A")	*4/*41	PASS	*4_*41	unique_match	*4/*41
HG01083	0.077	45.225	4	c("g.42126611C>G", "g.42127941G>A")	*1/*2	PASS	c("*1_*2", "*34_*39")	pick_common_allele	Amb
HG01084	0.073	40.0125	4	c("g.42126611C>G", "g.42126611C>G", "g.42127941G>A", "g.42128945C>T", "g.42129809T>C", "g.42129819G>T", "g.42130692G>A")	*2/*4	PASS	*2_*4	unique_match	*2/*4
HG01085	0.075	37.05	4	c("g.42126611C>G", "g.42126611C>G", "g.42127941G>A", "g.42127941G>A", "g.42126749C>T")	*2/*31	PASS	*2_*31	unique_match	*2/*31
HG01086	0.073	38.325	4	c("g.42126611C>G", "g.42127941G>A", "g.42126749C>T")	*1/*31	PASS	*1_*31	unique_match	*1/*31
HG01087	0.076	36.9	4	c("g.42126611C>G", "g.42127941G>A")	*1/*2	PASS	c("*1_*2", "*34_*39")	pick_common_allele	Amb
HG01088	0.071	40.5	4	c("g.42126611C>G", "g.42127803C>T", "g.42127941G>A", "g.42126938C>T")	*1/*32	PASS	c("*1_*32", "*27_*41")	more_than_one_match	Amb
HG01089	0.068	51.225	4	c("g.42126611C>G", "g.42128945C>T", "g.42129809T>C", "g.42129819G>T", "g.42130692G>A")	*1/*4	PASS	c("*1_*4", "*39_*4.009")	pick_common_allele	Amb
HG01092	0.079	36.15	4	c("g.42126611C>G", "g.42129754G>A", "g.42130692G>A")	*1/*10	PASS	*1_*10	unique_match	*1/*10
HG01094	0.075	38.7	4	c("g.42126611C>G", "g.42127941G>A", "g.42126749C>T")	*1/*31	PASS	*1_*31	unique_match	*1/*31
HG01095	0.072	36.45	4	c("g.42126611C>G", "g.42128945C>T", "g.42129809T>C", "g.42129819G>T", "g.42130692G>A")	*1/*4	PASS	c("*1_*4", "*39_*4.009")	pick_common_allele	Amb
HG01096	0.076	40.35	4	list()	*1/*1	PASS	*1_*1	unique_match	*1/*1
HG01097	0.078	38.325	5	c("g.42126611C>G", "g.42126611C>G", "g.42126611C>G", "g.42127941G>A", "g.42127941G>A", "g.42127941G>A", "g.42126749C>T")	*2x2/*31	PASS	*2_*2_*31	unique_match	*2x2/*31
HG01098	0.076	39.3	4	c("g.42126611C>G", "g.42127803C>T", "g.42127941G>A")	*1/*41	PASS	c("*1_*41", "*119_*2")	more_than_one_match	Amb
HG01099	0.07	43.2375	4	c("g.42126611C>G", "g.42126611C>G", "g.42127803C>T", "g.42127941G>A", "g.42127941G>A", "g.42126749C>T")	*31/*41	PASS	*31_*41	unique_match	*31/*41
HG01100	0.073	39.9	4	c("g.42126611C>G", "g.42127803C>T", "g.42127941G>A")	*1/*41	PASS	c("*1_*41", "*119_*2")	more_than_one_match	Amb
HG01101	0.07	40.575	4	c("g.42126611C>G", "g.42126611C>G", "g.42127803C>T", "g.42127941G>A", "g.42127941G>A")	*2/*41	PASS	*2_*41	unique_match	*2/*41
HG01102	0.072	42.375	4	c("g.42126611C>G", "g.42127803C>T", "g.42127941G>A")	*1/*41	PASS	c("*1_*41", "*119_*2")	more_than_one_match	Amb
HG01103	0.074	37.5	4	c("g.42126611C>G", "g.42127941G>A")	*1/*2	PASS	c("*1_*2", "*34_*39")	pick_common_allele	Amb
HG01104	0.075	35.925	4	c("g.42126611C>G", "g.42126611C>G", "g.42128945C>T", "g.42129754G>A", "g.42129754G>A", "g.42130692G>A", "g.42130692G>A")	*10/*4	PASS	*10_*4.019	unique_match	*10/*4
HG01105	0.067	48.15	4	c("g.42126611C>G", "g.42127941G>A", "g.42130761C>T")	*1/*35	PASS	*1_*35	unique_match	*1/*35
HG01106	0.075	39.9	4	c("g.42126611C>G", "g.42126611C>G", "g.42127941G>A", "g.42128945C>T", "g.42129754G>A", "g.42130692G>A", "g.42130761C>T")	*35/*4	PASS	*35_*4.019	unique_match	*35/*4
HG01107	0.069	41.775	4	c("g.42126611C>G", "g.42127803C>T", "g.42127941G>A")	*1/*41	PASS	c("*1_*41", "*119_*2")	more_than_one_match	Amb
HG01108	0.076	37.8	4	c("g.42126611C>G", "g.42126914C>T", "g.42127941G>A")	*106/*2	PASS	*106_*2	unique_match	*106/*2
HG01109	0.073	40.5	4	c("g.42126611C>G", "g.42126914C>T", "g.42127803C>T", "g.42127941G>A")	*106/*41	PASS	*106_*41	unique_match	*106/*41
HG01110	0.071	42.975	4	c("g.42126611C>G", "g.42127941G>A")	*1/*2	PASS	c("*1_*2", "*34_*39")	pick_common_allele	Amb
HG01111	0.078	35.325	4	g.42128308C>A	*1/*33	PASS	*1_*33	unique_match	*1/*33
HG01112	0.073	39.225	4	c("g.42126611C>G", "g.42126611C>G", "g.42127803C>T", "g.42127941G>A", "g.42128945C>T", "g.42129809T>C", "g.42129819G>T", "g.42130692G>A")	*4/*41	PASS	*4_*41	unique_match	*4/*41
HG01113	0.08	40.05	5	c("g.42126611C>G", "g.42126611C>G", "g.42127941G>A", "g.42128945C>T", "g.42129809T>C", "g.42129819G>T", "g.42130692G>A", "g.42130692G>A", "g.42130761C>T")	*35/*68+*4	PASS	*35_*4	unique_match	*35/*68+*4
HG01114	0.075	38.175	5	c("g.42126611C>G", "g.42126611C>G", "g.42128945C>T", "g.42128945C>T", "g.42129809T>C", "g.42129809T>C", "g.42129819G>T", "g.42129819G>T", "g.42130692G>A", "g.42130692G>A", "g.42130692G>A")	*4/*68+*4	PASS	*4_*4	unique_match	*4/*68+*4
HG01119	0.07	38.1375	4	c("g.42126611C>G", "g.42128945C>T", "g.42129809T>C", "g.42129819G>T", "g.42130692G>A")	*1/*4	PASS	c("*1_*4", "*39_*4.009")	pick_common_allele	Amb
HG01121	0.075	37.5	4	list()	*1/*1	PASS	*1_*1	unique_match	*1/*1
HG01122	0.067	48.15	4	c("g.42126611C>G", "g.42126611C>G", "g.42127803C>T", "g.42127941G>A", "g.42127941G>A")	*2/*41	PASS	*2_*41	unique_match	*2/*41
HG01124	0.076	39.225	4	c("g.42126611C>G", "g.42126611C>G", "g.42127941G>A", "g.42127941G>A")	*2/*2	PASS	*2_*2	unique_match	*2/*2
HG01125	0.075	38.475	4	list()	*1/*1	PASS	*1_*1	unique_match	*1/*1
HG01126	0.075	38.55	4	c("g.42126611C>G", "g.42127941G>A")	*1/*2	PASS	c("*1_*2", "*34_*39")	pick_common_allele	Amb
HG01130	0.075	38.325	4	c("g.42126611C>G", "g.42127803C>T", "g.42127941G>A")	*1/*41	PASS	c("*1_*41", "*119_*2")	more_than_one_match	Amb
HG01131	0.073	39.075	4	c("g.42126611C>G", "g.42126611C>G", "g.42127941G>A", "g.42128945C>T", "g.42129809T>C", "g.42129819G>T", "g.42130692G>A")	*2/*4	PASS	*2_*4	unique_match	*2/*4
HG01133	0.077	40.8	4	c("g.42126611C>G", "g.42126611C>G", "g.42127941G>A", "g.42127941G>A", "g.42130715C>T")	NULL	NULL	list()	no_match	Amb
HG01134	0.072	43.575	4	c("g.42126611C>G", "g.42127941G>A")	*1/*2	PASS	c("*1_*2", "*34_*39")	pick_common_allele	Amb
HG01135	0.072	39.5052	4	c("g.42126611C>G", "g.42127941G>A", "g.42130715C>T")	*2/*43	PASS	*2_*43	unique_match	*2/*43
HG01136	0.072	41.475	4	c("g.42126611C>G", "g.42126611C>G", "g.42128945C>T", "g.42128945C>T", "g.42129754G>A", "g.42129754G>A", "g.42130692G>A", "g.42130692G>A")	*4/*4	PASS	*4.019_*4.019	unique_match	*4/*4
HG01137	0.078	39.225	4	list()	*1/*1	PASS	*1_*1	unique_match	*1/*1
HG01138	0.074	38.7	4	c("g.42126611C>G", "g.42128945C>T", "g.42129754G>A", "g.42130692G>A")	*1/*4	PASS	c("*1_*4.019", "*39_*4.027")	pick_common_allele	Amb
HG01139	0.068	39.7125	4	c("g.42126611C>G", "g.42126611C>G", "g.42127941G>A", "g.42128945C>T", "g.42129809T>C", "g.42129819G>T", "g.42130692G>A", "g.42130715C>T")	NULL	NULL	list()	no_match	Amb
HG01140	0.073	42.525	4	c("g.42126611C>G", "g.42127803C>T", "g.42127941G>A")	*1/*41	PASS	c("*1_*41", "*119_*2")	more_than_one_match	Amb
HG01141	0.075	37.65	4	c("g.42126611C>G", "g.42126611C>G", "g.42127803C>T", "g.42127941G>A", "g.42127941G>A", "g.42130715C>T")	NULL	NULL	list()	no_match	Amb
HG01142	0.073	41.6625	4	g.42128242delT	*1/*3	PASS	*1_*3	unique_match	*1/*3
HG01148	0.077	38.4	4	c("g.42126611C>G", "g.42127941G>A", "g.42128815C>T", "g.42129084delA")	*2/*6	PASS	c("*2_*6.002", "*34_*6.003")	pick_common_allele	Amb
HG01149	0.061	66.9	4	list()	*1/*1	PASS	*1_*1	unique_match	*1/*1
HG01150	0.079	41.25	4	c("g.42126611C>G", "g.42127941G>A")	*1/*2	PASS	c("*1_*2", "*34_*39")	pick_common_allele	Amb
HG01161	0.072	38.625	3	list()	*1/*13	PASS	*1	unique_match	*1/*13
HG01162	0.074	35.475	5	c("g.42126611C>G", "g.42126611C>G", "g.42127941G>A", "g.42127941G>A", "g.42130761C>T", "g.42130761C>T")	*1/*35x2	PASS	*1_*35_*35	unique_match	*1/*35x2
HG01164	0.075	37.575	4	c("g.42126611C>G", "g.42127941G>A")	*1/*2	PASS	c("*1_*2", "*34_*39")	pick_common_allele	Amb
HG01167	0.065	53.9625	4	c("g.42126611C>G", "g.42127803C>T", "g.42127941G>A")	*1/*41	PASS	c("*1_*41", "*119_*2")	more_than_one_match	Amb
HG01168	0.077	37.35	4	c("g.42126611C>G", "g.42127941G>A")	*1/*2	PASS	c("*1_*2", "*34_*39")	pick_common_allele	Amb
HG01169	0.078	35.7	4	list()	*1/*1	PASS	*1_*1	unique_match	*1/*1
HG01170	0.077	35.325	3	list()	*1/*5	PASS	*1	unique_match	*1/*5
HG01171	0.073	40.35	4	c("g.42126611C>G", "g.42127803C>T", "g.42127941G>A")	*1/*41	PASS	c("*1_*41", "*119_*2")	more_than_one_match	Amb
HG01172	0.074	38.4	4	list()	*1/*1	PASS	*1_*1	unique_match	*1/*1
HG01173	0.075	37.5	4	c("g.42126611C>G", "g.42126611C>G", "g.42127803C>T", "g.42127941G>A", "g.42127941G>A")	*2/*41	PASS	*2_*41	unique_match	*2/*41
HG01174	0.074	38.55	4	c("g.42126611C>G", "g.42127803C>T", "g.42127941G>A")	*1/*41	PASS	c("*1_*41", "*119_*2")	more_than_one_match	Amb
HG01175	0.078	37.2	4	c("g.42126611C>G", "g.42126611C>G", "g.42127803C>T", "g.42127803C>T", "g.42127941G>A", "g.42127941G>A")	*41/*41	PASS	*41_*41	unique_match	*41/*41
HG01176	0.065	51.6	4	c("g.42126611C>G", "g.42126611C>G", "g.42127803C>T", "g.42127941G>A", "g.42128945C>T", "g.42129754G>A", "g.42130692G>A")	*4/*41	PASS	*4.019_*41	unique_match	*4/*41
HG01177	0.068	41.952	4	c("g.42126611C>G", "g.42126611C>G", "g.42127803C>T", "g.42127941G>A", "g.42127941G>A")	*2/*41	PASS	*2_*41	unique_match	*2/*41
HG01178	0.072	39.15	4	c("g.42126611C>G", "g.42126611C>G", "g.42127941G>A", "g.42128945C>T", "g.42129754G>A", "g.42130692G>A")	*2/*4	PASS	*2_*4.019	unique_match	*2/*4
HG01182	0.072	39.6	4	c("g.42126611C>G", "g.42127941G>A", "g.42130761C>T")	*1/*35	PASS	*1_*35	unique_match	*1/*35
HG01183	0.07	43.725	4	c("g.42126611C>G", "g.42126611C>G", "g.42128945C>T", "g.42128945C>T", "g.42129809T>C", "g.42129809T>C", "g.42129819G>T", "g.42129819G>T", "g.42130692G>A", "g.42130692G>A")	*4/*4	PASS	*4_*4	unique_match	*4/*4
HG01184	0.074	40.125	4	c("g.42126611C>G", "g.42126611C>G", "g.42127941G>A", "g.42128945C>T", "g.42129809T>C", "g.42129819G>T", "g.42130692G>A", "g.42130761C>T")	*35/*4	PASS	*35_*4	unique_match	*35/*4
HG01187	0.076	38.475	3	list()	*1/*5	PASS	*1	unique_match	*1/*5
HG01188	0.074	37.95	4	g.42128174delCTT	*1/*9	PASS	*1_*9	unique_match	*1/*9
HG01189	0.075	39.3	3	list()	*1/*5	PASS	*1	unique_match	*1/*5
HG01190	0.077	39.6	4	c("g.42126611C>G", "g.42128945C>T", "g.42129809T>C", "g.42129819G>T", "g.42130692G>A", "g.42130692G>A")	*5/*68+*4	PASS	*4	unique_match	*5/*68+*4
HG01191	0.077	40.275	4	c("g.42126611C>G", "g.42126611C>G", "g.42127803C>T", "g.42127941G>A", "g.42127941G>A")	*2/*41	PASS	*2_*41	unique_match	*2/*41
HG01192	0.077	36.6	3	c("g.42126611C>G", "g.42127803C>T", "g.42127941G>A")	*41/*5	PASS	*41	unique_match	*41/*5
HG01197	0.074	36.9	4	c("g.42126611C>G", "g.42127941G>A", "g.42130761C>T")	*1/*35	PASS	*1_*35	unique_match	*1/*35
HG01198	0.077	39.3848	5	c("g.42126611C>G", "g.42126611C>G", "g.42127941G>A", "g.42127941G>A")	*1/*2x2	PASS	*1_*2_*2	unique_match	*1/*2x2
HG01199	0.072	40.425	5	c("g.42126611C>G", "g.42126611C>G", "g.42127941G>A", "g.42127941G>A")	*1/*2x2	PASS	*1_*2_*2	unique_match	*1/*2x2
HG01200	0.074	38.475	5	c("g.42126611C>G", "g.42126611C>G", "g.42127941G>A", "g.42128945C>T", "g.42129809T>C", "g.42129819G>T", "g.42130692G>A", "g.42130692G>A")	*2/*68+*4	PASS	c("*4_*65", "*2_*4")	pick_common_allele	Amb
HG01204	0.074	35.625	4	c("g.42126611C>G", "g.42127803C>T", "g.42127941G>A")	*1/*41	PASS	c("*1_*41", "*119_*2")	more_than_one_match	Amb
HG01205	0.071	43.8	4	c("g.42126611C>G", "g.42128945C>T", "g.42129809T>C", "g.42129819G>T", "g.42130692G>A")	*1/*4	PASS	c("*1_*4", "*39_*4.009")	pick_common_allele	Amb
HG01206	0.076	37.2	4	c("g.42126611C>G", "g.42126611C>G", "g.42127803C>T", "g.42127941G>A", "g.42128945C>T", "g.42129809T>C", "g.42129819G>T", "g.42130692G>A")	*4/*41	PASS	*4_*41	unique_match	*4/*41
HG01241	0.071	38.7	4	c("g.42126611C>G", "g.42128945C>T", "g.42129809T>C", "g.42129819G>T", "g.42130692G>A")	*1/*4	PASS	c("*1_*4", "*39_*4.009")	pick_common_allele	Amb
HG01242	0.076	38.625	3	list()	*1/*5	PASS	*1	unique_match	*1/*5
HG01243	0.078	37.65	3	list()	*1/*5	PASS	*1	unique_match	*1/*5
HG01247	0.074	38.025	4	c("g.42126611C>G", "g.42127803C>T", "g.42127941G>A")	*1/*41	PASS	c("*1_*41", "*119_*2")	more_than_one_match	Amb
HG01248	0.066	51.075	4	c("g.42126611C>G", "g.42127941G>A", "g.42130761C>T")	*1/*35	PASS	*1_*35	unique_match	*1/*35
HG01249	0.077	36.45	4	c("g.42126611C>G", "g.42127941G>A")	*1/*2	PASS	c("*1_*2", "*34_*39")	pick_common_allele	Amb
HG01250	0.069	43.425	4	list()	*1/*1	PASS	*1_*1	unique_match	*1/*1
HG01251	0.075	36.9	4	c("g.42126611C>G", "g.42127941G>A")	*1/*2	PASS	c("*1_*2", "*34_*39")	pick_common_allele	Amb
HG01252	0.072	40.65	4	c("g.42126611C>G", "g.42127941G>A")	*1/*2	PASS	c("*1_*2", "*34_*39")	pick_common_allele	Amb
HG01253	0.072	39.675	4	c("g.42126611C>G", "g.42127941G>A")	*1/*2	PASS	c("*1_*2", "*34_*39")	pick_common_allele	Amb
HG01254	0.07	43.95	4	c("g.42126611C>G", "g.42126611C>G", "g.42127803C>T", "g.42127941G>A", "g.42127941G>A")	*2/*41	PASS	*2_*41	unique_match	*2/*41
HG01255	0.072	40.725	4	c("g.42126611C>G", "g.42126611C>G", "g.42127803C>T", "g.42127941G>A", "g.42127941G>A")	*2/*41	PASS	*2_*41	unique_match	*2/*41
HG01256	0.067	42.225	6	c("g.42126611C>G", "g.42128945C>T", "g.42129809T>C", "g.42129819G>T", "g.42130692G>A", "g.42130692G>A", "g.42130692G>A")	*1/*68+*68+*4	PASS	*1_*4	unique_match	*1/*68+*68+*4
HG01257	0.072	38.5125	4	c("g.42126611C>G", "g.42126611C>G", "g.42127941G>A", "g.42127941G>A")	*2/*2	PASS	*2_*2	unique_match	*2/*2
HG01258	0.072	40.275	6	c("g.42126611C>G", "g.42126611C>G", "g.42127941G>A", "g.42128945C>T", "g.42129809T>C", "g.42129819G>T", "g.42130692G>A", "g.42130692G>A", "g.42130692G>A")	*2/*68+*68+*4	PASS	c("*4_*65", "*2_*4")	pick_common_allele	Amb
HG01259	0.077	40.35	3	list()	*1/*5	PASS	*1	unique_match	*1/*5
HG01260	0.073	44.025	4	list()	*1/*1	PASS	*1_*1	unique_match	*1/*1
HG01261	0.073	40.0025	3	list()	*1/*5	PASS	*1	unique_match	*1/*5
HG01269	0.074	39	4	c("g.42129765T>C", "g.42129779A>G", "g.42129809T>C", "g.42129819G>T")	*1/*82	PASS	*1_*82	unique_match	*1/*82
HG01271	0.076	42	4	c("g.42126611C>G", "g.42126611C>G", "g.42128945C>T", "g.42129754G>A", "g.42129809T>C", "g.42129819G>T", "g.42130692G>A", "g.42130692G>A")	*10/*4	PASS	*10_*4	unique_match	*10/*4
HG01272	0.081	39.225	4	c("g.42126611C>G", "g.42127941G>A", "g.42129765T>C", "g.42129770G>A", "g.42129779A>G", "g.42129809T>C", "g.42129819G>T")	*17/*82	PASS	*17_*82	unique_match	*17/*82
HG01273	0.075	39.675	4	c("g.42126611C>G", "g.42128945C>T", "g.42129765T>C", "g.42129779A>G", "g.42129809T>C", "g.42129809T>C", "g.42129819G>T", "g.42129819G>T", "g.42130692G>A")	*4/*82	PASS	*4_*82	unique_match	*4/*82
HG01274	0.072	39.15	4	c("g.42126611C>G", "g.42127803C>T", "g.42127941G>A")	*1/*41	PASS	c("*1_*41", "*119_*2")	more_than_one_match	Amb
HG01275	0.077	38.85	4	c("g.42126611C>G", "g.42128174delCTT", "g.42128945C>T", "g.42129809T>C", "g.42129819G>T", "g.42130692G>A")	*4/*9	PASS	*4_*9	unique_match	*4/*9
HG01276	0.076	35.85	4	c("g.42126611C>G", "g.42126611C>G", "g.42127803C>T", "g.42127941G>A", "g.42128945C>T", "g.42129809T>C", "g.42129819G>T", "g.42130692G>A")	*4/*41	PASS	*4_*41	unique_match	*4/*41
HG01277	0.076	37.5	4	c("g.42126611C>G", "g.42127941G>A", "g.42130761C>T")	*1/*35	PASS	*1_*35	unique_match	*1/*35
HG01278	0.072	38.85	4	c("g.42126611C>G", "g.42126611C>G", "g.42127941G>A", "g.42127941G>A", "g.42130761C>T")	*2/*35	PASS	*2_*35	unique_match	*2/*35
HG01279	0.076	36	4	c("g.42126611C>G", "g.42126611C>G", "g.42127941G>A", "g.42127941G>A", "g.42130761C>T")	*2/*35	PASS	*2_*35	unique_match	*2/*35
HG01280	0.074	38.925	6	c("g.42126611C>G", "g.42128945C>T", "g.42129809T>C", "g.42129819G>T", "g.42130692G>A", "g.42130692G>A", "g.42130692G>A")	*1/*68+*68+*4	PASS	*1_*4	unique_match	*1/*68+*68+*4
HG01281	0.076	40.575	3	c("g.42126611C>G", "g.42128945C>T", "g.42129809T>C", "g.42129819G>T", "g.42130692G>A")	*4/*5	PASS	*4	unique_match	*4/*5
HG01284	0.076	38.1	4	list()	*1/*1	PASS	*1_*1	unique_match	*1/*1
HG01286	0.072	42.675	5	c("g.42126611C>G", "g.42126611C>G", "g.42127941G>A", "g.42128945C>T", "g.42129809T>C", "g.42129819G>T", "g.42130692G>A", "g.42130692G>A")	*2/*68+*4	PASS	c("*4_*65", "*2_*4")	pick_common_allele	Amb
HG01302	0.072	38.625	4	c("g.42126611C>G", "g.42129754G>A", "g.42130692G>A")	*1/*10	PASS	*1_*10	unique_match	*1/*10
HG01303	0.086	35.475	4	c("g.42126611C>G", "g.42126611C>G", "g.42127941G>A", "g.42128945C>T", "g.42129809T>C", "g.42129819G>T", "g.42130692G>A")	*2/*4	PASS	*2_*4	unique_match	*2/*4
HG01305	0.071	39.075	4	c("g.42126611C>G", "g.42127941G>A")	*1/*2	PASS	c("*1_*2", "*34_*39")	pick_common_allele	Amb
HG01308	0.079	38.775	5	c("g.42126611C>G", "g.42126611C>G", "g.42128945C>T", "g.42128945C>T", "g.42129809T>C", "g.42129809T>C", "g.42129819G>T", "g.42129819G>T", "g.42130692G>A", "g.42130692G>A", "g.42130692G>A")	*4/*68+*4	PASS	*4_*4	unique_match	*4/*68+*4
HG01311	0.072	40.2	4	c("g.42126611C>G", "g.42127941G>A")	*1/*2	PASS	c("*1_*2", "*34_*39")	pick_common_allele	Amb
HG01312	0.075	38.625	4	c("g.42126611C>G", "g.42127941G>A", "g.42130761C>T")	*1/*35	PASS	*1_*35	unique_match	*1/*35
HG01323	0.072	39.15	4	c("g.42126611C>G", "g.42127941G>A")	*1/*2	PASS	c("*1_*2", "*34_*39")	pick_common_allele	Amb
HG01325	0.072	39.6	4	c("g.42126611C>G", "g.42127941G>A")	*1/*2	PASS	c("*1_*2", "*34_*39")	pick_common_allele	Amb
HG01326	0.072	38.925	4	c("g.42126611C>G", "g.42126611C>G", "g.42127803C>T", "g.42127941G>A", "g.42128945C>T", "g.42129809T>C", "g.42129819G>T", "g.42130692G>A")	*4/*41	PASS	*4_*41	unique_match	*4/*41
HG01334	0.073	39.3	4	c("g.42126611C>G", "g.42126611C>G", "g.42128945C>T", "g.42128945C>T", "g.42129809T>C", "g.42129809T>C", "g.42129819G>T", "g.42129819G>T", "g.42130692G>A", "g.42130692G>A")	*4/*4	PASS	*4_*4	unique_match	*4/*4
HG01341	0.077	39.375	4	NULL	NULL	NULL	NULL	NULL	Amb
HG01342	0.074	36.6	3	list()	*1/*5	PASS	*1	unique_match	*1/*5
HG01343	0.07	38.625	3	c("g.42126611C>G", "g.42127941G>A", "g.42130715C>T")	NULL	NULL	list()	no_match	Amb
HG01344	0.069	40.5	4	c("g.42126611C>G", "g.42126611C>G", "g.42127803C>T", "g.42127941G>A", "g.42128945C>T", "g.42129754G>A", "g.42130692G>A")	*4/*41	PASS	*4.019_*41	unique_match	*4/*41
HG01345	0.077	38.175	4	c("g.42128815C>T", "g.42129084delA")	*1/*6	PASS	*1_*6.002	unique_match	*1/*6
HG01346	0.075	39.375	4	c("g.42126611C>G", "g.42127803C>T", "g.42127941G>A", "g.42128815C>T", "g.42129084delA")	*41/*6	PASS	*41_*6.002	unique_match	*41/*6
HG01347	0.072	38.4	4	c("g.42126611C>G", "g.42127803C>T", "g.42127941G>A")	*1/*41	PASS	c("*1_*41", "*119_*2")	more_than_one_match	Amb
HG01348	0.074	41.925	4	list()	*1/*1	PASS	*1_*1	unique_match	*1/*1
HG01349	0.072	38.925	4	c("g.42126611C>G", "g.42127803C>T", "g.42127941G>A")	*1/*41	PASS	c("*1_*41", "*119_*2")	more_than_one_match	Amb
HG01350	0.079	39.3	4	c("g.42126611C>G", "g.42126611C>G", "g.42127941G>A", "g.42127941G>A")	*2/*2	PASS	*2_*2	unique_match	*2/*2
HG01351	0.075	36.375	4	list()	*1/*1	PASS	*1_*1	unique_match	*1/*1
HG01352	0.076	37.575	4	c("g.42126611C>G", "g.42127941G>A")	*1/*2	PASS	c("*1_*2", "*34_*39")	pick_common_allele	Amb
HG01353	0.063	53.1	4	list()	*1/*1	PASS	*1_*1	unique_match	*1/*1
HG01354	0.068	41.4	4	c("g.42126611C>G", "g.42128945C>T", "g.42129809T>C", "g.42129819G>T", "g.42130692G>A")	*1/*4	PASS	c("*1_*4", "*39_*4.009")	pick_common_allele	Amb
HG01355	0.076	39.3	4	list()	*1/*1	PASS	*1_*1	unique_match	*1/*1
HG01356	0.072	39.9	4	list()	*1/*1	PASS	*1_*1	unique_match	*1/*1
HG01357	0.085	35.925	4	list()	*1/*1	PASS	*1_*1	unique_match	*1/*1
HG01358	0.072	41.55	4	list()	*1/*1	PASS	*1_*1	unique_match	*1/*1
HG01359	0.082	39	4	c("g.42126611C>G", "g.42128945C>T", "g.42129754G>A", "g.42130692G>A")	*1/*4	PASS	c("*1_*4.019", "*39_*4.027")	pick_common_allele	Amb
HG01360	0.075	38.85	4	c("g.42126611C>G", "g.42127941G>A")	*1/*2	PASS	c("*1_*2", "*34_*39")	pick_common_allele	Amb
HG01361	0.073	40.8	4	c("g.42126611C>G", "g.42128945C>T", "g.42129754G>A", "g.42130692G>A")	*1/*4	PASS	c("*1_*4.019", "*39_*4.027")	pick_common_allele	Amb
HG01362	0.075	37.575	4	c("g.42126611C>G", "g.42126611C>G", "g.42127941G>A", "g.42128945C>T", "g.42129809T>C", "g.42129819G>T", "g.42130692G>A")	*2/*4	PASS	*2_*4	unique_match	*2/*4
HG01363	0.076	37.95	4	c("g.42126611C>G", "g.42127941G>A")	*1/*2	PASS	c("*1_*2", "*34_*39")	pick_common_allele	Amb
HG01365	0.072	40.125	4	g.42128174delCTT	*1/*9	PASS	*1_*9	unique_match	*1/*9
HG01366	0.074	38.55	4	c("g.42126611C>G", "g.42126611C>G", "g.42127941G>A", "g.42127941G>A")	*2/*2	PASS	*2_*2	unique_match	*2/*2
HG01367	0.077	36.525	4	c("g.42126611C>G", "g.42127941G>A")	*1/*2	PASS	c("*1_*2", "*34_*39")	pick_common_allele	Amb
HG01369	0.068	43.95	4	list()	*1/*1	PASS	*1_*1	unique_match	*1/*1
HG01372	0.074	38.7	4	list()	*1/*1	PASS	*1_*1	unique_match	*1/*1
HG01374	0.071	40.575	4	c("g.42126611C>G", "g.42128945C>T", "g.42129754G>A", "g.42130692G>A")	*1/*4	PASS	c("*1_*4.019", "*39_*4.027")	pick_common_allele	Amb
HG01375	0.076	37.8	4	c("g.42126611C>G", "g.42127803C>T", "g.42127941G>A")	*1/*41	PASS	c("*1_*41", "*119_*2")	more_than_one_match	Amb
HG01376	0.074	38.325	4	c("g.42126611C>G", "g.42126611C>G", "g.42127803C>T", "g.42127941G>A", "g.42128945C>T", "g.42129754G>A", "g.42130692G>A")	*4/*41	PASS	*4.019_*41	unique_match	*4/*41
HG01377	0.071	41.175	4	list()	*1/*1	PASS	*1_*1	unique_match	*1/*1
HG01378	0.068	52.05	4	c("g.42126611C>G", "g.42127941G>A", "g.42128174delCTT")	*2/*9	PASS	*2_*9	unique_match	*2/*9
HG01379	0.076	40.2	4	g.42128174delCTT	*1/*9	PASS	*1_*9	unique_match	*1/*9
HG01383	0.074	40.35	4	list()	*1/*1	PASS	*1_*1	unique_match	*1/*1
HG01384	0.081	37.875	4	c("g.42126611C>G", "g.42127608C>T", "g.42127941G>A", "g.42129132C>T")	*1/*29	PASS	*1_*29	unique_match	*1/*29
HG01385	0.08	37.05	4	list()	*1/*1	PASS	*1_*1	unique_match	*1/*1
HG01389	0.076	36.675	4	c("g.42126611C>G", "g.42128242delT", "g.42128945C>T", "g.42129809T>C", "g.42129819G>T", "g.42130692G>A")	*3/*4	PASS	*3_*4	unique_match	*3/*4
HG01390	0.073	40.425	4	c("g.42126611C>G", "g.42127941G>A", "g.42129770G>A")	*1/*17	PASS	*1_*17	unique_match	*1/*17
HG01391	0.074	39.15	4	g.42128242delT	*1/*3	PASS	*1_*3	unique_match	*1/*3
HG01392	0.075	39.675	4	c("g.42126611C>G", "g.42126611C>G", "g.42127803C>T", "g.42127941G>A", "g.42127941G>A", "g.42129075C>T", "g.42130715C>T")	*41/*46	PASS	*41_*46	unique_match	*41/*46
HG01393	0.075	35.775	4	list()	*1/*1	PASS	*1_*1	unique_match	*1/*1
HG01395	0.073	40.8	4	c("g.42126611C>G", "g.42127941G>A")	*1/*2	PASS	c("*1_*2", "*34_*39")	pick_common_allele	Amb
HG01396	0.073	39.225	4	c("g.42126611C>G", "g.42126611C>G", "g.42127941G>A", "g.42128945C>T", "g.42129809T>C", "g.42129819G>T", "g.42130692G>A")	*2/*4	PASS	*2_*4	unique_match	*2/*4
HG01398	0.074	40.05	4	c("g.42126611C>G", "g.42127941G>A")	*1/*2	PASS	c("*1_*2", "*34_*39")	pick_common_allele	Amb
HG01402	0.076	38.475	4	list()	*1/*1	PASS	*1_*1	unique_match	*1/*1
HG01403	0.073	36.225	4	c("g.42126611C>G", "g.42127941G>A")	*1/*2	PASS	c("*1_*2", "*34_*39")	pick_common_allele	Amb
HG01405	0.073	39.825	4	g.42128174delCTT	*1/*9	PASS	*1_*9	unique_match	*1/*9
HG01412	0.073	38.85	4	c("g.42126611C>G", "g.42127803C>T", "g.42127941G>A")	*1/*41	PASS	c("*1_*41", "*119_*2")	more_than_one_match	Amb
HG01413	0.072	39.3	4	c("g.42126611C>G", "g.42126611C>G", "g.42127803C>T", "g.42127941G>A", "g.42127941G>A")	*2/*41	PASS	*2_*41	unique_match	*2/*41
HG01414	0.075	37.65	4	c("g.42126611C>G", "g.42127941G>A")	*1/*2	PASS	c("*1_*2", "*34_*39")	pick_common_allele	Amb
HG01431	0.08	38.625	4	c("g.42126611C>G", "g.42129754G>A", "g.42130692G>A")	*1/*10	PASS	*1_*10	unique_match	*1/*10
HG01432	0.078	34.8	4	c("g.42126611C>G", "g.42126611C>G", "g.42127941G>A", "g.42128945C>T", "g.42129809T>C", "g.42129819G>T", "g.42130692G>A")	*2/*4	PASS	*2_*4	unique_match	*2/*4
HG01433	0.071	41.4	4	c("g.42126611C>G", "g.42128945C>T", "g.42129809T>C", "g.42129819G>T", "g.42130692G>A")	*1/*4	PASS	c("*1_*4", "*39_*4.009")	pick_common_allele	Amb
HG01435	0.077	38.4	4	c("g.42126611C>G", "g.42127941G>A")	*1/*2	PASS	c("*1_*2", "*34_*39")	pick_common_allele	Amb
HG01437	0.075	39.9	4	c("g.42126611C>G", "g.42127941G>A", "g.42130761C>T")	*1/*35	PASS	*1_*35	unique_match	*1/*35
HG01438	0.077	40.875	5	list()	*1/*1x2	PASS	*1_*1_*1	unique_match	*1/*1x2
HG01439	0.074	39.0375	5	list()	*1/*1x2	PASS	*1_*1_*1	unique_match	*1/*1x2
HG01440	0.075	39.225	4	c("g.42126611C>G", "g.42127941G>A", "g.42130761C>T")	*1/*35	PASS	*1_*35	unique_match	*1/*35
HG01441	0.079	39.15	4	c("g.42126611C>G", "g.42126611C>G", "g.42128945C>T", "g.42128945C>T", "g.42129754G>A", "g.42129809T>C", "g.42129819G>T", "g.42130692G>A", "g.42130692G>A")	*4/*4	PASS	c("*4_*4.019", "*4.004_*4.005")	unique_star	Amb
HG01443	0.074	36.75	4	list()	*1/*1	PASS	*1_*1	unique_match	*1/*1
HG01444	0.078	39	4	c("g.42126611C>G", "g.42127941G>A", "g.42130761C>T")	*1/*35	PASS	*1_*35	unique_match	*1/*35
HG01447	0.073	41.625	3	c("g.42126611C>G", "g.42127803C>T", "g.42127941G>A")	*41/*5	PASS	*41	unique_match	*41/*5
HG01455	0.074	37.6125	4	c("g.42126611C>G", "g.42126611C>G", "g.42127803C>T", "g.42127941G>A", "g.42128945C>T", "g.42129754G>A", "g.42130692G>A")	*4/*41	PASS	*4.019_*41	unique_match	*4/*41
HG01456	0.079	40.125	4	c("g.42126611C>G", "g.42126611C>G", "g.42127803C>T", "g.42127941G>A", "g.42128945C>T", "g.42129754G>A", "g.42130692G>A")	*4/*41	PASS	*4.019_*41	unique_match	*4/*41
HG01457	0.075	36.075	4	c("g.42126611C>G", "g.42126611C>G", "g.42128945C>T", "g.42128945C>T", "g.42129754G>A", "g.42129754G>A", "g.42130692G>A", "g.42130692G>A")	*4/*4	PASS	*4.019_*4.019	unique_match	*4/*4
HG01459	0.079	38.25	4	list()	*1/*1	PASS	*1_*1	unique_match	*1/*1
HG01461	0.075	39.3	4	c("g.42126611C>G", "g.42127803C>T", "g.42127941G>A")	*1/*41	PASS	c("*1_*41", "*119_*2")	more_than_one_match	Amb
HG01462	0.073	38.775	4	g.42128242delT	*1/*3	PASS	*1_*3	unique_match	*1/*3
HG01463	0.073	38.4	4	c("g.42126611C>G", "g.42127803C>T", "g.42127941G>A")	*1/*41	PASS	c("*1_*41", "*119_*2")	more_than_one_match	Amb
HG01464	0.074	40.425	4	c("g.42126611C>G", "g.42126611C>G", "g.42127941G>A", "g.42127941G>A")	*2/*2	PASS	*2_*2	unique_match	*2/*2
HG01465	0.072	37.2	4	c("g.42126611C>G", "g.42129754G>A", "g.42130692G>A")	*1/*10	PASS	*1_*10	unique_match	*1/*10
HG01466	0.073	36.975	4	c("g.42126611C>G", "g.42127941G>A")	*1/*2	PASS	c("*1_*2", "*34_*39")	pick_common_allele	Amb
HG01468	0.08	39.675	4	list()	*1/*1	PASS	*1_*1	unique_match	*1/*1
HG01474	0.081	37.2	4	c("g.42126611C>G", "g.42126611C>G", "g.42127941G>A", "g.42128945C>T", "g.42129809T>C", "g.42129819G>T", "g.42130692G>A")	*2/*4	PASS	*2_*4	unique_match	*2/*4
HG01479	0.074	39.375	4	c("g.42126611C>G", "g.42126611C>G", "g.42128945C>T", "g.42129754G>A", "g.42129809T>C", "g.42129819G>T", "g.42130692G>A", "g.42130692G>A")	*10/*4	PASS	*10_*4	unique_match	*10/*4
HG01485	0.076	39.225	4	c("g.42126611C>G", "g.42126611C>G", "g.42127803C>T", "g.42127941G>A")	*39/*41	PASS	*39_*41	unique_match	*39/*41
HG01486	0.074	37.725	4	list()	*1/*1	PASS	*1_*1	unique_match	*1/*1
HG01488	0.077	40.5	4	c("g.42126611C>G", "g.42127803C>T", "g.42127941G>A")	*1/*41	PASS	c("*1_*41", "*119_*2")	more_than_one_match	Amb
HG01489	0.08	36.225	4	g.42126938C>T	*1/*27	PASS	*1_*27	unique_match	*1/*27
HG01490	0.075	36.075	4	c("g.42126611C>G", "g.42127803C>T", "g.42127941G>A", "g.42126938C>T")	*27/*41	PASS	c("*1_*32", "*27_*41")	more_than_one_match	Amb
HG01491	0.071	55.875	4	list()	*1/*1	PASS	*1_*1	unique_match	*1/*1
HG01492	0.074	38.85	4	c("g.42126611C>G", "g.42127941G>A")	*1/*2	PASS	c("*1_*2", "*34_*39")	pick_common_allele	Amb
HG01493	0.078	37.575	4	c("g.42126611C>G", "g.42127941G>A")	*1/*2	PASS	c("*1_*2", "*34_*39")	pick_common_allele	Amb
HG01494	0.075	39.075	5	c("g.42126611C>G", "g.42128945C>T", "g.42129754G>A", "g.42130692G>A", "g.42130715C>T", "g.42130715C>T")	*4/*43x2	PASS	*4.019_*43_*43	unique_match	*4/*43x2
HG01495	0.087	38.475	4	c("g.42126611C>G", "g.42126611C>G", "g.42127803C>T", "g.42127941G>A", "g.42127941G>A")	*2/*41	PASS	*2_*41	unique_match	*2/*41
HG01496	0.076	36.45	5	c("g.42126611C>G", "g.42127941G>A", "g.42130715C>T", "g.42130715C>T")	*2/*43x2	PASS	*2_*43_*43	unique_match	*2/*43x2
HG01497	0.078	37.575	6	c("g.42126611C>G", "g.42128945C>T", "g.42129809T>C", "g.42129819G>T", "g.42130692G>A", "g.42130692G>A", "g.42130692G>A")	*1/*68+*68+*4	PASS	*1_*4	unique_match	*1/*68+*68+*4
HG01498	0.077	37.2	4	c("g.42126611C>G", "g.42127941G>A")	*1/*2	PASS	c("*1_*2", "*34_*39")	pick_common_allele	Amb
HG01499	0.091	35.325	4	c("g.42126611C>G", "g.42127941G>A")	*1/*2	PASS	c("*1_*2", "*34_*39")	pick_common_allele	Amb
HG01500	0.074	37.125	4	c("g.42126611C>G", "g.42127941G>A")	*1/*2	PASS	c("*1_*2", "*34_*39")	pick_common_allele	Amb
HG01501	0.08	40.575	4	c("g.42126611C>G", "g.42126611C>G", "g.42128945C>T", "g.42128945C>T", "g.42129809T>C", "g.42129809T>C", "g.42129819G>T", "g.42129819G>T", "g.42130692G>A", "g.42130692G>A")	*4/*4	PASS	*4_*4	unique_match	*4/*4
HG01502	0.074	40.65	4	c("g.42126611C>G", "g.42126611C>G", "g.42127941G>A", "g.42128945C>T", "g.42129809T>C", "g.42129819G>T", "g.42130692G>A")	*2/*4	PASS	*2_*4	unique_match	*2/*4
HG01503	0.077	38.1	5	c("g.42126611C>G", "g.42126611C>G", "g.42128945C>T", "g.42128945C>T", "g.42129809T>C", "g.42129809T>C", "g.42129819G>T", "g.42129819G>T", "g.42130692G>A", "g.42130692G>A", "g.42130692G>A")	*4/*68+*4	PASS	*4_*4	unique_match	*4/*68+*4
HG01504	0.076	37.05	4	c("g.42126611C>G", "g.42127941G>A")	*1/*2	PASS	c("*1_*2", "*34_*39")	pick_common_allele	Amb
HG01505	0.086	36.375	5	c("g.42126611C>G", "g.42128945C>T", "g.42129809T>C", "g.42129819G>T", "g.42130692G>A", "g.42130692G>A")	*1/*68+*4	PASS	*1_*4	unique_match	*1/*68+*4
HG01506	0.078	37.35	4	c("g.42126611C>G", "g.42126611C>G", "g.42127803C>T", "g.42127941G>A", "g.42127941G>A")	*2/*41	PASS	*2_*41	unique_match	*2/*41
HG01507	0.075	37.05	4	list()	*1/*1	PASS	*1_*1	unique_match	*1/*1
HG01508	0.07	41.5125	4	c("g.42126611C>G", "g.42127941G>A")	*1/*2	PASS	c("*1_*2", "*34_*39")	pick_common_allele	Amb
HG01509	0.074	35.475	4	c("g.42126611C>G", "g.42128945C>T", "g.42129809T>C", "g.42129819G>T", "g.42130692G>A")	*1/*4	PASS	c("*1_*4", "*39_*4.009")	pick_common_allele	Amb
HG01510	0.078	35.925	4	c("g.42126611C>G", "g.42126611C>G", "g.42127941G>A", "g.42128945C>T", "g.42129809T>C", "g.42129819G>T", "g.42130692G>A")	*2/*4	PASS	*2_*4	unique_match	*2/*4
HG01511	0.075	40.35	4	c("g.42126611C>G", "g.42128945C>T", "g.42129809T>C", "g.42129819G>T", "g.42130692G>A")	*1/*4	PASS	c("*1_*4", "*39_*4.009")	pick_common_allele	Amb
HG01512	0.079	36.75	4	c("g.42126611C>G", "g.42126611C>G", "g.42127803C>T", "g.42127803C>T", "g.42127941G>A", "g.42127941G>A", "g.42126938C>T")	*32/*41	PASS	*32_*41	unique_match	*32/*41
HG01513	0.079	35.85	4	c("g.42126611C>G", "g.42127941G>A", "g.42130761C>T")	*1/*35	PASS	*1_*35	unique_match	*1/*35
HG01514	0.079	39.9	4	c("g.42126611C>G", "g.42126611C>G", "g.42127803C>T", "g.42127941G>A", "g.42127941G>A", "g.42130761C>T", "g.42126938C>T")	*32/*35	PASS	*32_*35	unique_match	*32/*35
HG01515	0.078	37.425	5	c("g.42126611C>G", "g.42126611C>G", "g.42127941G>A", "g.42128945C>T", "g.42129809T>C", "g.42129819G>T", "g.42130692G>A", "g.42130692G>A")	*2/*68+*4	PASS	c("*4_*65", "*2_*4")	pick_common_allele	Amb
HG01516	0.078	39.975	4	c("g.42126611C>G", "g.42127941G>A", "g.42130761C>T")	*1/*35	PASS	*1_*35	unique_match	*1/*35
HG01517	0.081	41.175	4	c("g.42126611C>G", "g.42126611C>G", "g.42127941G>A", "g.42127941G>A", "g.42130761C>T")	*2/*35	PASS	*2_*35	unique_match	*2/*35
HG01518	0.079	38.85	4	list()	*1/*1	PASS	*1_*1	unique_match	*1/*1
HG01519	0.077	37.05	4	c("g.42126611C>G", "g.42127803C>T", "g.42127941G>A")	*1/*41	PASS	c("*1_*41", "*119_*2")	more_than_one_match	Amb
HG01520	0.089	38.475	4	list()	*1/*1	PASS	*1_*1	unique_match	*1/*1
HG01521	0.076	36.525	3	c("g.42126611C>G", "g.42127941G>A", "g.42130761C>T")	*35/*13	PASS	*35	unique_match	*35/*13
HG01522	0.075	37.875	5	c("g.42126611C>G", "g.42126611C>G", "g.42127941G>A", "g.42128945C>T", "g.42129809T>C", "g.42129819G>T", "g.42130692G>A", "g.42130692G>A", "g.42130761C>T")	*35/*68+*4	PASS	*35_*4	unique_match	*35/*68+*4
HG01523	0.075	41.8875	4	c("g.42126611C>G", "g.42126611C>G", "g.42127941G>A", "g.42127941G>A", "g.42130761C>T", "g.42130761C>T")	*35/*35	PASS	*35_*35	unique_match	*35/*35
HG01524	0.076	36.15	4	c("g.42126611C>G", "g.42127565T>C", "g.42127941G>A", "g.42127556T>C")	*108/*2	PASS	*108_*2	unique_match	*108/*2
HG01525	0.076	40.575	6	c("g.42126611C>G", "g.42126611C>G", "g.42127941G>A", "g.42127941G>A", "g.42127941G>A")	*1/*2x3	PASS	*1_*2_*2_*2	unique_match	*1/*2x3
HG01526	0.076	49.125	4	c("g.42126611C>G", "g.42127941G>A")	*1/*2	PASS	c("*1_*2", "*34_*39")	pick_common_allele	Amb
HG01527	0.078	39.075	4	list()	*1/*1	PASS	*1_*1	unique_match	*1/*1
HG01528	0.072	37.05	4	list()	*1/*1	PASS	*1_*1	unique_match	*1/*1
HG01529	0.083	38.625	4	list()	*1/*1	PASS	*1_*1	unique_match	*1/*1
HG01530	0.077	38.4	4	c("g.42126611C>G", "g.42126611C>G", "g.42127941G>A", "g.42129754G>A", "g.42130692G>A")	*10/*2	PASS	*10_*2	unique_match	*10/*2
HG01531	0.078	37.95	4	c("g.42126611C>G", "g.42127941G>A")	*1/*2	PASS	c("*1_*2", "*34_*39")	pick_common_allele	Amb
HG01532	0.071	40.05	4	c("g.42126611C>G", "g.42129754G>A", "g.42130692G>A")	*1/*10	PASS	*1_*10	unique_match	*1/*10
HG01536	0.075	39.9	5	c("g.42126611C>G", "g.42128945C>T", "g.42128945C>T", "g.42129809T>C", "g.42129809T>C", "g.42129819G>T", "g.42129819G>T", "g.42130692G>A", "g.42130692G>A", "exon9gc", "g.42126611C>G")	*1/*4.013+*4	PASS	c("*1_*4_*4.013", "*4_*4.009_*83", "*39_*4.009_*4.013")	pick_common_allele	Amb
HG01537	0.078	37.275	4	c("g.42126611C>G", "g.42127941G>A", "g.42128242delT")	*2/*3	PASS	*2_*3	unique_match	*2/*3
HG01538	0.072	42.375	4	g.42128242delT	*1/*3	PASS	*1_*3	unique_match	*1/*3
HG01550	0.075	37.425	5	c("g.42126611C>G", "g.42126611C>G", "g.42128945C>T", "g.42128945C>T", "g.42129809T>C", "g.42129809T>C", "g.42129819G>T", "g.42129819G>T", "g.42130692G>A", "g.42130692G>A", "g.42130692G>A")	*4/*68+*4	PASS	*4_*4	unique_match	*4/*68+*4
HG01551	0.084	39.225	3	c("g.42126611C>G", "g.42127941G>A", "g.42130715C>T")	NULL	NULL	list()	no_match	Amb
HG01552	0.079	37.2	3	c("g.42126611C>G", "g.42128945C>T", "g.42129809T>C", "g.42129819G>T", "g.42130692G>A")	*4/*5	PASS	*4	unique_match	*4/*5
HG01556	0.079	36.075	4	c("g.42126611C>G", "g.42127941G>A")	*1/*2	PASS	c("*1_*2", "*34_*39")	pick_common_allele	Amb
HG01565	0.07	46.65	4	list()	*1/*1	PASS	*1_*1	unique_match	*1/*1
HG01566	0.074	40.575	4	c("g.42126611C>G", "g.42126611C>G", "g.42128945C>T", "g.42128945C>T", "g.42129754G>A", "g.42129809T>C", "g.42129819G>T", "g.42130692G>A", "g.42130692G>A")	*4/*4	PASS	c("*4_*4.019", "*4.004_*4.005")	unique_star	Amb
HG01567	0.072	40.3875	4	c("g.42126611C>G", "g.42128945C>T", "g.42129809T>C", "g.42129819G>T", "g.42130692G>A")	*1/*4	PASS	c("*1_*4", "*39_*4.009")	pick_common_allele	Amb
HG01571	0.072	40.05	4	list()	*1/*1	PASS	*1_*1	unique_match	*1/*1
HG01572	0.075	35.325	5	c("g.42126611C>G", "g.42126611C>G", "g.42128945C>T", "g.42128945C>T", "g.42129754G>A", "g.42129754G>A", "g.42130692G>A", "g.42130692G>A")	*1/*4x2	PASS	*1_*4.019_*4.019	unique_match	*1/*4x2
HG01573	0.078	37.125	4	list()	*1/*1	PASS	*1_*1	unique_match	*1/*1
HG01577	0.076	38.475	4	c("g.42126611C>G", "g.42127941G>A")	*1/*2	PASS	c("*1_*2", "*34_*39")	pick_common_allele	Amb
HG01578	0.075	40.425	4	c("g.42126611C>G", "g.42126611C>G", "g.42127941G>A", "g.42127941G>A")	*2/*2	PASS	*2_*2	unique_match	*2/*2
HG01579	0.072	42	4	c("g.42126611C>G", "g.42126611C>G", "g.42127941G>A", "g.42127941G>A")	*2/*2	PASS	*2_*2	unique_match	*2/*2
HG01583	0.071	42.3	5	c("g.42126611C>G", "g.42126611C>G", "g.42127803C>T", "g.42127941G>A", "g.42128945C>T", "g.42129809T>C", "g.42129819G>T", "g.42130692G>A", "g.42130692G>A")	*41/*68+*4	PASS	c("*4_*69", "*4_*41")	pick_common_allele	Amb
HG01586	0.074	37.875	4	c("g.42126611C>G", "g.42126611C>G", "g.42127803C>T", "g.42127941G>A", "g.42128945C>T", "g.42129809T>C", "g.42129819G>T", "g.42130692G>A")	*4/*41	PASS	*4_*41	unique_match	*4/*41
HG01589	0.078	39	6	c("g.42126611C>G", "g.42126611C>G", "g.42128945C>T", "g.42128945C>T", "g.42129809T>C", "g.42129809T>C", "g.42129819G>T", "g.42129819G>T", "g.42130692G>A", "g.42130692G>A", "g.42130692G>A", "g.42130692G>A")	*68+*4/*68+*4	PASS	*4_*4	unique_match	*68+*4/*68+*4
HG01593	0.075	39.975	4	list()	*1/*1	PASS	*1_*1	unique_match	*1/*1
HG01595	0.076	39.375	5	c("g.42126611C>G", "g.42126611C>G", "g.42129754G>A", "g.42129754G>A", "g.42129754G>A", "g.42130692G>A", "g.42130692G>A", "g.42130692G>A", "exon9gc", "g.42126611C>G")	*10/*36+*10	PASS	*10_*10_*36	unique_match	*10/*36+*10
HG01596	0.073	41.475	5	c("g.42126611C>G", "g.42126611C>G", "g.42129754G>A", "g.42129754G>A", "g.42129754G>A", "g.42130692G>A", "g.42130692G>A", "g.42130692G>A", "exon9gc", "g.42126611C>G")	*10/*36+*10	PASS	*10_*10_*36	unique_match	*10/*36+*10
HG01597	0.071	40.575	5	c("g.42126611C>G", "g.42126611C>G", "g.42129754G>A", "g.42129754G>A", "g.42129754G>A", "g.42130692G>A", "g.42130692G>A", "g.42130692G>A", "exon9gc", "g.42126611C>G")	*10/*36+*10	PASS	*10_*10_*36	unique_match	*10/*36+*10
HG01598	0.076	38.2125	5	c("g.42126611C>G", "g.42126611C>G", "g.42127941G>A", "g.42129754G>A", "g.42129754G>A", "g.42130692G>A", "g.42130692G>A", "exon9gc", "g.42126611C>G")	*2/*36+*10	PASS	*10_*2_*36	unique_match	*2/*36+*10
HG01599	0.072	41.1	5	c("g.42126611C>G", "g.42129754G>A", "g.42129754G>A", "g.42130667C>T", "g.42130692G>A", "g.42130692G>A", "exon9gc", "g.42126611C>G")	*71/*36+*10	PASS	*10_*36_*71	unique_match	*71/*36+*10
HG01600	0.077	40.4149	NULL	NULL	NULL	NULL	NULL	NULL	Amb
HG01601	0.073	40.5	4	c("g.42126611C>G", "g.42127941G>A")	*1/*2	PASS	c("*1_*2", "*34_*39")	pick_common_allele	Amb
HG01602	0.078	36.3	4	c("g.42126611C>G", "g.42127941G>A")	*1/*2	PASS	c("*1_*2", "*34_*39")	pick_common_allele	Amb
HG01603	0.076	37.875	4	g.42130715C>T	*1/*43	PASS	*1_*43	unique_match	*1/*43
HG01604	0.078	43.35	5	c("g.42126611C>G", "g.42126611C>G", "g.42127803C>T", "g.42127941G>A", "g.42128945C>T", "g.42129809T>C", "g.42129819G>T", "g.42130692G>A", "g.42130692G>A")	*41/*68+*4	PASS	c("*4_*69", "*4_*41")	pick_common_allele	Amb
HG01605	0.081	37.4625	5	c("g.42126611C>G", "g.42128945C>T", "g.42129809T>C", "g.42129819G>T", "g.42130692G>A", "g.42130692G>A")	*1/*68+*4	PASS	*1_*4	unique_match	*1/*68+*4
HG01606	0.079	36.6375	4	c("g.42126611C>G", "g.42126611C>G", "g.42127803C>T", "g.42127803C>T", "g.42127941G>A", "g.42127941G>A", "g.42126938C>T")	*32/*41	PASS	*32_*41	unique_match	*32/*41
HG01607	0.074	37.5375	4	c("g.42126611C>G", "g.42128945C>T", "g.42129809T>C", "g.42129819G>T", "g.42130692G>A")	*1/*4	PASS	c("*1_*4", "*39_*4.009")	pick_common_allele	Amb
HG01608	0.08	36.6	4	c("g.42126611C>G", "g.42127803C>T", "g.42127941G>A", "g.42128174delCTT")	*41/*9	PASS	*41_*9	unique_match	*41/*9
HG01609	0.072	42.375	4	c("g.42126611C>G", "g.42128174delCTT", "g.42128945C>T", "g.42129809T>C", "g.42129819G>T", "g.42130692G>A")	*4/*9	PASS	*4_*9	unique_match	*4/*9
HG01610	0.075	37.275	4	list()	*1/*1	PASS	*1_*1	unique_match	*1/*1
HG01611	0.073	41.325	4	c("g.42126611C>G", "g.42128945C>T", "g.42129809T>C", "g.42129819G>T", "g.42130692G>A")	*1/*4	PASS	c("*1_*4", "*39_*4.009")	pick_common_allele	Amb
HG01612	0.076	38.25	4	c("g.42126611C>G", "g.42126611C>G", "g.42127941G>A", "g.42128945C>T", "g.42129809T>C", "g.42129819G>T", "g.42130692G>A", "g.42130761C>T")	*35/*4	PASS	*35_*4	unique_match	*35/*4
HG01613	0.075	38.4	4	c("g.42126611C>G", "g.42127941G>A", "g.42126749C>T")	*1/*31	PASS	*1_*31	unique_match	*1/*31
HG01614	0.075	40.5	4	c("g.42126611C>G", "g.42127941G>A", "g.42126749C>T")	*1/*31	PASS	*1_*31	unique_match	*1/*31
HG01615	0.071	43.2	4	c("g.42126611C>G", "g.42128945C>T", "g.42129809T>C", "g.42129819G>T", "g.42130692G>A")	*1/*4	PASS	c("*1_*4", "*39_*4.009")	pick_common_allele	Amb
HG01616	0.07	40.05	4	c("g.42126611C>G", "g.42127941G>A")	*1/*2	PASS	c("*1_*2", "*34_*39")	pick_common_allele	Amb
HG01617	0.074	36.825	5	c("g.42126611C>G", "g.42126611C>G", "g.42127941G>A", "g.42128945C>T", "g.42129809T>C", "g.42129819G>T", "g.42130692G>A", "g.42130692G>A")	*2/*68+*4	PASS	c("*4_*65", "*2_*4")	pick_common_allele	Amb
HG01618	0.079	36.3	4	c("g.42126611C>G", "g.42127941G>A", "g.42130761C>T")	*1/*35	PASS	*1_*35	unique_match	*1/*35
HG01619	0.076	38.4	4	g.42128308C>A	*1/*33	PASS	*1_*33	unique_match	*1/*33
HG01620	0.075	35.4	5	c("g.42126611C>G", "g.42126611C>G", "g.42127941G>A", "g.42128945C>T", "g.42129809T>C", "g.42129819G>T", "g.42130692G>A", "g.42130692G>A")	*2/*68+*4	PASS	c("*4_*65", "*2_*4")	pick_common_allele	Amb
HG01621	0.073	40.5	4	c("g.42126611C>G", "g.42127941G>A", "g.42128308C>A")	*2/*33	PASS	*2_*33	unique_match	*2/*33
HG01622	0.073	39.375	5	c("g.42126611C>G", "g.42126611C>G", "g.42127941G>A", "g.42127941G>A")	*1/*2x2	PASS	*1_*2_*2	unique_match	*1/*2x2
HG01623	0.076	36.9	4	c("g.42126611C>G", "g.42127941G>A")	*1/*2	PASS	c("*1_*2", "*34_*39")	pick_common_allele	Amb
HG01624	0.076	38.175	5	c("g.42126611C>G", "g.42126611C>G", "g.42126611C>G", "g.42127941G>A", "g.42127941G>A", "g.42127941G>A", "g.42129087G>C", "g.42130773C>T")	*2x2/*28	PASS	*2_*2_*28	unique_match	*2x2/*28
HG01625	0.079	37.35	4	list()	*1/*1	PASS	*1_*1	unique_match	*1/*1
HG01626	0.067	42	4	c("g.42126611C>G", "g.42128174delCTT", "g.42128945C>T", "g.42129809T>C", "g.42129819G>T", "g.42130692G>A")	*4/*9	PASS	*4_*9	unique_match	*4/*9
HG01627	0.071	42.525	4	g.42128174delCTT	*1/*9	PASS	*1_*9	unique_match	*1/*9
HG01628	0.079	35.925	5	c("g.42126611C>G", "g.42126611C>G", "g.42127941G>A", "g.42127941G>A")	*1/*2x2	PASS	*1_*2_*2	unique_match	*1/*2x2
HG01629	0.077	42.15	6	c("g.42126611C>G", "g.42126611C>G", "g.42126611C>G", "g.42126611C>G", "g.42127941G>A", "g.42127941G>A", "g.42127941G>A", "g.42127941G>A")	*2x2/*2x2	PASS	*2_*2_*2_*2	unique_match	*2x2/*2x2
HG01630	0.074	37.275	5	c("g.42126611C>G", "g.42126611C>G", "g.42126611C>G", "g.42127941G>A", "g.42127941G>A", "g.42127941G>A")	*2/*2x2	PASS	*2_*2_*2	unique_match	*2/*2x2
HG01631	0.084	37.2	5	c("g.42126611C>G", "g.42126611C>G", "g.42128945C>T", "g.42128945C>T", "g.42128945C>T", "g.42129809T>C", "g.42129809T>C", "g.42129809T>C", "g.42129819G>T", "g.42129819G>T", "g.42129819G>T", "g.42130692G>A", "g.42130692G>A", "g.42130692G>A", "exon9gc", "g.42126611C>G")	*4/*4.013+*4	PASS	*4_*4_*4.013	unique_match	*4/*4.013+*4
HG01632	0.075	36.15	4	c("g.42126611C>G", "g.42126611C>G", "g.42127803C>T", "g.42127941G>A", "g.42127941G>A")	*2/*41	PASS	*2_*41	unique_match	*2/*41
HG01633	0.071	41.925	5	c("g.42126611C>G", "g.42126611C>G", "g.42127941G>A", "g.42128945C>T", "g.42128945C>T", "g.42129809T>C", "g.42129809T>C", "g.42129819G>T", "g.42129819G>T", "g.42130692G>A", "g.42130692G>A", "exon9gc", "g.42126611C>G")	*2/*4.013+*4	PASS	*2_*4_*4.013	unique_match	*2/*4.013+*4
HG01667	0.072	39.2625	4	list()	*1/*1	PASS	*1_*1	unique_match	*1/*1
HG01668	0.079	37.95	4	c("g.42126611C>G", "g.42127941G>A")	*1/*2	PASS	c("*1_*2", "*34_*39")	pick_common_allele	Amb
HG01669	0.079	38.175	4	list()	*1/*1	PASS	*1_*1	unique_match	*1/*1
HG01670	0.08	37.125	4	c("g.42126611C>G", "g.42127941G>A")	*1/*2	PASS	c("*1_*2", "*34_*39")	pick_common_allele	Amb
HG01671	0.077	40.8	5	c("g.42126611C>G", "g.42126611C>G", "g.42127941G>A", "g.42128945C>T", "g.42129809T>C", "g.42129819G>T", "g.42130692G>A", "g.42130692G>A")	*2/*68+*4	PASS	c("*4_*65", "*2_*4")	pick_common_allele	Amb
HG01672	0.073	37.425	5	c("g.42126611C>G", "g.42128945C>T", "g.42129809T>C", "g.42129819G>T", "g.42130692G>A", "g.42130692G>A")	*1/*68+*4	PASS	*1_*4	unique_match	*1/*68+*4
HG01673	0.077	38.625	4	c("g.42126611C>G", "g.42127803C>T", "g.42127941G>A")	*1/*41	PASS	c("*1_*41", "*119_*2")	more_than_one_match	Amb
HG01674	0.073	41.7	4	list()	*1/*1	PASS	*1_*1	unique_match	*1/*1
HG01675	0.076	36.375	4	c("g.42126611C>G", "g.42127803C>T", "g.42127941G>A")	*1/*41	PASS	c("*1_*41", "*119_*2")	more_than_one_match	Amb
HG01676	0.073	38.1	4	list()	*1/*1	PASS	*1_*1	unique_match	*1/*1
HG01677	0.074	39.75	5	c("g.42126611C>G", "g.42126611C>G", "g.42127941G>A", "g.42127941G>A")	*1/*2x2	PASS	*1_*2_*2	unique_match	*1/*2x2
HG01678	0.077	35.475	5	c("g.42126611C>G", "g.42126611C>G", "g.42127941G>A", "g.42127941G>A")	*1/*2x2	PASS	*1_*2_*2	unique_match	*1/*2x2
HG01679	0.083	38.2125	4	c("g.42126611C>G", "g.42126611C>G", "g.42127941G>A", "g.42127941G>A", "g.42130761C>T")	*2/*35	PASS	*2_*35	unique_match	*2/*35
HG01680	0.085	36.975	4	c("g.42126611C>G", "g.42126611C>G", "g.42127852C>T", "g.42127941G>A", "g.42127941G>A", "g.42129087G>C", "g.42130773C>T")	*28/*59	PASS	*28_*59	unique_match	*28/*59
HG01681	0.069	42	4	c("g.42126611C>G", "g.42126611C>G", "g.42127852C>T", "g.42127941G>A", "g.42127941G>A")	*2/*59	PASS	*2_*59	unique_match	*2/*59
HG01682	0.077	38.1	5	c("g.42126611C>G", "g.42128945C>T", "g.42129809T>C", "g.42129819G>T", "g.42130692G>A", "g.42130692G>A")	*1/*68+*4	PASS	*1_*4	unique_match	*1/*68+*4
HG01683	0.072	39	4	c("g.42126611C>G", "g.42128945C>T", "g.42129809T>C", "g.42129819G>T", "g.42130692G>A", "g.42130692G>A")	*5/*68+*4	PASS	*4	unique_match	*5/*68+*4
HG01684	0.075	36.675	3	list()	*1/*5	PASS	*1	unique_match	*1/*5
HG01685	0.075	35.925	5	c("g.42126611C>G", "g.42126611C>G", "g.42127941G>A", "g.42127941G>A")	*1/*2x2	PASS	*1_*2_*2	unique_match	*1/*2x2
HG01686	0.075	35.7	4	c("g.42128815C>T", "g.42128815C>T", "g.42129084delA", "g.42129084delA")	*6/*6	PASS	*6.002_*6.002	unique_match	*6/*6
HG01687	0.07	40.725	4	c("g.42128815C>T", "g.42129084delA")	*1/*6	PASS	*1_*6.002	unique_match	*1/*6
HG01694	0.081	38.175	4	c("g.42126611C>G", "g.42126611C>G", "g.42127941G>A", "g.42127941G>A")	*2/*2	PASS	*2_*2	unique_match	*2/*2
HG01695	0.075	37.125	4	c("g.42126611C>G", "g.42129754G>A", "g.42130692G>A")	*1/*10	PASS	*1_*10	unique_match	*1/*10
HG01696	0.074	41.55	4	c("g.42126611C>G", "g.42127941G>A")	*1/*2	PASS	c("*1_*2", "*34_*39")	pick_common_allele	Amb
HG01697	0.073	37.575	4	c("g.42126611C>G", "g.42126611C>G", "g.42127941G>A", "g.42127941G>A")	*2/*2	PASS	*2_*2	unique_match	*2/*2
HG01698	0.074	39.825	4	c("g.42126611C>G", "g.42127941G>A")	*1/*2	PASS	c("*1_*2", "*34_*39")	pick_common_allele	Amb
HG01699	0.071	38.25	4	list()	*1/*1	PASS	*1_*1	unique_match	*1/*1
HG01700	0.076	37.3125	4	c("g.42126611C>G", "g.42126611C>G", "g.42127803C>T", "g.42127941G>A", "g.42127941G>A")	*2/*41	PASS	*2_*41	unique_match	*2/*41
HG01701	0.075	39.375	4	c("g.42126611C>G", "g.42126611C>G", "g.42127803C>T", "g.42127941G>A", "g.42128945C>T", "g.42129809T>C", "g.42129819G>T", "g.42130692G>A")	*4/*41	PASS	*4_*41	unique_match	*4/*41
HG01702	0.087	37.425	4	c("g.42126611C>G", "g.42128945C>T", "g.42129809T>C", "g.42129819G>T", "g.42130692G>A")	*1/*4	PASS	c("*1_*4", "*39_*4.009")	pick_common_allele	Amb
HG01703	0.071	41.475	4	c("g.42126611C>G", "g.42127941G>A", "g.42129770G>A")	*1/*17	PASS	*1_*17	unique_match	*1/*17
HG01704	0.074	37.65	4	c("g.42126611C>G", "g.42129754G>A", "g.42130692G>A")	*1/*10	PASS	*1_*10	unique_match	*1/*10
HG01705	0.078	37.575	4	c("g.42126611C>G", "g.42126611C>G", "g.42127803C>T", "g.42127941G>A", "g.42127941G>A", "g.42129770G>A")	*17/*41	PASS	*17_*41	unique_match	*17/*41
HG01706	0.07	41.775	3	list()	*1/*5	PASS	*1	unique_match	*1/*5
HG01707	0.079	37.425	4	c("g.42126611C>G", "g.42127941G>A")	*1/*2	PASS	c("*1_*2", "*34_*39")	pick_common_allele	Amb
HG01708	0.074	38.25	3	list()	*1/*5	PASS	*1	unique_match	*1/*5
HG01709	0.071	38.475	4	c("g.42126611C>G", "g.42127941G>A")	*1/*2	PASS	c("*1_*2", "*34_*39")	pick_common_allele	Amb
HG01710	0.074	40.2	4	list()	*1/*1	PASS	*1_*1	unique_match	*1/*1
HG01711	0.071	40.875	4	c("g.42126611C>G", "g.42127941G>A")	*1/*2	PASS	c("*1_*2", "*34_*39")	pick_common_allele	Amb
HG01746	0.072	37.8	5	c("g.42126611C>G", "g.42128945C>T", "g.42129809T>C", "g.42129819G>T", "g.42130692G>A", "g.42130692G>A")	*1/*68+*4	PASS	*1_*4	unique_match	*1/*68+*4
HG01747	0.075	38.85	3	list()	*1/*5	PASS	*1	unique_match	*1/*5
HG01748	0.074	39.525	5	c("g.42126611C>G", "g.42128945C>T", "g.42129809T>C", "g.42129819G>T", "g.42130692G>A", "g.42130692G>A")	*1/*68+*4	PASS	*1_*4	unique_match	*1/*68+*4
HG01755	0.074	38.625	4	c("g.42126611C>G", "g.42126611C>G", "g.42127941G>A", "g.42127941G>A", "g.42130761C>T", "g.42130761C>T")	*35/*35	PASS	*35_*35	unique_match	*35/*35
HG01756	0.08	39.675	4	c("g.42126611C>G", "g.42126611C>G", "g.42127941G>A", "g.42128945C>T", "g.42129809T>C", "g.42129819G>T", "g.42130692G>A", "g.42130761C>T")	*35/*4	PASS	*35_*4	unique_match	*35/*4
HG01757	0.074	38.85	4	c("g.42126611C>G", "g.42126611C>G", "g.42127611C>T", "g.42127941G>A", "g.42127941G>A", "g.42130761C>T")	*117/*35	PASS	*117_*35	unique_match	*117/*35
HG01761	0.079	39.225	4	c("g.42126611C>G", "g.42127803C>T", "g.42127941G>A")	*1/*41	PASS	c("*1_*41", "*119_*2")	more_than_one_match	Amb
HG01762	0.073	38.475	4	c("g.42126611C>G", "g.42128945C>T", "g.42129809T>C", "g.42129819G>T", "g.42130692G>A")	*1/*4	PASS	c("*1_*4", "*39_*4.009")	pick_common_allele	Amb
HG01763	0.073	39.375	4	list()	*1/*1	PASS	*1_*1	unique_match	*1/*1
HG01765	0.075	36.9	4	c("g.42126611C>G", "g.42127941G>A", "g.42128174delCTT", "g.42130761C>T")	*35/*9	PASS	*35_*9	unique_match	*35/*9
HG01766	0.073	38.175	4	c("g.42126611C>G", "g.42127803C>T", "g.42127941G>A")	*1/*41	PASS	c("*1_*41", "*119_*2")	more_than_one_match	Amb
HG01767	0.073	39.225	4	list()	*1/*1	PASS	*1_*1	unique_match	*1/*1
HG01768	0.076	39.2625	4	g.42128174delCTT	*1/*9	PASS	*1_*9	unique_match	*1/*9
HG01770	0.08	38.775	5	c("g.42126611C>G", "g.42126611C>G", "g.42127941G>A", "g.42128945C>T", "g.42129809T>C", "g.42129819G>T", "g.42130692G>A", "g.42130692G>A", "g.42130761C>T")	*35/*68+*4	PASS	*35_*4	unique_match	*35/*68+*4
HG01771	0.072	41.85	5	c("g.42126611C>G", "g.42128945C>T", "g.42129809T>C", "g.42129819G>T", "g.42130692G>A", "g.42130692G>A")	*1/*68+*4	PASS	*1_*4	unique_match	*1/*68+*4
HG01772	0.074	41.55	6	c("g.42126611C>G", "g.42126611C>G", "g.42128945C>T", "g.42128945C>T", "g.42129809T>C", "g.42129809T>C", "g.42129819G>T", "g.42129819G>T", "g.42130692G>A", "g.42130692G>A", "g.42130692G>A", "g.42130692G>A")	*68+*4/*68+*4	PASS	*4_*4	unique_match	*68+*4/*68+*4
HG01773	0.07	38.85	4	c("g.42126611C>G", "g.42127803C>T", "g.42127941G>A")	*1/*41	PASS	c("*1_*41", "*119_*2")	more_than_one_match	Amb
HG01774	0.07	40.425	4	c("g.42126611C>G", "g.42128945C>T", "g.42129809T>C", "g.42129819G>T", "g.42130692G>A")	*1/*4	PASS	c("*1_*4", "*39_*4.009")	pick_common_allele	Amb
HG01775	0.071	41.475	4	c("g.42126611C>G", "g.42128945C>T", "g.42129809T>C", "g.42129819G>T", "g.42130692G>A")	*1/*4	PASS	c("*1_*4", "*39_*4.009")	pick_common_allele	Amb
HG01776	0.078	35.8125	4	g.42128242delT	*1/*3	PASS	*1_*3	unique_match	*1/*3
HG01777	0.072	38.4	3	c("g.42126611C>G", "g.42129754G>A", "g.42130692G>A")	*10/*5	PASS	*10	unique_match	*10/*5
HG01778	0.076	38.625	3	list()	*1/*5	PASS	*1	unique_match	*1/*5
HG01779	0.068	40.5	5	c("g.42126611C>G", "g.42127941G>A")	*1x2/*2	PASS	*1_*1_*2	unique_match	*1x2/*2
HG01780	0.072	42.075	5	c("g.42126611C>G", "g.42127941G>A", "g.42130761C>T")	*1x2/*35	PASS	*1_*1_*35	unique_match	*1x2/*35
HG01781	0.073	46.125	4	c("g.42126611C>G", "g.42126611C>G", "g.42127941G>A", "g.42127941G>A", "g.42130761C>T")	*2/*35	PASS	*2_*35	unique_match	*2/*35
HG01782	0.074	39.675	5	c("g.42126611C>G", "g.42126611C>G", "g.42127803C>T", "g.42127941G>A", "g.42128945C>T", "g.42129809T>C", "g.42129819G>T", "g.42130692G>A", "g.42130692G>A")	*41/*68+*4	PASS	c("*4_*69", "*4_*41")	pick_common_allele	Amb
HG01783	0.076	38.7	3	c("g.42126611C>G", "g.42127803C>T", "g.42127941G>A")	*41/*5	PASS	*41	unique_match	*41/*5
HG01784	0.075	37.65	5	c("g.42126611C>G", "g.42128945C>T", "g.42129809T>C", "g.42129819G>T", "g.42130692G>A", "g.42130692G>A")	*1/*68+*4	PASS	*1_*4	unique_match	*1/*68+*4
HG01785	0.07	44.325	4	c("g.42126611C>G", "g.42127941G>A")	*1/*2	PASS	c("*1_*2", "*34_*39")	pick_common_allele	Amb
HG01786	0.065	60.9	4	c("g.42126611C>G", "g.42127803C>T", "g.42127941G>A")	*1/*41	PASS	c("*1_*41", "*119_*2")	more_than_one_match	Amb
HG01789	0.078	37.2	4	c("g.42126611C>G", "g.42128945C>T", "g.42129809T>C", "g.42129819G>T", "g.42130692G>A")	*1/*4	PASS	c("*1_*4", "*39_*4.009")	pick_common_allele	Amb
HG01790	0.077	38.025	4	list()	*1/*1	PASS	*1_*1	unique_match	*1/*1
HG01791	0.079	34.8	4	g.42130710G>A	*1/*22	PASS	*1_*22	unique_match	*1/*22
HG01794	0.074	38.775	3	c("g.42126611C>G", "g.42129754G>A", "g.42130692G>A")	*10/*5	PASS	*10	unique_match	*10/*5
HG01795	0.071	47.025	5	c("g.42126611C>G", "g.42126611C>G", "g.42129754G>A", "g.42129754G>A", "g.42129754G>A", "g.42130692G>A", "g.42130692G>A", "g.42130692G>A", "exon9gc", "g.42126611C>G")	*10/*36+*10	PASS	*10_*10_*36	unique_match	*10/*36+*10
HG01796	0.072	39	6	c("g.42126611C>G", "g.42126611C>G", "g.42129754G>A", "g.42129754G>A", "g.42129754G>A", "g.42129754G>A", "g.42130692G>A", "g.42130692G>A", "g.42130692G>A", "g.42130692G>A", "exon9gc", "g.42126611C>G", "exon9gc", "g.42126611C>G")	*36+*10/*36+*10	PASS	*10_*10_*36_*36	unique_match	*36+*10/*36+*10
HG01797	0.074	38.175	3	list()	*1/*5	PASS	*1	unique_match	*1/*5
HG01798	0.064	52.275	4	c("g.42126611C>G", "g.42129754G>A", "g.42130692G>A")	*1/*10	PASS	*1_*10	unique_match	*1/*10
HG01799	0.082	34.8	6	c("g.42126611C>G", "g.42126611C>G", "g.42129754G>A", "g.42129754G>A", "g.42129754G>A", "g.42129754G>A", "g.42130692G>A", "g.42130692G>A", "g.42130692G>A", "g.42130692G>A", "exon9gc", "g.42126611C>G", "exon9gc", "g.42126611C>G")	*36+*10/*36+*10	PASS	*10_*10_*36_*36	unique_match	*36+*10/*36+*10
HG01800	0.072	39	5	c("g.42126611C>G", "g.42126611C>G", "g.42129754G>A", "g.42129754G>A", "g.42129754G>A", "g.42130692G>A", "g.42130692G>A", "g.42130692G>A", "exon9gc", "g.42126611C>G")	*10/*36+*10	PASS	*10_*10_*36	unique_match	*10/*36+*10
HG01801	0.072	39.75	4	c("g.42129754G>A", "g.42130692G>A")	NULL	NULL	list()	no_match	Amb
HG01802	0.074	40.275	5	c("g.42126611C>G", "g.42126611C>G", "g.42129754G>A", "g.42129754G>A", "g.42129754G>A", "g.42130692G>A", "g.42130692G>A", "g.42130692G>A", "exon9gc", "g.42126611C>G")	*10/*36+*10	PASS	*10_*10_*36	unique_match	*10/*36+*10
HG01804	0.08	36.6	5	c("g.42126611C>G", "g.42126611C>G", "g.42129754G>A", "g.42129754G>A", "g.42129754G>A", "g.42130692G>A", "g.42130692G>A", "g.42130692G>A", "exon9gc", "g.42126611C>G")	*10/*36+*10	PASS	*10_*10_*36	unique_match	*10/*36+*10
HG01805	0.077	37.05	4	c("g.42126611C>G", "g.42126611C>G", "g.42127803C>T", "g.42127941G>A", "g.42129754G>A", "g.42130692G>A")	*10/*41	PASS	*10_*41	unique_match	*10/*41
HG01806	0.078	38.325	4	list()	*1/*1	PASS	*1_*1	unique_match	*1/*1
HG01807	0.077	38.325	4	c("g.42126611C>G", "g.42129754G>A", "g.42130692G>A")	*1/*10	PASS	*1_*10	unique_match	*1/*10
HG01808	0.077	40.35	5	c("g.42126611C>G", "g.42126611C>G", "g.42129754G>A", "g.42129754G>A", "g.42129754G>A", "g.42130692G>A", "g.42130692G>A", "g.42130692G>A", "exon9gc", "g.42126611C>G")	*10/*36+*10	PASS	*10_*10_*36	unique_match	*10/*36+*10
HG01809	0.072	40.8	4	list()	*1/*1	PASS	*1_*1	unique_match	*1/*1
HG01810	0.078	36.9	5	c("g.42126611C>G", "g.42126611C>G", "g.42127803C>T", "g.42127941G>A", "g.42129754G>A", "g.42129754G>A", "g.42130692G>A", "g.42130692G>A", "exon9gc", "g.42126611C>G")	*41/*36+*10	PASS	*10_*36_*41	unique_match	*41/*36+*10
HG01811	0.077	38.175	6	c("g.42126611C>G", "g.42126611C>G", "g.42129754G>A", "g.42129754G>A", "g.42129754G>A", "g.42129754G>A", "g.42130692G>A", "g.42130692G>A", "g.42130692G>A", "g.42130692G>A", "exon9gc", "g.42126611C>G", "exon9gc", "g.42126611C>G")	*36+*10/*36+*10	PASS	*10_*10_*36_*36	unique_match	*36+*10/*36+*10
HG01812	0.073	37.875	5	c("g.42126611C>G", "g.42126611C>G", "g.42129754G>A", "g.42129754G>A", "g.42129754G>A", "g.42130692G>A", "g.42130692G>A", "g.42130692G>A", "exon9gc", "g.42126611C>G")	*10/*36+*10	PASS	*10_*10_*36	unique_match	*10/*36+*10
HG01813	0.073	40.5	6	c("g.42126611C>G", "g.42126611C>G", "g.42127941G>A", "g.42129754G>A", "g.42129754G>A", "g.42129754G>A", "g.42130692G>A", "g.42130692G>A", "g.42130692G>A", "exon9gc", "g.42126611C>G", "exon9gc", "g.42126611C>G")	*2/*36+*36+*10	PASS	*10_*2_*36_*36	unique_match	*2/*36+*36+*10
HG01815	0.076	37.575	6	c("g.42126611C>G", "g.42126611C>G", "g.42129754G>A", "g.42129754G>A", "g.42129754G>A", "g.42129754G>A", "g.42130692G>A", "g.42130692G>A", "g.42130692G>A", "g.42130692G>A", "exon9gc", "g.42126611C>G", "exon9gc", "g.42126611C>G")	*36+*10/*36+*10	PASS	*10_*10_*36_*36	unique_match	*36+*10/*36+*10
HG01816	0.07	41.1	6	c("g.42126611C>G", "g.42126611C>G", "g.42129754G>A", "g.42129754G>A", "g.42129754G>A", "g.42129754G>A", "g.42130692G>A", "g.42130692G>A", "g.42130692G>A", "g.42130692G>A", "exon9gc", "g.42126611C>G", "exon9gc", "g.42126611C>G")	*36+*10/*36+*10	PASS	*10_*10_*36_*36	unique_match	*36+*10/*36+*10
HG01817	0.073	39.675	4	c("g.42126611C>G", "g.42127803C>T", "g.42127941G>A")	*1/*41	PASS	c("*1_*41", "*119_*2")	more_than_one_match	Amb
HG01840	0.075	39.6	5	c("g.42126611C>G", "g.42126611C>G", "g.42129754G>A", "g.42129754G>A", "g.42129754G>A", "g.42130692G>A", "g.42130692G>A", "g.42130692G>A", "exon9gc", "g.42126611C>G")	*10/*36+*10	PASS	*10_*10_*36	unique_match	*10/*36+*10
HG01841	0.076	40.5375	6	c("g.42126611C>G", "g.42126611C>G", "g.42129754G>A", "g.42129754G>A", "g.42129754G>A", "g.42129754G>A", "g.42130692G>A", "g.42130692G>A", "g.42130692G>A", "g.42130692G>A", "exon9gc", "g.42126611C>G", "exon9gc", "g.42126611C>G")	*36+*10/*36+*10	PASS	*10_*10_*36_*36	unique_match	*36+*10/*36+*10
HG01842	0.074	38.775	4	c("g.42126611C>G", "g.42126611C>G", "g.42127941G>A", "g.42129033C>T", "g.42129754G>A", "g.42130692G>A")	*10/*14	PASS	*10_*14	unique_match	*10/*14
HG01843	0.073	39.075	4	c("g.42126611C>G", "g.42129754G>A", "g.42130692G>A")	*1/*10	PASS	*1_*10	unique_match	*1/*10
HG01844	0.076	38.1	5	c("g.42126611C>G", "g.42126611C>G", "g.42127941G>A", "g.42129754G>A", "g.42129754G>A", "g.42130692G>A", "g.42130692G>A", "exon9gc", "g.42126611C>G")	*2/*36+*10	PASS	*10_*2_*36	unique_match	*2/*36+*10
HG01845	0.072	38.4	4	c("g.42126611C>G", "g.42126611C>G", "g.42127941G>A", "g.42129033C>T", "g.42129754G>A", "g.42130692G>A")	*10/*14	PASS	*10_*14	unique_match	*10/*14
HG01846	0.076	38.55	5	c("g.42126611C>G", "g.42126611C>G", "g.42127803C>T", "g.42127941G>A", "g.42129754G>A", "g.42129754G>A", "g.42130692G>A", "g.42130692G>A", "exon9gc", "g.42126611C>G")	*41/*36+*10	PASS	*10_*36_*41	unique_match	*41/*36+*10
HG01847	0.074	40.5	6	c("g.42126611C>G", "g.42129754G>A", "g.42129754G>A", "g.42129754G>A", "g.42130692G>A", "g.42130692G>A", "g.42130692G>A", "exon9gc", "g.42126611C>G", "exon9gc", "g.42126611C>G")	*1/*36+*36+*10	PASS	*1_*10_*36_*36	unique_match	*1/*36+*36+*10
HG01848	0.073	41.55	4	c("g.42126611C>G", "g.42126611C>G", "g.42129754G>A", "g.42129754G>A", "g.42130692G>A", "g.42130692G>A")	*10/*10	PASS	*10_*10	unique_match	*10/*10
HG01849	0.075	41.55	5	c("g.42126611C>G", "g.42129754G>A", "g.42129754G>A", "g.42130692G>A", "g.42130692G>A", "exon9gc", "g.42126611C>G")	*1/*36+*10	PASS	*1_*10_*36	unique_match	*1/*36+*10
HG01850	0.079	43.95	6	c("g.42126611C>G", "g.42126611C>G", "g.42129754G>A", "g.42129754G>A", "g.42129754G>A", "g.42129754G>A", "g.42130692G>A", "g.42130692G>A", "g.42130692G>A", "g.42130692G>A", "exon9gc", "g.42126611C>G", "exon9gc", "g.42126611C>G")	*36+*10/*36+*10	PASS	*10_*10_*36_*36	unique_match	*36+*10/*36+*10
HG01851	0.077	39.525	6	c("g.42126611C>G", "g.42126611C>G", "g.42129754G>A", "g.42129754G>A", "g.42129754G>A", "g.42129754G>A", "g.42130692G>A", "g.42130692G>A", "g.42130692G>A", "g.42130692G>A", "exon9gc", "g.42126611C>G", "exon9gc", "g.42126611C>G")	*36+*10/*36+*10	PASS	*10_*10_*36_*36	unique_match	*36+*10/*36+*10
HG01852	0.076	40.125	5	c("g.42126611C>G", "g.42129754G>A", "g.42129754G>A", "g.42130692G>A", "g.42130692G>A", "exon9gc", "g.42126611C>G")	*1/*36+*10	PASS	*1_*10_*36	unique_match	*1/*36+*10
HG01853	0.075	38.625	5	c("g.42126611C>G", "g.42129754G>A", "g.42129754G>A", "g.42129754G>A", "g.42130692G>A", "g.42130692G>A", "g.42130692G>A", "exon9gc", "g.42126611C>G")	NULL	NULL	list()	no_match	Amb
HG01855	0.072	41.025	5	c("g.42126611C>G", "g.42126611C>G", "g.42129754G>A", "g.42129754G>A", "g.42129754G>A", "g.42130692G>A", "g.42130692G>A", "g.42130692G>A", "exon9gc", "g.42126611C>G")	*10/*36+*10	PASS	*10_*10_*36	unique_match	*10/*36+*10
HG01857	0.075	39.15	5	c("g.42126611C>G", "g.42126611C>G", "g.42129754G>A", "g.42129754G>A", "g.42129754G>A", "g.42130692G>A", "g.42130692G>A", "g.42130692G>A", "exon9gc", "g.42126611C>G")	*10/*36+*10	PASS	*10_*10_*36	unique_match	*10/*36+*10
HG01858	0.076	40.35	6	c("g.42126611C>G", "g.42126611C>G", "g.42129754G>A", "g.42129754G>A", "g.42129754G>A", "g.42129754G>A", "g.42130692G>A", "g.42130692G>A", "g.42130692G>A", "g.42130692G>A", "exon9gc", "g.42126611C>G", "exon9gc", "g.42126611C>G")	*36+*10/*36+*10	PASS	*10_*10_*36_*36	unique_match	*36+*10/*36+*10
HG01859	0.075	37.65	5	c("g.42126611C>G", "g.42126611C>G", "g.42129754G>A", "g.42129754G>A", "g.42129754G>A", "g.42130692G>A", "g.42130692G>A", "g.42130692G>A", "exon9gc", "g.42126611C>G")	*10/*36+*10	PASS	*10_*10_*36	unique_match	*10/*36+*10
HG01860	0.078	38.5125	5	c("g.42126611C>G", "g.42126611C>G", "g.42127803C>T", "g.42127941G>A", "g.42129754G>A", "g.42129754G>A", "g.42130692G>A", "g.42130692G>A", "exon9gc", "g.42126611C>G")	*41/*36+*10	PASS	*10_*36_*41	unique_match	*41/*36+*10
HG01861	0.071	41.25	3	list()	*1/*5	PASS	*1	unique_match	*1/*5
HG01862	0.075	40.5	5	c("g.42126611C>G", "g.42129754G>A", "g.42129754G>A", "g.42130692G>A", "g.42130692G>A", "exon9gc", "g.42126611C>G")	*1/*36+*10	PASS	*1_*10_*36	unique_match	*1/*36+*10
HG01863	0.071	39.525	4	c("g.42126611C>G", "g.42126611C>G", "g.42129754G>A", "g.42129754G>A", "g.42130692G>A", "g.42130692G>A")	*10/*10	PASS	*10_*10	unique_match	*10/*10
HG01864	0.077	40.875	6	c("g.42126611C>G", "g.42126611C>G", "g.42129754G>A", "g.42129754G>A", "g.42129754G>A", "g.42129754G>A", "g.42130692G>A", "g.42130692G>A", "g.42130692G>A", "g.42130692G>A", "exon9gc", "g.42126611C>G", "exon9gc", "g.42126611C>G")	*36+*10/*36+*10	PASS	*10_*10_*36_*36	unique_match	*36+*10/*36+*10
HG01865	0.075	40.575	4	c("g.42126611C>G", "g.42126611C>G", "g.42127941G>A", "g.42129754G>A", "g.42130692G>A")	*10/*2	PASS	*10_*2	unique_match	*10/*2
HG01866	0.072	39.7125	6	c("g.42126611C>G", "g.42126611C>G", "g.42129754G>A", "g.42129754G>A", "g.42129754G>A", "g.42129754G>A", "g.42130692G>A", "g.42130692G>A", "g.42130692G>A", "g.42130692G>A", "exon9gc", "g.42126611C>G", "exon9gc", "g.42126611C>G")	*36+*10/*36+*10	PASS	*10_*10_*36_*36	unique_match	*36+*10/*36+*10
HG01867	0.073	39.3	4	c("g.42126611C>G", "g.42127941G>A")	*1/*2	PASS	c("*1_*2", "*34_*39")	pick_common_allele	Amb
HG01868	0.076	38.775	5	c("g.42126611C>G", "g.42126611C>G", "g.42129754G>A", "g.42129754G>A", "g.42129754G>A", "g.42130692G>A", "g.42130692G>A", "g.42130692G>A", "exon9gc", "g.42126611C>G")	*10/*36+*10	PASS	*10_*10_*36	unique_match	*10/*36+*10
HG01869	0.074	36.825	5	c("g.42126611C>G", "g.42129754G>A", "g.42129754G>A", "g.42130692G>A", "g.42130692G>A", "exon9gc", "g.42126611C>G")	*1/*36+*10	PASS	*1_*10_*36	unique_match	*1/*36+*10
HG01870	0.077	37.575	4	c("g.42126611C>G", "g.42127803C>T", "g.42127941G>A")	*1/*41	PASS	c("*1_*41", "*119_*2")	more_than_one_match	Amb
HG01871	0.075	39.525	4	c("g.42126611C>G", "g.42129754G>A", "g.42130692G>A")	*1/*10	PASS	*1_*10	unique_match	*1/*10
HG01872	0.079	40.65	5	c("g.42126611C>G", "g.42126611C>G", "g.42127941G>A", "g.42129754G>A", "g.42129754G>A", "g.42130692G>A", "g.42130692G>A", "exon9gc", "g.42126611C>G")	*2/*36+*10	PASS	*10_*2_*36	unique_match	*2/*36+*10
HG01873	0.078	40.8	4	c("g.42126611C>G", "g.42129754G>A", "g.42130692G>A")	*1/*10	PASS	*1_*10	unique_match	*1/*10
HG01874	0.072	39.45	6	c("g.42126611C>G", "g.42126611C>G", "g.42129754G>A", "g.42129754G>A", "g.42129754G>A", "g.42129754G>A", "g.42130692G>A", "g.42130692G>A", "g.42130692G>A", "g.42130692G>A", "exon9gc", "g.42126611C>G", "exon9gc", "g.42126611C>G")	*36+*10/*36+*10	PASS	*10_*10_*36_*36	unique_match	*36+*10/*36+*10
HG01878	0.073	39.825	4	g.42130667C>T	*1/*71	PASS	*1_*71	unique_match	*1/*71
HG01879	0.073	38.775	4	list()	*1/*1	PASS	*1_*1	unique_match	*1/*1
HG01880	0.077	35.5875	5	c("g.42126611C>G", "g.42127608C>T", "g.42127608C>T", "g.42127941G>A", "g.42127941G>A", "g.42129132C>T", "g.42129132C>T", "g.42130715C>T")	*29x2/*43	PASS	*29_*29_*43	unique_match	*29x2/*43
HG01881	0.071	39.45	5	c("g.42126611C>G", "g.42126611C>G", "g.42127608C>T", "g.42127608C>T", "g.42127941G>A", "g.42127941G>A", "g.42129132C>T", "g.42129132C>T")	*1/*29x2	PASS	*1_*29_*29	unique_match	*1/*29x2
HG01882	0.075	38.8125	4	c("g.42126611C>G", "g.42127803C>T", "g.42127941G>A")	*1/*41	PASS	c("*1_*41", "*119_*2")	more_than_one_match	Amb
HG01883	0.075	39.15	4	c("g.42126611C>G", "g.42126611C>G", "g.42127608C>T", "g.42127941G>A", "g.42128945C>T", "g.42129132C>T", "g.42129809T>C", "g.42129819G>T", "g.42130692G>A")	*29/*4	PASS	*29_*4	unique_match	*29/*4
HG01884	0.076	40.05	4	c("g.42126611C>G", "g.42127941G>A")	*1/*2	PASS	c("*1_*2", "*34_*39")	pick_common_allele	Amb
HG01885	0.073	39.3	4	c("g.42126611C>G", "g.42126611C>G", "g.42127608C>T", "g.42127941G>A", "g.42127941G>A", "g.42129132C>T")	*2/*29	PASS	*2_*29	unique_match	*2/*29
HG01886	0.076	39.525	4	list()	*1/*1	PASS	*1_*1	unique_match	*1/*1
HG01887	0.073	41.775	4	c("g.42126611C>G", "g.42127941G>A", "g.42129770G>A")	*1/*17	PASS	*1_*17	unique_match	*1/*17
HG01888	0.073	40.725	4	c("g.42126611C>G", "g.42126611C>G", "g.42127608C>T", "g.42127803C>T", "g.42127941G>A", "g.42127941G>A", "g.42129132C>T")	*29/*41	PASS	*29_*41	unique_match	*29/*41
HG01889	0.084	35.925	4	c("g.42126611C>G", "g.42126611C>G", "g.42127608C>T", "g.42127941G>A", "g.42127941G>A", "g.42129132C>T", "g.42129770G>A")	*17/*29	PASS	*17_*29	unique_match	*17/*29
HG01890	0.078	39.2625	3	list()	*1/*5	PASS	*1	unique_match	*1/*5
HG01891	0.073	38.925	3	c("g.42126611C>G", "g.42127608C>T", "g.42127941G>A", "g.42129132C>T")	*29/*5	PASS	*29	unique_match	*29/*5
HG01892	0.075	37.95	3	c("g.42126611C>G", "g.42127941G>A")	*2/*5	PASS	*2	unique_match	*2/*5
HG01893	0.077	34.8	3	list()	*1/*5	PASS	*1	unique_match	*1/*5
HG01894	0.069	49.05	5	c("g.42126611C>G", "g.42126611C>G", "g.42126611C>G", "g.42127941G>A", "g.42128945C>T", "g.42128945C>T", "g.42129754G>A", "g.42129754G>A", "g.42129770G>A", "g.42130692G>A", "g.42130692G>A")	*17/*4x2	PASS	*17_*4.019_*4.019	unique_match	*17/*4x2
HG01895	0.072	42.45	5	c("g.42126611C>G", "g.42126611C>G", "g.42126611C>G", "g.42127941G>A", "g.42128945C>T", "g.42128945C>T", "g.42129754G>A", "g.42129754G>A", "g.42130692G>A", "g.42130692G>A")	*2/*4x2	PASS	*2_*4.019_*4.019	unique_match	*2/*4x2
HG01896	0.076	38.175	3	c("g.42126611C>G", "g.42127608C>T", "g.42127941G>A", "g.42129132C>T")	*29/*5	PASS	*29	unique_match	*29/*5
HG01897	0.074	40.95	4	c("g.42126611C>G", "g.42127608C>T", "g.42127941G>A", "g.42129132C>T")	*1/*29	PASS	*1_*29	unique_match	*1/*29
HG01898	0.073	39.45	3	list()	*1/*5	PASS	*1	unique_match	*1/*5
HG01912	0.08	35.7	4	c("g.42126611C>G", "g.42127941G>A")	*1/*2	PASS	c("*1_*2", "*34_*39")	pick_common_allele	Amb
HG01914	0.076	35.1	3	c("g.42126611C>G", "g.42127803C>T", "g.42127941G>A")	*41/*5	PASS	*41	unique_match	*41/*5
HG01915	0.079	35.625	4	list()	*1/*1	PASS	*1_*1	unique_match	*1/*1
HG01916	0.081	37.05	4	c("g.42126611C>G", "g.42127803C>T", "g.42127941G>A")	*1/*41	PASS	c("*1_*41", "*119_*2")	more_than_one_match	Amb
HG01917	0.093	38.1	4	c("g.42126611C>G", "g.42127941G>A", "g.42130761C>T")	*1/*35	PASS	*1_*35	unique_match	*1/*35
HG01918	0.079	37.95	4	c("g.42126611C>G", "g.42127941G>A")	*1/*2	PASS	c("*1_*2", "*34_*39")	pick_common_allele	Amb
HG01919	0.076	38.925	4	c("g.42126611C>G", "g.42127941G>A", "g.42130761C>T")	*1/*35	PASS	*1_*35	unique_match	*1/*35
HG01920	0.078	37.5	4	c("g.42126611C>G", "g.42127941G>A")	*1/*2	PASS	c("*1_*2", "*34_*39")	pick_common_allele	Amb
HG01921	0.078	36.75	4	list()	*1/*1	PASS	*1_*1	unique_match	*1/*1
HG01922	0.077	39.375	4	list()	*1/*1	PASS	*1_*1	unique_match	*1/*1
HG01923	0.08	36.45	4	c("g.42126611C>G", "g.42127941G>A")	*1/*2	PASS	c("*1_*2", "*34_*39")	pick_common_allele	Amb
HG01924	0.077	38.9625	4	c("g.42126611C>G", "g.42127941G>A")	*1/*2	PASS	c("*1_*2", "*34_*39")	pick_common_allele	Amb
HG01925	0.077	41.7	4	list()	*1/*1	PASS	*1_*1	unique_match	*1/*1
HG01926	0.074	38.625	4	list()	*1/*1	PASS	*1_*1	unique_match	*1/*1
HG01927	0.073	40.8	4	list()	*1/*1	PASS	*1_*1	unique_match	*1/*1
HG01928	0.076	41.55	4	list()	*1/*1	PASS	*1_*1	unique_match	*1/*1
HG01932	0.073	38.175	4	c("g.42126611C>G", "g.42126611C>G", "g.42127941G>A", "g.42127941G>A")	*2/*2	PASS	*2_*2	unique_match	*2/*2
HG01933	0.078	39	4	c("g.42126611C>G", "g.42127941G>A", "g.42129770G>A")	*1/*17	PASS	*1_*17	unique_match	*1/*17
HG01934	0.074	42.225	4	c("g.42126611C>G", "g.42126611C>G", "g.42127941G>A", "g.42127941G>A", "g.42129770G>A")	*17/*2	PASS	*17_*2	unique_match	*17/*2
HG01935	0.073	41.625	4	list()	*1/*1	PASS	*1_*1	unique_match	*1/*1
HG01936	0.075	36.9	6	list()	*1x2/*1x2	PASS	*1_*1_*1_*1	unique_match	*1x2/*1x2
HG01937	0.072	39.375	6	list()	*1x2/*1x2	PASS	*1_*1_*1_*1	unique_match	*1x2/*1x2
HG01938	0.074	42.75	5	list()	*1/*1x2	PASS	*1_*1_*1	unique_match	*1/*1x2
HG01939	0.071	41.4	4	c("g.42126611C>G", "g.42127941G>A")	*1/*2	PASS	c("*1_*2", "*34_*39")	pick_common_allele	Amb
HG01940	0.076	39.675	4	list()	*1/*1	PASS	*1_*1	unique_match	*1/*1
HG01941	0.074	41.775	4	c("g.42126611C>G", "g.42127941G>A")	*1/*2	PASS	c("*1_*2", "*34_*39")	pick_common_allele	Amb
HG01942	0.072	39.675	4	c("g.42126611C>G", "g.42128945C>T", "g.42129754G>A", "g.42130692G>A")	*1/*4	PASS	c("*1_*4.019", "*39_*4.027")	pick_common_allele	Amb
HG01943	0.082	38.85	4	c("g.42126611C>G", "g.42127941G>A")	*1/*2	PASS	c("*1_*2", "*34_*39")	pick_common_allele	Amb
HG01944	0.077	41.1	4	c("g.42126611C>G", "g.42129754G>A", "g.42130692G>A")	*1/*10	PASS	*1_*10	unique_match	*1/*10
HG01945	0.08	39.825	4	c("g.42126611C>G", "g.42127941G>A")	*1/*2	PASS	c("*1_*2", "*34_*39")	pick_common_allele	Amb
HG01946	0.075	41.25	4	c("g.42126611C>G", "g.42126611C>G", "g.42127941G>A", "g.42129754G>A", "g.42130692G>A")	*10/*2	PASS	*10_*2	unique_match	*10/*2
HG01947	0.077	35.4	4	c("g.42126611C>G", "g.42127803C>T", "g.42127941G>A")	*1/*41	PASS	c("*1_*41", "*119_*2")	more_than_one_match	Amb
HG01948	0.076	42.075	4	c("g.42126611C>G", "g.42127941G>A")	*1/*2	PASS	c("*1_*2", "*34_*39")	pick_common_allele	Amb
HG01949	0.072	38.175	4	list()	*1/*1	PASS	*1_*1	unique_match	*1/*1
HG01950	0.078	35.1	4	c("g.42126611C>G", "g.42128945C>T", "g.42129754G>A", "g.42130692G>A")	*1/*4	PASS	c("*1_*4.019", "*39_*4.027")	pick_common_allele	Amb
HG01951	0.081	35.55	4	c("g.42126611C>G", "g.42127941G>A")	*1/*2	PASS	c("*1_*2", "*34_*39")	pick_common_allele	Amb
HG01952	0.079	39.15	4	c("g.42126611C>G", "g.42128945C>T", "g.42129754G>A", "g.42130692G>A")	*1/*4	PASS	c("*1_*4.019", "*39_*4.027")	pick_common_allele	Amb
HG01953	0.071	40.5	4	c("g.42126611C>G", "g.42127941G>A")	*1/*2	PASS	c("*1_*2", "*34_*39")	pick_common_allele	Amb
HG01954	0.078	36.825	5	c("g.42126611C>G", "g.42126611C>G", "g.42127941G>A", "g.42128945C>T", "g.42129809T>C", "g.42129819G>T", "g.42130692G>A", "g.42130692G>A")	*2/*68+*4	PASS	c("*4_*65", "*2_*4")	pick_common_allele	Amb
HG01955	0.075	41.4	4	c("g.42126611C>G", "g.42127941G>A")	*1/*2	PASS	c("*1_*2", "*34_*39")	pick_common_allele	Amb
HG01956	0.074	39	4	list()	*1/*1	PASS	*1_*1	unique_match	*1/*1
HG01958	0.074	38.925	6	c("g.42126611C>G", "g.42126611C>G", "g.42126611C>G", "g.42126611C>G", "g.42127941G>A", "g.42127941G>A", "g.42128945C>T", "g.42128945C>T", "g.42129754G>A", "g.42129754G>A", "g.42130692G>A", "g.42130692G>A")	*2x2/*4x2	PASS	*2_*2_*4.019_*4.019	unique_match	*2x2/*4x2
HG01959	0.08	39.825	5	c("g.42126611C>G", "g.42126611C>G", "g.42127941G>A", "g.42127941G>A")	*1/*2x2	PASS	*1_*2_*2	unique_match	*1/*2x2
HG01960	0.074	41.775	4	c("g.42126611C>G", "g.42129754G>A", "g.42130692G>A")	*1/*10	PASS	*1_*10	unique_match	*1/*10
HG01961	0.083	34.95	4	c("g.42126611C>G", "g.42127941G>A")	*1/*2	PASS	c("*1_*2", "*34_*39")	pick_common_allele	Amb
HG01965	0.075	36	4	c("g.42126611C>G", "g.42127941G>A", "g.42129770G>A")	*1/*17	PASS	*1_*17	unique_match	*1/*17
HG01967	0.081	36	4	c("g.42126611C>G", "g.42127941G>A")	*1/*2	PASS	c("*1_*2", "*34_*39")	pick_common_allele	Amb
HG01968	0.073	39.975	4	list()	*1/*1	PASS	*1_*1	unique_match	*1/*1
HG01969	0.071	39.7125	4	c("g.42126611C>G", "g.42127941G>A")	*1/*2	PASS	c("*1_*2", "*34_*39")	pick_common_allele	Amb
HG01970	0.073	36.975	4	c("g.42126611C>G", "g.42126611C>G", "g.42127941G>A", "g.42127941G>A")	*2/*2	PASS	*2_*2	unique_match	*2/*2
HG01971	0.075	39.975	4	c("g.42126611C>G", "g.42127941G>A")	*1/*2	PASS	c("*1_*2", "*34_*39")	pick_common_allele	Amb
HG01972	0.079	40.2	4	c("g.42126611C>G", "g.42127941G>A")	*1/*2	PASS	c("*1_*2", "*34_*39")	pick_common_allele	Amb
HG01973	0.078	33.825	4	list()	*1/*1	PASS	*1_*1	unique_match	*1/*1
HG01974	0.076	34.575	4	list()	*1/*1	PASS	*1_*1	unique_match	*1/*1
HG01975	0.076	41.55	4	list()	*1/*1	PASS	*1_*1	unique_match	*1/*1
HG01976	0.074	37.65	4	list()	*1/*1	PASS	*1_*1	unique_match	*1/*1
HG01977	0.081	36.3	4	c("g.42126611C>G", "g.42127941G>A")	*1/*2	PASS	c("*1_*2", "*34_*39")	pick_common_allele	Amb
HG01978	0.074	42.525	4	list()	*1/*1	PASS	*1_*1	unique_match	*1/*1
HG01979	0.075	40.95	5	c("g.42126611C>G", "g.42126611C>G", "g.42127941G>A", "g.42128945C>T", "g.42129809T>C", "g.42129819G>T", "g.42130692G>A", "g.42130692G>A")	*2/*68+*4	PASS	c("*4_*65", "*2_*4")	pick_common_allele	Amb
HG01980	0.084	35.325	4	c("g.42126611C>G", "g.42127941G>A")	*1/*2	PASS	c("*1_*2", "*34_*39")	pick_common_allele	Amb
HG01981	0.07	38.475	4	c("g.42126611C>G", "g.42127941G>A")	*1/*2	PASS	c("*1_*2", "*34_*39")	pick_common_allele	Amb
HG01982	0.075	39.675	4	c("g.42126611C>G", "g.42126611C>G", "g.42127941G>A", "g.42127941G>A")	*2/*2	PASS	*2_*2	unique_match	*2/*2
HG01983	0.078	46.95	4	c("g.42126611C>G", "g.42127941G>A")	*1/*2	PASS	c("*1_*2", "*34_*39")	pick_common_allele	Amb
HG01984	0.083	40.5	4	c("g.42126611C>G", "g.42126611C>G", "g.42127941G>A", "g.42127941G>A")	*2/*2	PASS	*2_*2	unique_match	*2/*2
HG01985	0.078	35.175	3	list()	*1/*5	PASS	*1	unique_match	*1/*5
HG01986	0.081	35.4	4	list()	*1/*1	PASS	*1_*1	unique_match	*1/*1
HG01987	0.075	40.65	3	c("g.42126611C>G", "g.42127941G>A", "g.42129770G>A")	*17/*5	PASS	*17	unique_match	*17/*5
HG01988	0.071	36.45	4	list()	*1/*1	PASS	*1_*1	unique_match	*1/*1
HG01989	0.074	36.0375	4	c("g.42126611C>G", "g.42129754G>A", "g.42130692G>A")	*1/*10	PASS	*1_*10	unique_match	*1/*10
HG01990	0.077	36.15	3	c("g.42126611C>G", "g.42127941G>A", "g.42129770G>A")	*17/*5	PASS	*17	unique_match	*17/*5
HG01991	0.076	35.175	4	list()	*1/*1	PASS	*1_*1	unique_match	*1/*1
HG01992	0.077	34.35	4	list()	*1/*1	PASS	*1_*1	unique_match	*1/*1
HG01993	0.074	38.325	4	list()	*1/*1	PASS	*1_*1	unique_match	*1/*1
HG01997	0.08	34.125	4	c("g.42126611C>G", "g.42127941G>A")	*1/*2	PASS	c("*1_*2", "*34_*39")	pick_common_allele	Amb
HG01998	0.076	42	4	list()	*1/*1	PASS	*1_*1	unique_match	*1/*1
HG02002	0.074	39.225	4	c("g.42126611C>G", "g.42127941G>A")	*1/*2	PASS	c("*1_*2", "*34_*39")	pick_common_allele	Amb
HG02003	0.077	36.375	4	list()	*1/*1	PASS	*1_*1	unique_match	*1/*1
HG02004	0.076	39.525	4	c("g.42126611C>G", "g.42127941G>A")	*1/*2	PASS	c("*1_*2", "*34_*39")	pick_common_allele	Amb
HG02006	0.073	39.9	3	c("g.42126611C>G", "g.42127941G>A")	*2/*5	PASS	*2	unique_match	*2/*5
HG02008	0.084	35.25	4	list()	*1/*1	PASS	*1_*1	unique_match	*1/*1
HG02009	0.074	34.725	4	c("g.42126611C>G", "g.42126611C>G", "g.42127941G>A", "g.42127941G>A", "g.42130761C>T")	*2/*35	PASS	*2_*35	unique_match	*2/*35
HG02010	0.073	35.1	4	c("g.42126611C>G", "g.42126611C>G", "g.42127941G>A", "g.42127941G>A", "g.42129770G>A", "g.42130761C>T")	*17/*35	PASS	*17_*35	unique_match	*17/*35
HG02011	0.079	40.05	4	c("g.42126611C>G", "g.42126611C>G", "g.42127941G>A", "g.42127941G>A", "g.42130761C>T", "g.42130761C>T")	*35/*35	PASS	*35_*35	unique_match	*35/*35
HG02012	0.067	45.525	3	c("g.42126611C>G", "g.42127941G>A", "g.42129770G>A")	*17/*5	PASS	*17	unique_match	*17/*5
HG02013	0.073	40.275	4	c("g.42126611C>G", "g.42127941G>A", "g.42129075C>T")	*1/*45	PASS	*1_*45	unique_match	*1/*45
HG02014	0.07	36.9	4	c("g.42126611C>G", "g.42126611C>G", "g.42127941G>A", "g.42127941G>A", "g.42129770G>A", "g.42129770G>A")	*17/*17	PASS	*17_*17	unique_match	*17/*17
HG02015	0.073	40.875	5	c("g.42126611C>G", "g.42126611C>G", "g.42129754G>A", "g.42129754G>A", "g.42129754G>A", "g.42130692G>A", "g.42130692G>A", "g.42130692G>A", "exon9gc", "g.42126611C>G")	*10/*36+*10	PASS	*10_*10_*36	unique_match	*10/*36+*10
HG02016	0.075	34.8	5	c("g.42126611C>G", "g.42126611C>G", "g.42129754G>A", "g.42129754G>A", "g.42129754G>A", "g.42130692G>A", "g.42130692G>A", "g.42130692G>A", "exon9gc", "g.42126611C>G")	*10/*36+*10	PASS	*10_*10_*36	unique_match	*10/*36+*10
HG02017	0.079	36.075	5	c("g.42126611C>G", "g.42129754G>A", "g.42129754G>A", "g.42130692G>A", "g.42130692G>A", "exon9gc", "g.42126611C>G")	*1/*36+*10	PASS	*1_*10_*36	unique_match	*1/*36+*10
HG02018	0.076	44.1	4	c("g.42126611C>G", "g.42129754G>A", "g.42130692G>A")	*1/*10	PASS	*1_*10	unique_match	*1/*10
HG02019	0.076	34.7625	5	c("g.42126611C>G", "g.42126611C>G", "g.42129754G>A", "g.42129754G>A", "g.42129754G>A", "g.42130692G>A", "g.42130692G>A", "g.42130692G>A", "exon9gc", "g.42126611C>G")	*10/*36+*10	PASS	*10_*10_*36	unique_match	*10/*36+*10
HG02020	0.074	35.4	5	c("g.42126611C>G", "g.42129754G>A", "g.42129754G>A", "g.42130692G>A", "g.42130692G>A", "exon9gc", "g.42126611C>G")	*1/*36+*10	PASS	*1_*10_*36	unique_match	*1/*36+*10
HG02023	0.072	37.35	5	c("g.42126611C>G", "g.42126611C>G", "g.42127941G>A", "g.42129754G>A", "g.42129754G>A", "g.42130692G>A", "g.42130692G>A", "exon9gc", "g.42126611C>G")	*2/*36+*10	PASS	*10_*2_*36	unique_match	*2/*36+*10
HG02024	0.074	38.775	6	c("g.42126611C>G", "g.42126611C>G", "g.42129754G>A", "g.42129754G>A", "g.42129754G>A", "g.42129754G>A", "g.42130692G>A", "g.42130692G>A", "g.42130692G>A", "g.42130692G>A", "exon9gc", "g.42126611C>G", "exon9gc", "g.42126611C>G")	*36+*10/*36+*10	PASS	*10_*10_*36_*36	unique_match	*36+*10/*36+*10
HG02025	0.073	38.625	5	c("g.42126611C>G", "g.42126611C>G", "g.42129754G>A", "g.42129754G>A", "g.42129754G>A", "g.42130692G>A", "g.42130692G>A", "g.42130692G>A", "exon9gc", "g.42126611C>G")	*10/*36+*10	PASS	*10_*10_*36	unique_match	*10/*36+*10
HG02026	0.077	34.35	5	c("g.42126611C>G", "g.42126611C>G", "g.42129754G>A", "g.42129754G>A", "g.42129754G>A", "g.42130692G>A", "g.42130692G>A", "g.42130692G>A", "exon9gc", "g.42126611C>G")	*10/*36+*10	PASS	*10_*10_*36	unique_match	*10/*36+*10
HG02027	0.076	40.8	5	c("g.42126611C>G", "g.42126611C>G", "g.42127941G>A", "g.42129033C>T", "g.42129754G>A", "g.42129754G>A", "g.42130692G>A", "g.42130692G>A", "exon9gc", "g.42126611C>G")	*14/*36+*10	PASS	*10_*14_*36	unique_match	*14/*36+*10
HG02028	0.072	34.65	5	c("g.42126611C>G", "g.42129754G>A", "g.42129754G>A", "g.42130692G>A", "g.42130692G>A", "exon9gc", "g.42126611C>G")	*1/*36+*10	PASS	*1_*10_*36	unique_match	*1/*36+*10
HG02029	0.073	38.55	6	NULL	NULL	NULL	NULL	NULL	Amb
HG02030	0.073	39.15	5	c("g.42126611C>G", "g.42126611C>G", "g.42129754G>A", "g.42129754G>A", "g.42129754G>A", "g.42130692G>A", "g.42130692G>A", "g.42130692G>A", "exon9gc", "g.42126611C>G")	*10/*36+*10	PASS	*10_*10_*36	unique_match	*10/*36+*10
HG02031	0.075	36.075	4	c("g.42126611C>G", "g.42126611C>G", "g.42128945C>T", "g.42129754G>A", "g.42129809T>C", "g.42129819G>T", "g.42130692G>A", "g.42130692G>A")	*10/*4	PASS	*10_*4	unique_match	*10/*4
HG02032	0.075	39.225	6	c("g.42126611C>G", "g.42126611C>G", "g.42129754G>A", "g.42129754G>A", "g.42129754G>A", "g.42129754G>A", "g.42130692G>A", "g.42130692G>A", "g.42130692G>A", "g.42130692G>A", "exon9gc", "g.42126611C>G", "exon9gc", "g.42126611C>G")	*36+*10/*36+*10	PASS	*10_*10_*36_*36	unique_match	*36+*10/*36+*10
HG02035	0.074	39.975	5	c("g.42126611C>G", "g.42129754G>A", "g.42129754G>A", "g.42130692G>A", "g.42130692G>A", "exon9gc", "g.42126611C>G")	*1/*36+*10	PASS	*1_*10_*36	unique_match	*1/*36+*10
HG02040	0.077	38.1	6	c("g.42126611C>G", "g.42126611C>G", "g.42129754G>A", "g.42129754G>A", "g.42129754G>A", "g.42129754G>A", "g.42130692G>A", "g.42130692G>A", "g.42130692G>A", "g.42130692G>A", "exon9gc", "g.42126611C>G", "exon9gc", "g.42126611C>G")	*36+*10/*36+*10	PASS	*10_*10_*36_*36	unique_match	*36+*10/*36+*10
HG02047	0.071	39.075	5	c("g.42126611C>G", "g.42126611C>G", "g.42126611C>G", "g.42127941G>A", "g.42127941G>A", "g.42127941G>A")	*2/*2x2	PASS	*2_*2_*2	unique_match	*2/*2x2
HG02048	0.077	37.425	5	c("g.42126611C>G", "g.42126611C>G", "g.42129754G>A", "g.42129754G>A", "g.42129754G>A", "g.42130692G>A", "g.42130692G>A", "g.42130692G>A", "exon9gc", "g.42126611C>G")	*10/*36+*10	PASS	*10_*10_*36	unique_match	*10/*36+*10
HG02049	0.075	38.55	5	c("g.42126611C>G", "g.42126611C>G", "g.42129754G>A", "g.42129754G>A", "g.42129754G>A", "g.42130692G>A", "g.42130692G>A", "g.42130692G>A", "exon9gc", "g.42126611C>G")	*10/*36+*10	PASS	*10_*10_*36	unique_match	*10/*36+*10
HG02050	0.071	42.45	5	c("g.42126611C>G", "g.42126611C>G", "g.42127941G>A", "g.42129754G>A", "g.42129754G>A", "g.42130692G>A", "g.42130692G>A", "exon9gc", "g.42126611C>G")	*2/*36+*10	PASS	*10_*2_*36	unique_match	*2/*36+*10
HG02051	0.074	40.9398	5	c("g.42126611C>G", "g.42126611C>G", "g.42126611C>G", "g.42127941G>A", "g.42127941G>A", "g.42127941G>A", "g.42129770G>A")	*17/*2x2	PASS	*17_*2_*2	unique_match	*17/*2x2
HG02052	0.078	36.675	5	c("g.42126611C>G", "g.42126611C>G", "g.42126611C>G", "g.42127941G>A", "g.42127941G>A", "g.42127941G>A", "g.42129770G>A")	*17/*2x2	PASS	*17_*2_*2	unique_match	*17/*2x2
HG02053	0.076	36.1875	4	c("g.42126611C>G", "g.42127941G>A", "g.42129770G>A")	*1/*17	PASS	*1_*17	unique_match	*1/*17
HG02054	0.084	35.85	4	c("g.42126611C>G", "g.42127941G>A", "g.42129770G>A")	*1/*17	PASS	*1_*17	unique_match	*1/*17
HG02055	0.075	39.9	4	list()	*1/*1	PASS	*1_*1	unique_match	*1/*1
HG02056	0.073	38.175	6	c("g.42126611C>G", "g.42126611C>G", "g.42129754G>A", "g.42129754G>A", "g.42129754G>A", "g.42129754G>A", "g.42130692G>A", "g.42130692G>A", "g.42130692G>A", "g.42130692G>A", "exon9gc", "g.42126611C>G", "exon9gc", "g.42126611C>G")	*36+*10/*36+*10	PASS	*10_*10_*36_*36	unique_match	*36+*10/*36+*10
HG02057	0.073	38.1	5	c("g.42126611C>G", "g.42129754G>A", "g.42129754G>A", "g.42130692G>A", "g.42130692G>A", "exon9gc", "g.42126611C>G")	*1/*36+*10	PASS	*1_*10_*36	unique_match	*1/*36+*10
HG02058	0.076	40.725	6	c("g.42126611C>G", "g.42126611C>G", "g.42129754G>A", "g.42129754G>A", "g.42129754G>A", "g.42129754G>A", "g.42130692G>A", "g.42130692G>A", "g.42130692G>A", "g.42130692G>A", "exon9gc", "g.42126611C>G", "exon9gc", "g.42126611C>G")	*36+*10/*36+*10	PASS	*10_*10_*36_*36	unique_match	*36+*10/*36+*10
HG02059	0.075	39.75	4	c("g.42126611C>G", "g.42126611C>G", "g.42127941G>A", "g.42127941G>A")	*2/*2	PASS	*2_*2	unique_match	*2/*2
HG02060	0.072	37.275	4	c("g.42126611C>G", "g.42126611C>G", "g.42127941G>A", "g.42127941G>A")	*2/*2	PASS	*2_*2	unique_match	*2/*2
HG02061	0.076	41.625	4	c("g.42126611C>G", "g.42127941G>A")	*1/*2	PASS	c("*1_*2", "*34_*39")	pick_common_allele	Amb
HG02064	0.074	36.525	4	c("g.42126611C>G", "g.42129754G>A", "g.42130692G>A")	*1/*10	PASS	*1_*10	unique_match	*1/*10
HG02067	0.071	39.075	6	c("g.42129754G>A", "g.42129754G>A", "g.42129754G>A", "g.42130692G>A", "g.42130692G>A", "g.42130692G>A", "exon9gc", "g.42126611C>G", "exon9gc", "g.42126611C>G")	NULL	NULL	list()	no_match	Amb
HG02068	0.095	40.5	5	c("g.42126611C>G", "g.42126611C>G", "g.42129754G>A", "g.42129754G>A", "g.42129754G>A", "g.42130692G>A", "g.42130692G>A", "g.42130692G>A", "exon9gc", "g.42126611C>G")	*10/*36+*10	PASS	*10_*10_*36	unique_match	*10/*36+*10
HG02069	0.078	34.425	6	c("g.42126611C>G", "g.42126611C>G", "g.42126611C>G", "g.42127941G>A", "g.42127941G>A", "g.42129754G>A", "g.42129754G>A", "g.42130692G>A", "g.42130692G>A", "exon9gc", "g.42126611C>G")	*2x2/*36+*10	PASS	*10_*2_*2_*36	unique_match	*2x2/*36+*10
HG02070	0.073	35.925	5	c("g.42126611C>G", "g.42126611C>G", "g.42129754G>A", "g.42129754G>A", "g.42129754G>A", "g.42130692G>A", "g.42130692G>A", "g.42130692G>A", "exon9gc", "g.42126611C>G")	*10/*36+*10	PASS	*10_*10_*36	unique_match	*10/*36+*10
HG02071	0.083	42	5	c("g.42126611C>G", "g.42126611C>G", "g.42127941G>A", "g.42129754G>A", "g.42129754G>A", "g.42130692G>A", "g.42130692G>A", "exon9gc", "g.42126611C>G")	*2/*36+*10	PASS	*10_*2_*36	unique_match	*2/*36+*10
HG02072	0.074	39	4	c("g.42126611C>G", "g.42126611C>G", "g.42129754G>A", "g.42129754G>A", "g.42130692G>A", "g.42130692G>A")	*5/*36+*10	PASS	*10_*10	unique_match	*5/*36+*10
HG02073	0.073	38.325	5	c("g.42126611C>G", "g.42126611C>G", "g.42127941G>A", "g.42129754G>A", "g.42129754G>A", "g.42130692G>A", "g.42130692G>A", "exon9gc", "g.42126611C>G")	*2/*36+*10	PASS	*10_*2_*36	unique_match	*2/*36+*10
HG02074	0.072	49.575	6	c("g.42126611C>G", "g.42126611C>G", "g.42129754G>A", "g.42129754G>A", "g.42129754G>A", "g.42129754G>A", "g.42130692G>A", "g.42130692G>A", "g.42130692G>A", "g.42130692G>A", "exon9gc", "g.42126611C>G", "exon9gc", "g.42126611C>G")	*36+*10/*36+*10	PASS	*10_*10_*36_*36	unique_match	*36+*10/*36+*10
HG02075	0.07	37.275	5	c("g.42126611C>G", "g.42129754G>A", "g.42129754G>A", "g.42130692G>A", "g.42130692G>A", "exon9gc", "g.42126611C>G")	*1/*36+*10	PASS	*1_*10_*36	unique_match	*1/*36+*10
HG02076	0.073	39.675	5	c("g.42126611C>G", "g.42129754G>A", "g.42129754G>A", "g.42130692G>A", "g.42130692G>A", "exon9gc", "g.42126611C>G")	*1/*36+*10	PASS	*1_*10_*36	unique_match	*1/*36+*10
HG02077	0.077	46.125	4	c("g.42126611C>G", "g.42129754G>A", "g.42130692G>A")	*1/*10	PASS	*1_*10	unique_match	*1/*10
HG02078	0.077	35.325	4	c("g.42126611C>G", "g.42126611C>G", "g.42127941G>A", "g.42129754G>A", "g.42130692G>A")	*10/*2	PASS	*10_*2	unique_match	*10/*2
HG02079	0.076	35.775	4	c("g.42126611C>G", "g.42127941G>A", "g.42129033C>T")	*1/*14	PASS	*1_*14	unique_match	*1/*14
HG02080	0.08	40.275	4	c("g.42126611C>G", "g.42126611C>G", "g.42127941G>A", "g.42129754G>A", "g.42130692G>A")	*10/*2	PASS	*10_*2	unique_match	*10/*2
HG02081	0.079	35.85	5	c("g.42126611C>G", "g.42126611C>G", "g.42129754G>A", "g.42129754G>A", "g.42129754G>A", "g.42130692G>A", "g.42130692G>A", "g.42130692G>A", "exon9gc", "g.42126611C>G")	*10/*36+*10	PASS	*10_*10_*36	unique_match	*10/*36+*10
HG02082	0.074	35.1	4	c("g.42126611C>G", "g.42126611C>G", "g.42127941G>A", "g.42129754G>A", "g.42130692G>A")	*10/*2	PASS	*10_*2	unique_match	*10/*2
HG02083	0.072	39.825	7	c("g.42126611C>G", "g.42126611C>G", "g.42129754G>A", "g.42129754G>A", "g.42129754G>A", "g.42129754G>A", "g.42129754G>A", "g.42130692G>A", "g.42130692G>A", "g.42130692G>A", "g.42130692G>A", "g.42130692G>A", "exon9gc", "g.42126611C>G", "exon9gc", "g.42126611C>G", "exon9gc", "g.42126611C>G")	*36+*10/*36+*36+*10	PASS	*10_*10_*36_*36_*36	unique_match	*36+*10/*36+*36+*10
HG02084	0.077	35.175	6	c("g.42126611C>G", "g.42129754G>A", "g.42129754G>A", "g.42129754G>A", "g.42130692G>A", "g.42130692G>A", "g.42130692G>A", "exon9gc", "g.42126611C>G", "exon9gc", "g.42126611C>G")	*1/*36+*36+*10	PASS	*1_*10_*36_*36	unique_match	*1/*36+*36+*10
HG02085	0.073	36.1125	5	c("g.42126611C>G", "g.42129754G>A", "g.42129754G>A", "g.42130692G>A", "g.42130692G>A", "exon9gc", "g.42126611C>G")	*1/*36+*10	PASS	*1_*10_*36	unique_match	*1/*36+*10
HG02086	0.087	37.05	5	c("g.42126611C>G", "g.42126611C>G", "g.42129754G>A", "g.42129754G>A", "g.42129754G>A", "g.42130692G>A", "g.42130692G>A", "g.42130692G>A", "exon9gc", "g.42126611C>G")	*10/*36+*10	PASS	*10_*10_*36	unique_match	*10/*36+*10
HG02087	0.072	38.85	6	c("g.42126611C>G", "g.42126611C>G", "g.42129754G>A", "g.42129754G>A", "g.42129754G>A", "g.42129754G>A", "g.42130692G>A", "g.42130692G>A", "g.42130692G>A", "g.42130692G>A", "exon9gc", "g.42126611C>G", "exon9gc", "g.42126611C>G")	*36+*10/*36+*10	PASS	*10_*10_*36_*36	unique_match	*36+*10/*36+*10
HG02088	0.073	40.125	5	c("g.42126611C>G", "g.42129754G>A", "g.42129754G>A", "g.42130692G>A", "g.42130692G>A", "exon9gc", "g.42126611C>G")	*1/*36+*10	PASS	*1_*10_*36	unique_match	*1/*36+*10
HG02089	0.076	35.55	4	list()	*1/*1	PASS	*1_*1	unique_match	*1/*1
HG02090	0.076	37.275	4	c("g.42126611C>G", "g.42127941G>A")	*1/*2	PASS	c("*1_*2", "*34_*39")	pick_common_allele	Amb
HG02091	0.079	40.875	4	c("g.42126611C>G", "g.42127941G>A")	*1/*2	PASS	c("*1_*2", "*34_*39")	pick_common_allele	Amb
HG02095	0.078	38.775	4	list()	*1/*1	PASS	*1_*1	unique_match	*1/*1
HG02102	0.077	37.05	4	list()	*1/*1	PASS	*1_*1	unique_match	*1/*1
HG02104	0.071	41.4	4	c("g.42126611C>G", "g.42126611C>G", "g.42127941G>A", "g.42127941G>A")	*2/*2	PASS	*2_*2	unique_match	*2/*2
HG02105	0.076	35.625	4	list()	*1/*1	PASS	*1_*1	unique_match	*1/*1
HG02106	0.077	48.525	4	c("g.42126611C>G", "g.42127941G>A")	*1/*2	PASS	c("*1_*2", "*34_*39")	pick_common_allele	Amb
HG02107	0.066	48.45	4	c("g.42126611C>G", "g.42127941G>A")	*1/*2	PASS	c("*1_*2", "*34_*39")	pick_common_allele	Amb
HG02108	0.073	38.25	5	c("g.42126611C>G", "g.42126611C>G", "g.42126611C>G", "g.42127941G>A", "g.42128945C>T", "g.42128945C>T", "g.42129075C>T", "g.42129754G>A", "g.42129754G>A", "g.42130692G>A", "g.42130692G>A")	*4x2/*45	PASS	*4.019_*4.019_*45	unique_match	*4x2/*45
HG02111	0.076	39.375	5	c("g.42126611C>G", "g.42126611C>G", "g.42128945C>T", "g.42128945C>T", "g.42129754G>A", "g.42129754G>A", "g.42130692G>A", "g.42130692G>A")	*1/*4x2	PASS	*1_*4.019_*4.019	unique_match	*1/*4x2
HG02113	0.079	38.7	6	c("g.42126611C>G", "g.42126611C>G", "g.42129754G>A", "g.42129754G>A", "g.42129754G>A", "g.42129754G>A", "g.42130692G>A", "g.42130692G>A", "g.42130692G>A", "g.42130692G>A", "exon9gc", "g.42126611C>G", "exon9gc", "g.42126611C>G")	*36+*10/*36+*10	PASS	*10_*10_*36_*36	unique_match	*36+*10/*36+*10
HG02116	0.076	37.575	4	c("g.42126611C>G", "g.42129754G>A", "g.42130692G>A")	*1/*10	PASS	*1_*10	unique_match	*1/*10
HG02120	0.079	39.525	6	c("g.42126611C>G", "g.42126611C>G", "g.42129754G>A", "g.42129754G>A", "g.42129754G>A", "g.42129754G>A", "g.42130692G>A", "g.42130692G>A", "g.42130692G>A", "g.42130692G>A", "exon9gc", "g.42126611C>G", "exon9gc", "g.42126611C>G")	*36+*10/*36+*10	PASS	*10_*10_*36_*36	unique_match	*36+*10/*36+*10
HG02121	0.074	35.325	6	c("g.42126611C>G", "g.42126611C>G", "g.42129754G>A", "g.42129754G>A", "g.42129754G>A", "g.42129754G>A", "g.42130692G>A", "g.42130692G>A", "g.42130692G>A", "g.42130692G>A", "exon9gc", "g.42126611C>G", "exon9gc", "g.42126611C>G")	*36+*10/*36+*10	PASS	*10_*10_*36_*36	unique_match	*36+*10/*36+*10
HG02122	0.074	38.925	5	c("g.42126611C>G", "g.42126611C>G", "g.42129754G>A", "g.42129754G>A", "g.42129754G>A", "g.42130692G>A", "g.42130692G>A", "g.42130692G>A", "exon9gc", "g.42126611C>G")	*10/*36+*10	PASS	*10_*10_*36	unique_match	*10/*36+*10
HG02126	0.075	41.325	11	NULL	NULL	NULL	NULL	NULL	Amb
HG02127	0.07	38.775	11	NULL	NULL	NULL	NULL	NULL	Amb
HG02128	0.077	38.85	5	c("g.42126611C>G", "g.42129754G>A", "g.42130692G>A", "g.42130692G>A", "exon9gc", "g.42126611C>G", "g.42129754G>A")	*1/*36+*10	PASS	*1_*10_*36	unique_match	*1/*36+*10
HG02129	0.072	40.65	5	c("g.42126611C>G", "g.42129754G>A", "g.42129754G>A", "g.42130692G>A", "g.42130692G>A", "exon9gc", "g.42126611C>G")	*1/*36+*10	PASS	*1_*10_*36	unique_match	*1/*36+*10
HG02130	0.076	39.075	4	c("g.42126611C>G", "g.42129754G>A", "g.42130692G>A")	*1/*10	PASS	*1_*10	unique_match	*1/*10
HG02131	0.076	38.4	5	c("g.42126611C>G", "g.42129754G>A", "g.42129754G>A", "g.42130692G>A", "g.42130692G>A", "exon9gc", "g.42126611C>G")	*1/*36+*10	PASS	*1_*10_*36	unique_match	*1/*36+*10
HG02132	0.069	39.675	6	c("g.42126611C>G", "g.42126611C>G", "g.42129754G>A", "g.42129754G>A", "g.42129754G>A", "g.42129754G>A", "g.42130692G>A", "g.42130692G>A", "g.42130692G>A", "g.42130692G>A", "exon9gc", "g.42126611C>G", "exon9gc", "g.42126611C>G")	*36+*10/*36+*10	PASS	*10_*10_*36_*36	unique_match	*36+*10/*36+*10
HG02133	0.072	39.375	5	c("g.42126611C>G", "g.42129754G>A", "g.42129754G>A", "g.42130692G>A", "g.42130692G>A", "exon9gc", "g.42126611C>G")	*1/*36+*10	PASS	*1_*10_*36	unique_match	*1/*36+*10
HG02134	0.077	39.525	5	c("g.42126611C>G", "g.42129754G>A", "g.42129754G>A", "g.42130692G>A", "g.42130692G>A", "exon9gc", "g.42126611C>G")	*1/*36+*10	PASS	*1_*10_*36	unique_match	*1/*36+*10
HG02135	0.074	41.1	6	c("g.42126611C>G", "g.42126611C>G", "g.42129754G>A", "g.42129754G>A", "g.42129754G>A", "g.42129754G>A", "g.42130692G>A", "g.42130692G>A", "g.42130692G>A", "g.42130692G>A", "exon9gc", "g.42126611C>G", "exon9gc", "g.42126611C>G")	*36+*10/*36+*10	PASS	*10_*10_*36_*36	unique_match	*36+*10/*36+*10
HG02136	0.073	37.95	5	c("g.42126611C>G", "g.42126611C>G", "g.42127803C>T", "g.42127941G>A", "g.42129754G>A", "g.42129754G>A", "g.42130692G>A", "g.42130692G>A", "exon9gc", "g.42126611C>G")	*41/*36+*10	PASS	*10_*36_*41	unique_match	*41/*36+*10
HG02137	0.077	38.7	6	c("g.42126611C>G", "g.42126611C>G", "g.42129754G>A", "g.42129754G>A", "g.42129754G>A", "g.42129754G>A", "g.42130692G>A", "g.42130692G>A", "g.42130692G>A", "g.42130692G>A", "exon9gc", "g.42126611C>G", "exon9gc", "g.42126611C>G")	*36+*10/*36+*10	PASS	*10_*10_*36_*36	unique_match	*36+*10/*36+*10
HG02138	0.076	39.45	5	c("g.42126611C>G", "g.42126611C>G", "g.42127803C>T", "g.42127941G>A", "g.42129754G>A", "g.42129754G>A", "g.42130692G>A", "g.42130692G>A", "exon9gc", "g.42126611C>G")	*41/*36+*10	PASS	*10_*36_*41	unique_match	*41/*36+*10
HG02139	0.074	39.525	6	c("g.42126611C>G", "g.42126611C>G", "g.42129754G>A", "g.42129754G>A", "g.42129754G>A", "g.42129754G>A", "g.42130692G>A", "g.42130692G>A", "g.42130692G>A", "g.42130692G>A", "exon9gc", "g.42126611C>G", "exon9gc", "g.42126611C>G")	*36+*10/*36+*10	PASS	*10_*10_*36_*36	unique_match	*36+*10/*36+*10
HG02140	0.074	39.825	5	c("g.42126611C>G", "g.42129754G>A", "g.42129754G>A", "g.42130692G>A", "g.42130692G>A", "exon9gc", "g.42126611C>G")	*1/*36+*10	PASS	*1_*10_*36	unique_match	*1/*36+*10
HG02141	0.074	38.625	5	c("g.42126611C>G", "g.42126611C>G", "g.42127941G>A", "g.42129033C>T", "g.42129754G>A", "g.42129754G>A", "g.42130692G>A", "g.42130692G>A", "exon9gc", "g.42126611C>G")	*14/*36+*10	PASS	*10_*14_*36	unique_match	*14/*36+*10
HG02142	0.074	39.675	5	c("g.42126611C>G", "g.42126611C>G", "g.42129754G>A", "g.42129754G>A", "g.42129754G>A", "g.42130692G>A", "g.42130692G>A", "g.42130692G>A", "exon9gc", "g.42126611C>G")	*10/*36+*10	PASS	*10_*10_*36	unique_match	*10/*36+*10
HG02143	0.063	49.1877	4	c("g.42126611C>G", "g.42126611C>G", "g.42127941G>A", "g.42127941G>A", "g.42128217G>T", "g.42129770G>A")	*17/*84	PASS	*17_*84	unique_match	*17/*84
HG02144	0.083	35.55	3	c("g.42126611C>G", "g.42127608C>T", "g.42127941G>A", "g.42129132C>T")	*29/*5	PASS	*29	unique_match	*29/*5
HG02145	0.069	38.9625	3	c("g.42126611C>G", "g.42127941G>A", "g.42128217G>T")	*84/*5	PASS	*84	unique_match	*84/*5
HG02146	0.079	36.15	5	c("g.42126611C>G", "g.42127941G>A")	*1x2/*2	PASS	*1_*1_*2	unique_match	*1x2/*2
HG02147	0.073	39.15	4	list()	*1/*1	PASS	*1_*1	unique_match	*1/*1
HG02148	0.074	40.2	4	c("g.42126611C>G", "g.42127941G>A")	*1/*2	PASS	c("*1_*2", "*34_*39")	pick_common_allele	Amb
HG02150	0.075	39	4	c("g.42126611C>G", "g.42127941G>A")	*1/*2	PASS	c("*1_*2", "*34_*39")	pick_common_allele	Amb
HG02151	0.077	44.85	3	c("g.42126611C>G", "g.42129754G>A", "g.42130692G>A")	*10/*5	PASS	*10	unique_match	*10/*5
HG02152	0.074	38.1	5	c("g.42126611C>G", "g.42126611C>G", "g.42127803C>T", "g.42127941G>A", "g.42129754G>A", "g.42129754G>A", "g.42130692G>A", "g.42130692G>A", "exon9gc", "g.42126611C>G")	*41/*36+*10	PASS	*10_*36_*41	unique_match	*41/*36+*10
HG02153	0.076	39.6	6	c("g.42126611C>G", "g.42126611C>G", "g.42129754G>A", "g.42129754G>A", "g.42129754G>A", "g.42129754G>A", "g.42130692G>A", "g.42130692G>A", "g.42130692G>A", "g.42130692G>A", "exon9gc", "g.42126611C>G", "exon9gc", "g.42126611C>G")	*36+*10/*36+*10	PASS	*10_*10_*36_*36	unique_match	*36+*10/*36+*10
HG02154	0.077	39.075	4	c("g.42126611C>G", "g.42129754G>A", "g.42130692G>A")	*1/*10	PASS	*1_*10	unique_match	*1/*10
HG02155	0.08	36.3	7	c("g.42126611C>G", "g.42126611C>G", "g.42129754G>A", "g.42129754G>A", "g.42129754G>A", "g.42129754G>A", "g.42129754G>A", "g.42130692G>A", "g.42130692G>A", "g.42130692G>A", "g.42130692G>A", "g.42130692G>A", "exon9gc", "g.42126611C>G", "exon9gc", "g.42126611C>G", "exon9gc", "g.42126611C>G")	*36+*10/*36+*36+*10	PASS	*10_*10_*36_*36_*36	unique_match	*36+*10/*36+*36+*10
HG02156	0.073	38.55	4	c("g.42126611C>G", "g.42126611C>G", "g.42127803C>T", "g.42127803C>T", "g.42127941G>A", "g.42127941G>A")	*41/*41	PASS	*41_*41	unique_match	*41/*41
HG02164	0.071	42.75	7	c("g.42126611C>G", "g.42129754G>A", "g.42129754G>A", "g.42129754G>A", "g.42129754G>A", "g.42130692G>A", "g.42130692G>A", "g.42130692G>A", "g.42130692G>A", "exon9gc", "g.42126611C>G", "exon9gc", "g.42126611C>G", "exon9gc", "g.42126611C>G")	*1/*36+*36+*36+*10	PASS	*1_*10_*36_*36_*36	unique_match	*1/*36+*36+*36+*10
HG02165	0.074	37.875	5	list()	*1/*1x2	PASS	*1_*1_*1	unique_match	*1/*1x2
HG02166	0.075	36.825	4	c("g.42126611C>G", "g.42127941G>A")	*1/*2	PASS	c("*1_*2", "*34_*39")	pick_common_allele	Amb
HG02178	0.076	38.1	6	c("g.42126611C>G", "g.42129754G>A", "g.42129754G>A", "g.42129754G>A", "g.42130692G>A", "g.42130692G>A", "g.42130692G>A", "exon9gc", "g.42126611C>G", "exon9gc", "g.42126611C>G")	*1/*36+*36+*10	PASS	*1_*10_*36_*36	unique_match	*1/*36+*36+*10
HG02179	0.073	38.475	5	c("g.42126611C>G", "g.42129754G>A", "g.42129754G>A", "g.42130692G>A", "g.42130692G>A", "exon9gc", "g.42126611C>G")	*1/*36+*10	PASS	*1_*10_*36	unique_match	*1/*36+*10
HG02180	0.076	39.675	4	c("g.42126611C>G", "g.42129754G>A", "g.42130692G>A")	*1/*10	PASS	*1_*10	unique_match	*1/*10
HG02181	0.077	38.175	4	c("g.42126611C>G", "g.42126611C>G", "g.42127941G>A", "g.42129754G>A", "g.42130692G>A")	*10/*2	PASS	*10_*2	unique_match	*10/*2
HG02182	0.076	41.7	5	c("g.42126611C>G", "g.42129754G>A", "g.42129754G>A", "g.42130692G>A", "g.42130692G>A", "exon9gc", "g.42126611C>G")	*1/*36+*10	PASS	*1_*10_*36	unique_match	*1/*36+*10
HG02184	0.073	39.4875	6	c("g.42126611C>G", "g.42126611C>G", "g.42129754G>A", "g.42129754G>A", "g.42129754G>A", "g.42129754G>A", "g.42130692G>A", "g.42130692G>A", "g.42130692G>A", "g.42130692G>A", "exon9gc", "g.42126611C>G", "exon9gc", "g.42126611C>G")	*36+*10/*36+*10	PASS	*10_*10_*36_*36	unique_match	*36+*10/*36+*10
HG02185	0.071	38.1	4	list()	*1/*1	PASS	*1_*1	unique_match	*1/*1
HG02186	0.079	39.375	5	c("g.42126611C>G", "g.42126611C>G", "g.42129754G>A", "g.42129754G>A", "g.42129754G>A", "g.42130692G>A", "g.42130692G>A", "g.42130692G>A", "exon9gc", "g.42126611C>G")	*10/*36+*10	PASS	*10_*10_*36	unique_match	*10/*36+*10
HG02187	0.078	36.975	4	c("g.42126611C>G", "g.42127853G>A", "g.42129754G>A", "g.42130692G>A")	NULL	NULL	list()	no_match	Amb
HG02188	0.073	37.5	7	c("g.42126611C>G", "g.42126611C>G", "g.42129754G>A", "g.42129754G>A", "g.42129754G>A", "g.42129754G>A", "g.42129754G>A", "g.42130692G>A", "g.42130692G>A", "g.42130692G>A", "g.42130692G>A", "g.42130692G>A", "exon9gc", "g.42126611C>G", "exon9gc", "g.42126611C>G", "exon9gc", "g.42126611C>G")	*36+*10/*36+*36+*10	PASS	*10_*10_*36_*36_*36	unique_match	*36+*10/*36+*36+*10
HG02190	0.074	38.775	6	c("g.42126611C>G", "g.42126611C>G", "g.42129754G>A", "g.42129754G>A", "g.42129754G>A", "g.42129754G>A", "g.42130692G>A", "g.42130692G>A", "g.42130692G>A", "g.42130692G>A", "exon9gc", "g.42126611C>G", "exon9gc", "g.42126611C>G")	*36+*10/*36+*10	PASS	*10_*10_*36_*36	unique_match	*36+*10/*36+*10
HG02215	0.073	39.675	4	c("g.42126611C>G", "g.42126611C>G", "g.42128945C>T", "g.42128945C>T", "g.42129809T>C", "g.42129809T>C", "g.42129819G>T", "g.42129819G>T", "g.42130692G>A", "g.42130692G>A")	*4/*4	PASS	*4_*4	unique_match	*4/*4
HG02219	0.072	41.55	4	c("g.42126611C>G", "g.42129754G>A", "g.42130692G>A")	*1/*10	PASS	*1_*10	unique_match	*1/*10
HG02220	0.079	38.1	4	c("g.42126611C>G", "g.42127941G>A")	*1/*2	PASS	c("*1_*2", "*34_*39")	pick_common_allele	Amb
HG02221	0.078	38.25	5	c("g.42126611C>G", "g.42126611C>G", "g.42127941G>A", "g.42127941G>A", "g.42128174delCTT")	*2x2/*9	PASS	*2_*2_*9	unique_match	*2x2/*9
HG02222	0.077	40.35	5	c("g.42126611C>G", "g.42126611C>G", "g.42127941G>A", "g.42127941G>A")	*1/*2x2	PASS	*1_*2_*2	unique_match	*1/*2x2
HG02223	0.075	37.275	4	c("g.42126611C>G", "g.42126611C>G", "g.42127803C>T", "g.42127941G>A", "g.42128945C>T", "g.42129809T>C", "g.42129819G>T", "g.42130692G>A")	*4/*41	PASS	*4_*41	unique_match	*4/*41
HG02224	0.073	39.3	5	c("g.42126611C>G", "g.42126611C>G", "g.42127941G>A", "g.42127941G>A")	*1/*2x2	PASS	*1_*2_*2	unique_match	*1/*2x2
HG02225	0.08	38.85	5	c("g.42126611C>G", "g.42126611C>G", "g.42126611C>G", "g.42127803C>T", "g.42127941G>A", "g.42127941G>A", "g.42127941G>A")	*2x2/*41	PASS	*2_*2_*41	unique_match	*2x2/*41
HG02229	0.076	38.325	4	c("g.42126611C>G", "g.42126611C>G", "g.42128945C>T", "g.42128945C>T", "g.42129809T>C", "g.42129809T>C", "g.42129819G>T", "g.42129819G>T", "g.42130692G>A", "g.42130692G>A")	*4/*4	PASS	*4_*4	unique_match	*4/*4
HG02230	0.077	39.825	4	c("g.42126611C>G", "g.42128945C>T", "g.42129809T>C", "g.42129819G>T", "g.42130692G>A")	*1/*4	PASS	c("*1_*4", "*39_*4.009")	pick_common_allele	Amb
HG02231	0.076	37.275	4	c("g.42126611C>G", "g.42126611C>G", "g.42127941G>A", "g.42128945C>T", "g.42129809T>C", "g.42129819G>T", "g.42130692G>A", "g.42130761C>T")	*35/*4	PASS	*35_*4	unique_match	*35/*4
HG02232	0.076	38.475	4	list()	*1/*1	PASS	*1_*1	unique_match	*1/*1
HG02233	0.077	39.1125	4	c("g.42126611C>G", "g.42127941G>A")	*1/*2	PASS	c("*1_*2", "*34_*39")	pick_common_allele	Amb
HG02234	0.079	39.6	4	list()	*1/*1	PASS	*1_*1	unique_match	*1/*1
HG02235	0.072	37.2	4	c("g.42126611C>G", "g.42127941G>A")	*1/*2	PASS	c("*1_*2", "*34_*39")	pick_common_allele	Amb
HG02236	0.074	39.45	3	c("g.42126611C>G", "g.42127941G>A")	*2/*5	PASS	*2	unique_match	*2/*5
HG02237	0.079	38.775	4	c("g.42126611C>G", "g.42126611C>G", "g.42127941G>A", "g.42127941G>A")	*2/*2	PASS	*2_*2	unique_match	*2/*2
HG02238	0.075	38.775	3	list()	*1/*5	PASS	*1	unique_match	*1/*5
HG02239	0.078	37.65	4	c("g.42126611C>G", "g.42127941G>A", "g.42129770G>A")	*1/*17	PASS	*1_*17	unique_match	*1/*17
HG02240	0.08	39.525	3	list()	*1/*5	PASS	*1	unique_match	*1/*5
HG02250	0.075	38.025	4	list()	*1/*1	PASS	*1_*1	unique_match	*1/*1
HG02252	0.073	41.625	4	c("g.42126611C>G", "g.42127941G>A")	*1/*2	PASS	c("*1_*2", "*34_*39")	pick_common_allele	Amb
HG02253	0.075	38.7	4	c("g.42126611C>G", "g.42126611C>G", "g.42127852C>T", "g.42127941G>A", "g.42128945C>T", "g.42129754G>A", "g.42130692G>A")	*4/*59	PASS	*4.019_*59	unique_match	*4/*59
HG02255	0.075	39	4	c("g.42126611C>G", "g.42127941G>A")	*1/*2	PASS	c("*1_*2", "*34_*39")	pick_common_allele	Amb
HG02256	0.076	36.375	4	c("g.42126611C>G", "g.42126611C>G", "g.42127941G>A", "g.42127941G>A", "g.42130761C>T")	*2/*35	PASS	*2_*35	unique_match	*2/*35
HG02257	0.077	40.35	4	c("g.42126611C>G", "g.42126611C>G", "g.42127941G>A", "g.42127941G>A", "g.42130761C>T")	*2/*35	PASS	*2_*35	unique_match	*2/*35
HG02258	0.073	39.675	5	c("g.42126611C>G", "g.42126611C>G", "g.42127941G>A", "g.42127941G>A", "g.42129770G>A", "g.42129770G>A")	*1/*17x2	PASS	*1_*17_*17	unique_match	*1/*17x2
HG02259	0.076	39.0375	4	c("g.42126611C>G", "g.42127941G>A")	*1/*2	PASS	c("*1_*2", "*34_*39")	pick_common_allele	Amb
HG02260	0.071	39.525	4	list()	*1/*1	PASS	*1_*1	unique_match	*1/*1
HG02261	0.079	38.475	4	c("g.42126611C>G", "g.42127941G>A")	*1/*2	PASS	c("*1_*2", "*34_*39")	pick_common_allele	Amb
HG02262	0.075	42.975	4	list()	*1/*1	PASS	*1_*1	unique_match	*1/*1
HG02265	0.073	36.6	4	list()	*1/*1	PASS	*1_*1	unique_match	*1/*1
HG02266	0.075	39	4	c("g.42126611C>G", "g.42126611C>G", "g.42127941G>A", "g.42127941G>A")	*2/*2	PASS	*2_*2	unique_match	*2/*2
HG02271	0.069	38.85	4	c("g.42126611C>G", "g.42127941G>A")	*1/*2	PASS	c("*1_*2", "*34_*39")	pick_common_allele	Amb
HG02272	0.076	40.65	4	list()	*1/*1	PASS	*1_*1	unique_match	*1/*1
HG02273	0.078	37.275	4	list()	*1/*1	PASS	*1_*1	unique_match	*1/*1
HG02274	0.072	40.35	4	c("g.42126611C>G", "g.42126611C>G", "g.42127941G>A", "g.42127941G>A")	*2/*2	PASS	*2_*2	unique_match	*2/*2
HG02275	0.077	38.1	4	list()	*1/*1	PASS	*1_*1	unique_match	*1/*1
HG02277	0.076	38.55	4	list()	*1/*1	PASS	*1_*1	unique_match	*1/*1
HG02278	0.081	37.425	4	list()	*1/*1	PASS	*1_*1	unique_match	*1/*1
HG02279	0.074	39.825	4	list()	*1/*1	PASS	*1_*1	unique_match	*1/*1
HG02280	0.072	41.7	4	c("g.42126611C>G", "g.42126611C>G", "g.42127941G>A", "g.42127941G>A", "g.42129770G>A", "g.42129770G>A")	*17/*17	PASS	*17_*17	unique_match	*17/*17
HG02281	0.08	36.525	4	c("g.42126611C>G", "g.42127941G>A", "g.42128242delT", "g.42129770G>A")	*17/*3	PASS	*17_*3	unique_match	*17/*3
HG02282	0.075	39.3	4	c("g.42126611C>G", "g.42126611C>G", "g.42127941G>A", "g.42129754G>A", "g.42129770G>A", "g.42130692G>A")	*10/*17	PASS	*10_*17	unique_match	*10/*17
HG02283	0.075	39.075	4	c("g.42126611C>G", "g.42127941G>A", "g.42129770G>A")	*1/*17	PASS	*1_*17	unique_match	*1/*17
HG02284	0.076	39.15	3	list()	*1/*5	PASS	*1	unique_match	*1/*5
HG02285	0.076	38.325	4	list()	*1/*1	PASS	*1_*1	unique_match	*1/*1
HG02286	0.072	36.9	4	c("g.42126611C>G", "g.42127941G>A", "g.42129075C>T")	*1/*45	PASS	*1_*45	unique_match	*1/*45
HG02287	0.074	39.45	4	list()	*1/*1	PASS	*1_*1	unique_match	*1/*1
HG02291	0.076	38.1	4	list()	*1/*1	PASS	*1_*1	unique_match	*1/*1
HG02292	0.074	39.9	4	c("g.42126611C>G", "g.42127941G>A")	*1/*2	PASS	c("*1_*2", "*34_*39")	pick_common_allele	Amb
HG02293	0.072	38.325	4	c("g.42126611C>G", "g.42127941G>A")	*1/*2	PASS	c("*1_*2", "*34_*39")	pick_common_allele	Amb
HG02298	0.075	37.35	4	c("g.42126611C>G", "g.42126611C>G", "g.42127941G>A", "g.42127941G>A")	*2/*2	PASS	*2_*2	unique_match	*2/*2
HG02299	0.072	38.4	3	list()	*1/*5	PASS	*1	unique_match	*1/*5
HG02300	0.078	40.35	3	c("g.42126611C>G", "g.42127941G>A")	*2/*5	PASS	*2	unique_match	*2/*5
HG02301	0.077	37.2	5	list()	*1/*1x2	PASS	*1_*1_*1	unique_match	*1/*1x2
HG02302	0.078	40.65	4	c("g.42126611C>G", "g.42127941G>A")	*1/*2	PASS	c("*1_*2", "*34_*39")	pick_common_allele	Amb
HG02303	0.073	39	5	list()	*1/*1x2	PASS	*1_*1_*1	unique_match	*1/*1x2
HG02304	0.069	38.8125	4	c("g.42126611C>G", "g.42128945C>T", "g.42129754G>A", "g.42130692G>A")	*1/*4	PASS	c("*1_*4.019", "*39_*4.027")	pick_common_allele	Amb
HG02307	0.073	38.925	5	c("g.42126611C>G", "g.42127941G>A", "g.42129770G>A")	*1x2/*17	PASS	*1_*1_*17	unique_match	*1x2/*17
HG02308	0.075	38.85	4	c("g.42126611C>G", "g.42126611C>G", "g.42127608C>T", "g.42127941G>A", "g.42127941G>A", "g.42129132C>T", "g.42129770G>A")	*17/*29	PASS	*17_*29	unique_match	*17/*29
HG02309	0.079	37.05	4	g.42126611C>G	*1/*39	PASS	*1_*39	unique_match	*1/*39
HG02312	0.075	38.55	5	c("g.42126611C>G", "g.42127941G>A", "g.42127941G>A", "exon9gc", "g.42126611C>G")	*2_*34_*83	Not_assigned_to_haplotypes	*2_*34_*83	unique_match	Amb
HG02314	0.075	39	4	c("g.42126611C>G", "g.42127941G>A")	*1/*2	PASS	c("*1_*2", "*34_*39")	pick_common_allele	Amb
HG02315	0.076	35.025	4	c("g.42126611C>G", "g.42126611C>G", "g.42127941G>A", "g.42127941G>A", "g.42129770G>A", "g.42129770G>A")	*17/*17	PASS	*17_*17	unique_match	*17/*17
HG02316	0.075	37.65	4	c("g.42126611C>G", "g.42129754G>A", "g.42130692G>A")	*1/*10	PASS	*1_*10	unique_match	*1/*10
HG02317	0.078	35.7	4	c("g.42126611C>G", "g.42129754G>A", "g.42130692G>A")	*1/*10	PASS	*1_*10	unique_match	*1/*10
HG02318	0.076	36.225	4	list()	*1/*1	PASS	*1_*1	unique_match	*1/*1
HG02321	0.08	40.95	4	c("g.42126611C>G", "g.42126611C>G", "g.42127941G>A", "g.42129754G>A", "g.42129770G>A", "g.42130692G>A")	*10/*17	PASS	*10_*17	unique_match	*10/*17
HG02322	0.081	35.175	4	c("g.42126611C>G", "g.42128945C>T", "g.42129809T>C", "g.42129819G>T", "g.42130692G>A")	*1/*4	PASS	c("*1_*4", "*39_*4.009")	pick_common_allele	Amb
HG02323	0.076	39.225	4	list()	*1/*1	PASS	*1_*1	unique_match	*1/*1
HG02325	0.076	40.725	5	c("g.42126611C>G", "g.42126611C>G", "g.42128945C>T", "g.42128945C>T", "g.42129754G>A", "g.42129754G>A", "g.42130692G>A", "g.42130692G>A")	*1/*4x2	PASS	*1_*4.019_*4.019	unique_match	*1/*4x2
HG02330	0.077	36.675	4	c("g.42126611C>G", "g.42126611C>G", "g.42127941G>A", "g.42127941G>A", "g.42129075C>T")	*2/*45	PASS	*2_*45	unique_match	*2/*45
HG02332	0.073	39.9	4	list()	*1/*1	PASS	*1_*1	unique_match	*1/*1
HG02334	0.076	39.15	3	list()	*1/*5	PASS	*1	unique_match	*1/*5
HG02337	0.076	40.2	4	c("g.42126611C>G", "g.42126611C>G", "g.42127608C>T", "g.42127941G>A", "g.42127941G>A", "g.42129132C>T", "g.42129770G>A")	*17/*29	PASS	*17_*29	unique_match	*17/*29
HG02339	0.074	36.15	4	c("g.42126611C>G", "g.42126611C>G", "g.42127803C>T", "g.42127941G>A", "g.42127941G>A", "g.42129770G>A")	*17/*41	PASS	*17_*41	unique_match	*17/*41
HG02343	0.075	36.825	4	c("g.42126611C>G", "g.42127941G>A", "g.42129036A>C", "g.42129042T>C")	*1/*121	PASS	*1_*121	unique_match	*1/*121
HG02345	0.074	40.125	4	list()	*1/*1	PASS	*1_*1	unique_match	*1/*1
HG02348	0.079	35.625	5	c("g.42126611C>G", "g.42128945C>T", "g.42129809T>C", "g.42129819G>T", "g.42130692G>A", "g.42130692G>A")	*1/*68+*4	PASS	*1_*4	unique_match	*1/*68+*4
HG02351	0.079	42.9	5	c("g.42126611C>G", "g.42129754G>A", "g.42129754G>A", "g.42130692G>A", "g.42130692G>A", "exon9gc", "g.42126611C>G")	*1/*36+*10	PASS	*1_*10_*36	unique_match	*1/*36+*10
HG02353	0.077	36.75	5	c("g.42126611C>G", "g.42126611C>G", "g.42129754G>A", "g.42129754G>A", "g.42129754G>A", "g.42130692G>A", "g.42130692G>A", "g.42130692G>A", "exon9gc", "g.42126611C>G")	*10/*36+*10	PASS	*10_*10_*36	unique_match	*10/*36+*10
HG02355	0.076	36.975	4	c("g.42126611C>G", "g.42129754G>A", "g.42130692G>A")	*1/*10	PASS	*1_*10	unique_match	*1/*10
HG02356	0.076	37.95	5	c("g.42126611C>G", "g.42126611C>G", "g.42129754G>A", "g.42129754G>A", "g.42129754G>A", "g.42130692G>A", "g.42130692G>A", "g.42130692G>A", "exon9gc", "g.42126611C>G")	*10/*36+*10	PASS	*10_*10_*36	unique_match	*10/*36+*10
HG02360	0.072	36.075	6	c("g.42126611C>G", "g.42126611C>G", "g.42129754G>A", "g.42129754G>A", "g.42129754G>A", "g.42129754G>A", "g.42130692G>A", "g.42130692G>A", "g.42130692G>A", "g.42130692G>A", "exon9gc", "g.42126611C>G", "exon9gc", "g.42126611C>G")	*36+*10/*36+*10	PASS	*10_*10_*36_*36	unique_match	*36+*10/*36+*10
HG02364	0.073	38.85	5	c("g.42126611C>G", "g.42126611C>G", "g.42127803C>T", "g.42127941G>A", "g.42129754G>A", "g.42129754G>A", "g.42130692G>A", "g.42130692G>A", "exon9gc", "g.42126611C>G")	*41/*36+*10	PASS	*10_*36_*41	unique_match	*41/*36+*10
HG02367	0.073	37.05	4	c("g.42126611C>G", "g.42127941G>A", "g.42129033C>T")	*1/*14	PASS	*1_*14	unique_match	*1/*14
HG02371	0.076	38.325	6	c("g.42126611C>G", "g.42126611C>G", "g.42129754G>A", "g.42129754G>A", "g.42129754G>A", "g.42129754G>A", "g.42130692G>A", "g.42130692G>A", "g.42130692G>A", "g.42130692G>A", "exon9gc", "g.42126611C>G", "exon9gc", "g.42126611C>G")	*36+*10/*36+*10	PASS	*10_*10_*36_*36	unique_match	*36+*10/*36+*10
HG02373	0.066	57.45	5	c("g.42126611C>G", "g.42126611C>G", "g.42127941G>A", "g.42129033C>T", "g.42129754G>A", "g.42129754G>A", "g.42130692G>A", "g.42130692G>A", "exon9gc", "g.42126611C>G")	*14/*36+*10	PASS	*10_*14_*36	unique_match	*14/*36+*10
HG02374	0.068	41.025	6	c("g.42126611C>G", "g.42126611C>G", "g.42129754G>A", "g.42129754G>A", "g.42129754G>A", "g.42129754G>A", "g.42130692G>A", "g.42130692G>A", "g.42130692G>A", "g.42130692G>A", "exon9gc", "g.42126611C>G", "exon9gc", "g.42126611C>G")	*36+*10/*36+*10	PASS	*10_*10_*36_*36	unique_match	*36+*10/*36+*10
HG02375	0.068	42.6	5	c("g.42126611C>G", "g.42126611C>G", "g.42127803C>T", "g.42127941G>A", "g.42129754G>A", "g.42129754G>A", "g.42130692G>A", "g.42130692G>A", "exon9gc", "g.42126611C>G")	*41/*36+*10	PASS	*10_*36_*41	unique_match	*41/*36+*10
HG02379	0.078	36.675	5	c("g.42126611C>G", "g.42129754G>A", "g.42129754G>A", "g.42130692G>A", "g.42130692G>A", "exon9gc", "g.42126611C>G")	*1/*36+*10	PASS	*1_*10_*36	unique_match	*1/*36+*10
HG02380	0.074	37.95	4	list()	*1/*1	PASS	*1_*1	unique_match	*1/*1
HG02382	0.079	36.525	5	c("g.42126611C>G", "g.42126611C>G", "g.42129754G>A", "g.42129754G>A", "g.42129754G>A", "g.42130692G>A", "g.42130692G>A", "g.42130692G>A", "exon9gc", "g.42126611C>G")	*10/*36+*10	PASS	*10_*10_*36	unique_match	*10/*36+*10
HG02383	0.077	36.3	6	c("g.42126611C>G", "g.42126611C>G", "g.42129754G>A", "g.42129754G>A", "g.42129754G>A", "g.42129754G>A", "g.42130692G>A", "g.42130692G>A", "g.42130692G>A", "g.42130692G>A", "exon9gc", "g.42126611C>G", "exon9gc", "g.42126611C>G")	*36+*10/*36+*10	PASS	*10_*10_*36_*36	unique_match	*36+*10/*36+*10
HG02384	0.073	34.95	4	g.42130761C>T	NULL	NULL	list()	no_match	Amb
HG02385	0.075	34.95	7	c("g.42126611C>G", "g.42126611C>G", "g.42129754G>A", "g.42129754G>A", "g.42129754G>A", "g.42129754G>A", "g.42129754G>A", "g.42130692G>A", "g.42130692G>A", "g.42130692G>A", "g.42130692G>A", "g.42130692G>A", "exon9gc", "g.42126611C>G", "exon9gc", "g.42126611C>G", "exon9gc", "g.42126611C>G")	*36+*10/*36+*36+*10	PASS	*10_*10_*36_*36_*36	unique_match	*36+*10/*36+*36+*10
HG02386	0.081	35.925	5	c("g.42126611C>G", "g.42129754G>A", "g.42129754G>A", "g.42130692G>A", "g.42130692G>A", "exon9gc", "g.42126611C>G")	*1/*36+*10	PASS	*1_*10_*36	unique_match	*1/*36+*10
HG02389	0.074	34.875	4	c("g.42126611C>G", "g.42129754G>A", "g.42130692G>A")	*1/*10	PASS	*1_*10	unique_match	*1/*10
HG02390	0.08	35.175	6	c("g.42126611C>G", "g.42126611C>G", "g.42129754G>A", "g.42129754G>A", "g.42129754G>A", "g.42129754G>A", "g.42130692G>A", "g.42130692G>A", "g.42130692G>A", "g.42130692G>A", "exon9gc", "g.42126611C>G", "exon9gc", "g.42126611C>G")	*36+*10/*36+*10	PASS	*10_*10_*36_*36	unique_match	*36+*10/*36+*10
HG02391	0.075	37.275	4	c("g.42126611C>G", "g.42126611C>G", "g.42129754G>A", "g.42129754G>A", "g.42130692G>A", "g.42130692G>A")	*10/*10	PASS	*10_*10	unique_match	*10/*10
HG02392	0.075	39.075	4	c("g.42126611C>G", "g.42129754G>A", "g.42130692G>A")	*1/*10	PASS	*1_*10	unique_match	*1/*10
HG02394	0.077	37.5	4	c("g.42126611C>G", "g.42126611C>G", "g.42127803C>T", "g.42127941G>A", "g.42129754G>A", "g.42130692G>A")	*10/*41	PASS	*10_*41	unique_match	*10/*41
HG02395	0.074	38.475	5	c("g.42126611C>G", "g.42126611C>G", "g.42129754G>A", "g.42129754G>A", "g.42129754G>A", "g.42130692G>A", "g.42130692G>A", "g.42130692G>A", "exon9gc", "g.42126611C>G")	*10/*36+*10	PASS	*10_*10_*36	unique_match	*10/*36+*10
HG02396	0.078	38.925	4	c("g.42126611C>G", "g.42126611C>G", "g.42129754G>A", "g.42129754G>A", "g.42130692G>A", "g.42130692G>A")	*5/*36+*10	PASS	*10_*10	unique_match	*5/*36+*10
HG02397	0.077	36.825	5	c("g.42126611C>G", "g.42129754G>A", "g.42129754G>A", "g.42130692G>A", "g.42130692G>A", "exon9gc", "g.42126611C>G")	*1/*36+*10	PASS	*1_*10_*36	unique_match	*1/*36+*10
HG02398	0.079	35.475	6	c("g.42126611C>G", "g.42126611C>G", "g.42129754G>A", "g.42129754G>A", "g.42129754G>A", "g.42129754G>A", "g.42130692G>A", "g.42130692G>A", "g.42130692G>A", "g.42130692G>A", "exon9gc", "g.42126611C>G", "exon9gc", "g.42126611C>G")	*36+*10/*36+*10	PASS	*10_*10_*36_*36	unique_match	*36+*10/*36+*10
HG02399	0.079	37.725	4	c("g.42126611C>G", "g.42129754G>A", "g.42130692G>A")	*1/*10	PASS	*1_*10	unique_match	*1/*10
HG02401	0.074	36.975	4	c("g.42126611C>G", "g.42126611C>G", "g.42129754G>A", "g.42129754G>A", "g.42130692G>A", "g.42130692G>A")	*10/*10	PASS	*10_*10	unique_match	*10/*10
HG02402	0.078	36.375	6	c("g.42126611C>G", "g.42126611C>G", "g.42129754G>A", "g.42129754G>A", "g.42129754G>A", "g.42129754G>A", "g.42130692G>A", "g.42130692G>A", "g.42130692G>A", "g.42130692G>A", "exon9gc", "g.42126611C>G", "exon9gc", "g.42126611C>G")	*36+*10/*36+*10	PASS	*10_*10_*36_*36	unique_match	*36+*10/*36+*10
HG02406	0.077	38.325	5	c("g.42126611C>G", "g.42129754G>A", "g.42129754G>A", "g.42130667C>T", "g.42130692G>A", "g.42130692G>A", "exon9gc", "g.42126611C>G")	*71/*36+*10	PASS	*10_*36_*71	unique_match	*71/*36+*10
HG02407	0.073	38.1	4	c("g.42126611C>G", "g.42127941G>A", "g.42129033C>T")	*1/*14	PASS	*1_*14	unique_match	*1/*14
HG02408	0.079	36.375	4	c("g.42126611C>G", "g.42127803C>T", "g.42127941G>A")	*1/*41	PASS	c("*1_*41", "*119_*2")	more_than_one_match	Amb
HG02409	0.076	38.625	4	c("g.42126611C>G", "g.42129754G>A", "g.42130692G>A")	*1/*10	PASS	*1_*10	unique_match	*1/*10
HG02410	0.075	39.15	4	c("g.42126611C>G", "g.42126611C>G", "g.42129754G>A", "g.42129754G>A", "g.42130692G>A", "g.42130692G>A")	*5/*36+*10	PASS	*10_*10	unique_match	*5/*36+*10
HG02419	0.077	36.225	4	c("g.42126611C>G", "g.42127803C>T", "g.42127941G>A")	*1/*41	PASS	c("*1_*41", "*119_*2")	more_than_one_match	Amb
HG02420	0.077	36.975	4	c("g.42126611C>G", "g.42128945C>T", "g.42129754G>A", "g.42130692G>A")	*1/*4	PASS	c("*1_*4.019", "*39_*4.027")	pick_common_allele	Amb
HG02425	0.078	38.325	5	c("g.42126611C>G", "g.42126611C>G", "g.42126611C>G", "g.42127941G>A", "g.42127941G>A", "g.42128945C>T", "g.42129809T>C", "g.42129819G>T", "g.42130692G>A")	*2x2/*4	PASS	*2_*2_*4	unique_match	*2x2/*4
HG02427	0.074	37.95	4	c("g.42126611C>G", "g.42127941G>A")	*1/*2	PASS	c("*1_*2", "*34_*39")	pick_common_allele	Amb
HG02429	0.082	39.6	4	c("g.42126611C>G", "g.42127608C>T", "g.42127941G>A", "g.42129132C>T")	*1/*29	PASS	*1_*29	unique_match	*1/*29
HG02433	0.076	39.3	5	c("g.42126611C>G", "g.42128945C>T", "g.42129809T>C", "g.42129819G>T", "g.42130692G>A", "g.42130692G>A")	*1/*68+*4	PASS	*1_*4	unique_match	*1/*68+*4
HG02439	0.074	39.15	4	c("g.42126611C>G", "g.42127941G>A")	*1/*2	PASS	c("*1_*2", "*34_*39")	pick_common_allele	Amb
HG02442	0.074	38.025	4	c("g.42126611C>G", "g.42126611C>G", "g.42127608C>T", "g.42127941G>A", "g.42127941G>A", "g.42129132C>T", "g.42129770G>A")	*17/*29	PASS	*17_*29	unique_match	*17/*29
HG02445	0.075	42.975	4	c("g.42126611C>G", "g.42126611C>G", "g.42127803C>T", "g.42127941G>A", "g.42127941G>A", "g.42129770G>A")	*17/*41	PASS	*17_*41	unique_match	*17/*41
HG02449	0.075	41.175	4	c("g.42129754G>A", "g.42130692G>A", "exon9gc", "g.42126611C>G")	*1/*36	PASS	*1_*36	unique_match	*1/*36
HG02450	0.075	40.875	4	c("g.42126611C>G", "g.42126611C>G", "g.42127941G>A", "g.42127941G>A", "g.42129770G>A", "g.42129770G>A")	*17/*17	PASS	*17_*17	unique_match	*17/*17
HG02451	0.073	39.825	4	c("g.42126611C>G", "g.42127941G>A", "g.42129770G>A")	*1/*17	PASS	*1_*17	unique_match	*1/*17
HG02455	0.076	40.8	3	c("g.42126611C>G", "g.42128945C>T", "g.42129809T>C", "g.42129819G>T", "g.42130692G>A")	*4/*5	PASS	*4	unique_match	*4/*5
HG02461	0.074	40.65	4	c("g.42126611C>G", "g.42127941G>A", "g.42129770G>A")	*1/*17	PASS	*1_*17	unique_match	*1/*17
HG02462	0.074	39.975	4	c("g.42126611C>G", "g.42127608C>T", "g.42127941G>A", "g.42129132C>T")	*1/*29	PASS	*1_*29	unique_match	*1/*29
HG02463	0.071	41.925	4	list()	*1/*1	PASS	*1_*1	unique_match	*1/*1
HG02464	0.075	35.925	4	c("g.42126611C>G", "g.42127941G>A", "g.42129770G>A")	*1/*17	PASS	*1_*17	unique_match	*1/*17
HG02465	0.084	35.55	3	list()	*1/*5	PASS	*1	unique_match	*1/*5
HG02466	0.072	42.75	3	c("g.42126611C>G", "g.42127941G>A", "g.42129770G>A")	*17/*5	PASS	*17	unique_match	*17/*5
HG02470	0.076	39	4	c("g.42126611C>G", "g.42127941G>A", "g.42129770G>A", "g.42130715C>T")	*17/*43	PASS	*17_*43	unique_match	*17/*43
HG02471	0.072	40.35	4	c("g.42126611C>G", "g.42126611C>G", "g.42127941G>A", "g.42127941G>A", "g.42129075C>T", "g.42129770G>A")	*17/*45	PASS	*17_*45	unique_match	*17/*45
HG02476	0.07	40.05	4	c("g.42126611C>G", "g.42127941G>A", "g.42129770G>A")	*1/*17	PASS	*1_*17	unique_match	*1/*17
HG02477	0.078	39.8625	4	c("g.42126611C>G", "g.42126611C>G", "g.42127941G>A", "g.42127941G>A", "g.42129770G>A", "g.42129770G>A")	*17/*17	PASS	*17_*17	unique_match	*17/*17
HG02479	0.075	39.3	4	c("g.42126611C>G", "g.42127608C>T", "g.42127941G>A", "g.42129132C>T")	*1/*29	PASS	*1_*29	unique_match	*1/*29
HG02481	0.075	39.15	4	c("g.42126611C>G", "g.42126611C>G", "g.42127941G>A", "g.42129754G>A", "g.42130692G>A")	*10/*2	PASS	*10_*2	unique_match	*10/*2
HG02484	0.074	40.275	4	c("g.42126611C>G", "g.42127608C>T", "g.42127941G>A", "g.42129132C>T")	*1/*29	PASS	*1_*29	unique_match	*1/*29
HG02485	0.079	37.65	4	c("g.42126611C>G", "g.42126611C>G", "g.42127941G>A", "g.42128945C>T", "g.42129809T>C", "g.42129819G>T", "g.42130692G>A")	*2/*4	PASS	*2_*4	unique_match	*2/*4
HG02489	0.074	41.025	4	list()	*1/*1	PASS	*1_*1	unique_match	*1/*1
HG02490	0.072	42.075	4	c("g.42126611C>G", "g.42127941G>A", "g.42128308C>A")	*2/*33	PASS	*2_*33	unique_match	*2/*33
HG02491	0.072	40.9125	4	list()	*1/*1	PASS	*1_*1	unique_match	*1/*1
HG02492	0.073	39.675	4	c("g.42126611C>G", "g.42127941G>A")	*1/*2	PASS	c("*1_*2", "*34_*39")	pick_common_allele	Amb
HG02493	0.073	38.475	4	c("g.42126611C>G", "g.42126611C>G", "g.42127941G>A", "g.42127941G>A")	*2/*2	PASS	*2_*2	unique_match	*2/*2
HG02494	0.075	40.275	4	list()	*1/*1	PASS	*1_*1	unique_match	*1/*1
HG02495	0.072	41.475	4	c("g.42126611C>G", "g.42127941G>A")	*1/*2	PASS	c("*1_*2", "*34_*39")	pick_common_allele	Amb
HG02496	0.071	37.425	4	c("g.42126611C>G", "g.42129754G>A", "g.42130692G>A")	*1/*10	PASS	*1_*10	unique_match	*1/*10
HG02497	0.076	38.925	6	c("g.42126611C>G", "g.42126611C>G", "g.42126611C>G", "g.42128945C>T", "g.42128945C>T", "g.42128945C>T", "g.42129754G>A", "g.42129754G>A", "g.42129754G>A", "g.42130692G>A", "g.42130692G>A", "g.42130692G>A")	*1/*4x3	PASS	*1_*4.019_*4.019_*4.019	unique_match	*1/*4x3
HG02501	0.074	38.325	3	c("g.42126611C>G", "g.42127608C>T", "g.42127941G>A", "g.42129132C>T")	*29/*5	PASS	*29	unique_match	*29/*5
HG02502	0.078	36.525	4	c("g.42126611C>G", "g.42126611C>G", "g.42127941G>A", "g.42128945C>T", "g.42129770G>A", "g.42129809T>C", "g.42129819G>T", "g.42130692G>A")	*17/*4	PASS	*17_*4	unique_match	*17/*4
HG02505	0.077	36.525	4	c("g.42126611C>G", "g.42126611C>G", "g.42127803C>T", "g.42127941G>A", "g.42127941G>A", "g.42129770G>A")	*17/*41	PASS	*17_*41	unique_match	*17/*41
HG02508	0.076	38.925	5	c("g.42126611C>G", "g.42126611C>G", "g.42126611C>G", "g.42128945C>T", "g.42128945C>T", "g.42128945C>T", "g.42129754G>A", "g.42129754G>A", "g.42129809T>C", "g.42129819G>T", "g.42130692G>A", "g.42130692G>A", "g.42130692G>A")	*4/*4x2	PASS	*4_*4.019_*4.019	unique_match	*4/*4x2
HG02511	0.069	42.825	4	c("g.42126611C>G", "g.42126611C>G", "g.42127941G>A", "g.42129754G>A", "g.42129770G>A", "g.42130692G>A")	*10/*17	PASS	*10_*17	unique_match	*10/*17
HG02512	0.075	41.325	4	c("g.42126611C>G", "g.42129754G>A", "g.42130692G>A")	*1/*10	PASS	*1_*10	unique_match	*1/*10
HG02513	0.076	39.975	7	c("g.42126611C>G", "g.42126611C>G", "g.42129754G>A", "g.42129754G>A", "g.42129754G>A", "g.42129754G>A", "g.42129754G>A", "g.42130692G>A", "g.42130692G>A", "g.42130692G>A", "g.42130692G>A", "g.42130692G>A", "exon9gc", "g.42126611C>G", "exon9gc", "g.42126611C>G", "exon9gc", "g.42126611C>G")	*36+*10/*36+*36+*10	PASS	*10_*10_*36_*36_*36	unique_match	*36+*10/*36+*36+*10
HG02514	0.071	42.45	6	c("g.42126611C>G", "g.42129754G>A", "g.42129754G>A", "g.42129754G>A", "g.42130692G>A", "g.42130692G>A", "exon9gc", "g.42126611C>G", "exon9gc", "g.42126611C>G", "g.42130692G>A")	*1/*36+*36+*10	PASS	*1_*10_*36_*36	unique_match	*1/*36+*36+*10
HG02521	0.075	39.375	4	list()	*1/*1	PASS	*1_*1	unique_match	*1/*1
HG02522	0.078	35.925	3	list()	*1/*5	PASS	*1	unique_match	*1/*5
HG02523	0.071	38.25	3	list()	*1/*5	PASS	*1	unique_match	*1/*5
HG02524	0.077	37.5	3	list()	*1/*5	PASS	*1	unique_match	*1/*5
HG02525	0.077	37.425	5	c("g.42126611C>G", "g.42126611C>G", "g.42129754G>A", "g.42129754G>A", "g.42129754G>A", "g.42130692G>A", "g.42130692G>A", "g.42130692G>A", "exon9gc", "g.42126611C>G")	*10/*36+*10	PASS	*10_*10_*36	unique_match	*10/*36+*10
HG02526	0.073	36.75	4	c("g.42126611C>G", "g.42129754G>A", "g.42130692G>A")	*1/*10	PASS	*1_*10	unique_match	*1/*10
HG02536	0.077	41.4	5	c("g.42126611C>G", "g.42126611C>G", "g.42127941G>A", "g.42127941G>A")	*1/*2x2	PASS	*1_*2_*2	unique_match	*1/*2x2
HG02537	0.073	39.75	4	list()	*1/*1	PASS	*1_*1	unique_match	*1/*1
HG02541	0.076	38.925	3	c("g.42126611C>G", "g.42127941G>A", "g.42129075C>T", "g.42130715C>T")	*46/*5	PASS	*46	unique_match	*46/*5
HG02545	0.077	35.1	4	c("g.42126611C>G", "g.42128945C>T", "g.42129809T>C", "g.42129819G>T", "g.42130692G>A")	*1/*4	PASS	c("*1_*4", "*39_*4.009")	pick_common_allele	Amb
HG02546	0.074	38.775	4	c("g.42126611C>G", "g.42126611C>G", "g.42127608C>T", "g.42127941G>A", "g.42129132C>T", "g.42129754G>A", "g.42130692G>A")	*10/*29	PASS	*10_*29	unique_match	*10/*29
HG02549	0.074	40.725	4	c("g.42126611C>G", "g.42126611C>G", "g.42127941G>A", "g.42129754G>A", "g.42129770G>A", "g.42130692G>A")	*10/*17	PASS	*10_*17	unique_match	*10/*17
HG02554	0.067	44.6625	5	c("g.42126611C>G", "g.42126611C>G", "g.42129754G>A", "g.42129754G>A", "g.42129754G>A", "g.42130692G>A", "g.42130692G>A", "g.42130692G>A", "exon9gc", "g.42126611C>G")	*10/*36+*10	PASS	*10_*10_*36	unique_match	*10/*36+*10
HG02555	0.073	40.275	4	c("g.42126611C>G", "g.42127608C>T", "g.42127941G>A", "g.42129132C>T")	*1/*29	PASS	*1_*29	unique_match	*1/*29
HG02557	0.074	37.425	4	c("g.42126611C>G", "g.42126611C>G", "g.42127941G>A", "g.42127941G>A", "g.42129770G>A")	*17/*2	PASS	*17_*2	unique_match	*17/*2
HG02558	0.074	38.775	4	c("g.42126611C>G", "g.42127941G>A", "g.42129770G>A", "g.42126938C>T")	*17/*27	PASS	*17_*27	unique_match	*17/*27
HG02561	0.069	42.15	4	c("g.42126611C>G", "g.42127941G>A")	*1/*2	PASS	c("*1_*2", "*34_*39")	pick_common_allele	Amb
HG02562	0.07	43.65	5	c("g.42126611C>G", "g.42126611C>G", "g.42127941G>A", "g.42127941G>A", "g.42130715C>T", "g.42130715C>T")	NULL	NULL	list()	no_match	Amb
HG02563	0.075	38.85	5	c("g.42126611C>G", "g.42126611C>G", "g.42126611C>G", "g.42127941G>A", "g.42127941G>A", "g.42127941G>A", "g.42130715C>T", "g.42130715C>T")	NULL	NULL	list()	no_match	Amb
HG02568	0.08	36.825	4	c("g.42126611C>G", "g.42127941G>A")	*1/*2	PASS	c("*1_*2", "*34_*39")	pick_common_allele	Amb
HG02569	0.072	41.475	4	list()	*1/*1	PASS	*1_*1	unique_match	*1/*1
HG02570	0.076	40.275	4	list()	*1/*1	PASS	*1_*1	unique_match	*1/*1
HG02571	0.073	38.85	3	list()	*1/*5	PASS	*1	unique_match	*1/*5
HG02572	0.075	39.075	4	list()	*1/*1	PASS	*1_*1	unique_match	*1/*1
HG02573	0.076	45.225	3	list()	*1/*5	PASS	*1	unique_match	*1/*5
HG02574	0.075	36.375	3	c("g.42126611C>G", "g.42127941G>A", "g.42129770G>A")	*17/*5	PASS	*17	unique_match	*17/*5
HG02575	0.07	49.125	2	list()	*5/*5	PASS	*5/*5	unique_match	*5/*5
HG02577	0.069	42.075	3	c("g.42126611C>G", "g.42127803C>T", "g.42127941G>A")	*41/*5	PASS	*41	unique_match	*41/*5
HG02580	0.075	37.575	4	c("g.42126611C>G", "g.42126611C>G", "g.42127941G>A", "g.42127941G>A", "g.42129770G>A", "g.42129770G>A")	*17/*17	PASS	*17_*17	unique_match	*17/*17
HG02582	0.076	37.95	4	c("g.42126611C>G", "g.42127608C>T", "g.42127941G>A", "g.42129132C>T")	*1/*29	PASS	*1_*29	unique_match	*1/*29
HG02583	0.064	48.6	4	c("g.42126611C>G", "g.42127941G>A")	*1/*2	PASS	c("*1_*2", "*34_*39")	pick_common_allele	Amb
HG02584	0.071	40.35	4	c("g.42126611C>G", "g.42127941G>A")	*1/*2	PASS	c("*1_*2", "*34_*39")	pick_common_allele	Amb
HG02585	0.077	34.725	5	c("g.42126611C>G", "g.42126611C>G", "g.42126611C>G", "g.42127608C>T", "g.42127608C>T", "g.42127941G>A", "g.42127941G>A", "g.42128945C>T", "g.42129132C>T", "g.42129809T>C", "g.42129819G>T", "g.42130692G>A")	*29x2/*4	PASS	*29_*29_*4	unique_match	*29x2/*4
HG02586	0.077	37.8	4	c("g.42126611C>G", "g.42126611C>G", "g.42127608C>T", "g.42127941G>A", "g.42127941G>A", "g.42129132C>T")	*2/*29	PASS	*2_*29	unique_match	*2/*29
HG02587	0.075	38.85	4	c("g.42126611C>G", "g.42126611C>G", "g.42127608C>T", "g.42127941G>A", "g.42128945C>T", "g.42129132C>T", "g.42129809T>C", "g.42129819G>T", "g.42130692G>A")	*29/*4	PASS	*29_*4	unique_match	*29/*4
HG02588	0.076	39.15	4	c("g.42126611C>G", "g.42126914C>T", "g.42127941G>A")	*106/*2	PASS	*106_*2	unique_match	*106/*2
HG02589	0.065	51.45	5	c("g.42126611C>G", "g.42126611C>G", "g.42126611C>G", "g.42127608C>T", "g.42127941G>A", "g.42128945C>T", "g.42128945C>T", "g.42129132C>T", "g.42129754G>A", "g.42129754G>A", "g.42130692G>A", "g.42130692G>A")	*29/*4x2	PASS	*29_*4.019_*4.019	unique_match	*29/*4x2
HG02590	0.074	39.225	4	c("g.42126611C>G", "g.42126914C>T", "g.42127608C>T", "g.42127941G>A", "g.42129132C>T")	*106/*29	PASS	*106_*29	unique_match	*106/*29
HG02594	0.078	36.9	4	c("g.42126611C>G", "g.42126611C>G", "g.42129754G>A", "g.42129754G>A", "g.42130692G>A", "g.42130692G>A", "exon9gc")	*10/*36	PASS	*10_*36	unique_match	*10/*36
HG02595	0.078	39.1875	4	g.42126914C>T	*1/*106	PASS	*1_*106	unique_match	*1/*106
HG02596	0.071	38.55	4	c("g.42126611C>G", "g.42129754G>A", "g.42130692G>A")	*1/*10	PASS	*1_*10	unique_match	*1/*10
HG02597	0.073	38.4	4	c("g.42126611C>G", "g.42127803C>T", "g.42127941G>A")	*1/*41	PASS	c("*1_*41", "*119_*2")	more_than_one_match	Amb
HG02600	0.075	40.65	3	list()	*1/*5	PASS	*1	unique_match	*1/*5
HG02601	0.076	37.65	4	c("g.42126611C>G", "g.42127941G>A")	*1/*2	PASS	c("*1_*2", "*34_*39")	pick_common_allele	Amb
HG02602	0.077	41.775	3	c("g.42126611C>G", "g.42127941G>A")	*2/*5	PASS	*2	unique_match	*2/*5
HG02603	0.077	38.775	4	c("g.42126611C>G", "g.42127941G>A")	*1/*2	PASS	c("*1_*2", "*34_*39")	pick_common_allele	Amb
HG02604	0.075	37.35	4	list()	*1/*1	PASS	*1_*1	unique_match	*1/*1
HG02605	0.077	40.05	4	c("g.42126611C>G", "g.42127941G>A")	*1/*2	PASS	c("*1_*2", "*34_*39")	pick_common_allele	Amb
HG02610	0.077	36.525	4	c("g.42126611C>G", "g.42126611C>G", "g.42127608C>T", "g.42127941G>A", "g.42129132C>T", "g.42129754G>A", "g.42130692G>A", "exon9gc")	*29/*36	PASS	*29_*36	unique_match	*29/*36
HG02611	0.073	37.275	4	c("g.42126611C>G", "g.42126611C>G", "g.42127608C>T", "g.42127941G>A", "g.42129132C>T", "g.42129754G>A", "g.42130692G>A")	*10/*29	PASS	*10_*29	unique_match	*10/*29
HG02612	0.069	40.5	4	c("g.42126611C>G", "g.42126611C>G", "g.42127608C>T", "g.42127941G>A", "g.42129132C>T", "g.42129754G>A", "g.42130692G>A")	*10/*29	PASS	*10_*29	unique_match	*10/*29
HG02613	0.077	39.6	4	c("g.42126611C>G", "g.42127608C>T", "g.42127941G>A", "g.42129132C>T")	*1/*29	PASS	*1_*29	unique_match	*1/*29
HG02614	0.079	37.2294	4	c("g.42126611C>G", "g.42127941G>A", "g.42129770G>A")	*1/*17	PASS	*1_*17	unique_match	*1/*17
HG02615	0.072	41.625	4	list()	*1/*1	PASS	*1_*1	unique_match	*1/*1
HG02620	0.075	38.925	4	c("g.42126611C>G", "g.42126611C>G", "g.42127941G>A", "g.42129754G>A", "g.42129770G>A", "g.42130692G>A")	*10/*17	PASS	*10_*17	unique_match	*10/*17
HG02621	0.079	36.375	4	c("g.42126611C>G", "g.42127941G>A", "g.42129075C>T", "g.42130715C>T")	*68/*46	PASS	*46	unique_match	*68/*46
HG02622	0.072	41.85	4	c("g.42126611C>G", "g.42126611C>G", "g.42127941G>A", "g.42127941G>A", "g.42129075C>T", "g.42129770G>A", "g.42130715C>T")	*17/*46	PASS	*17_*46	unique_match	*17/*46
HG02623	0.077	38.7	4	c("g.42126611C>G", "g.42126611C>G", "g.42127941G>A", "g.42127941G>A", "g.42129075C>T")	*2/*45	PASS	*2_*45	unique_match	*2/*45
HG02624	0.072	49.2	4	c("g.42126611C>G", "g.42126611C>G", "g.42127941G>A", "g.42129754G>A", "g.42129770G>A", "g.42130692G>A", "exon9gc")	*17/*36	PASS	*17_*36	unique_match	*17/*36
HG02625	0.073	40.275	4	c("g.42126611C>G", "g.42126611C>G", "g.42127941G>A", "g.42127941G>A", "g.42129075C>T", "g.42129770G>A")	*17/*45	PASS	*17_*45	unique_match	*17/*45
HG02628	0.08	38.7	4	c("g.42126611C>G", "g.42126611C>G", "g.42127941G>A", "g.42129075C>T", "g.42129754G>A", "g.42130692G>A", "g.42130715C>T")	*10/*46	PASS	*10_*46	unique_match	*10/*46
HG02629	0.075	37.95	4	list()	*1/*1	PASS	*1_*1	unique_match	*1/*1
HG02630	0.072	42.375	4	c("g.42126611C>G", "g.42127941G>A", "g.42129075C>T", "g.42130715C>T")	*1/*46;*43/*45	More_than_one_possible_genotype	c("*1_*46", "*43_*45")	more_than_one_match	Amb
HG02634	0.076	42.45	4	c("g.42126611C>G", "g.42126611C>G", "g.42127941G>A", "g.42127941G>A", "g.42129770G>A", "g.42129770G>A")	*17/*17	PASS	*17_*17	unique_match	*17/*17
HG02635	0.075	39.075	4	c("g.42126611C>G", "g.42126611C>G", "g.42127608C>T", "g.42127941G>A", "g.42129132C>T", "g.42129754G>A", "g.42130692G>A")	*10/*29	PASS	*10_*29	unique_match	*10/*29
HG02636	0.07	42.3	4	c("g.42126611C>G", "g.42126611C>G", "g.42127941G>A", "g.42129754G>A", "g.42129770G>A", "g.42130692G>A")	*10/*17	PASS	*10_*17	unique_match	*10/*17
HG02642	0.074	39	4	c("g.42126611C>G", "g.42126611C>G", "g.42127941G>A", "g.42127941G>A", "g.42129075C>T", "g.42129770G>A")	*17/*45	PASS	*17_*45	unique_match	*17/*45
HG02643	0.078	37.125	4	c("g.42126611C>G", "g.42126611C>G", "g.42127941G>A", "g.42129754G>A", "g.42129770G>A", "g.42130692G>A")	*10/*17	PASS	*10_*17	unique_match	*10/*17
HG02644	0.07	43.05	4	c("g.42126611C>G", "g.42126611C>G", "g.42127941G>A", "g.42129754G>A", "g.42129770G>A", "g.42130692G>A")	*10/*17	PASS	*10_*17	unique_match	*10/*17
HG02645	0.075	38.925	4	c("g.42126611C>G", "g.42126611C>G", "g.42127941G>A", "g.42127941G>A", "g.42129075C>T", "g.42129770G>A")	*17/*45	PASS	*17_*45	unique_match	*17/*45
HG02646	0.077	38.625	5	c("g.42126611C>G", "g.42126611C>G", "g.42126611C>G", "g.42127941G>A", "g.42128945C>T", "g.42128945C>T", "g.42129754G>A", "g.42129770G>A", "g.42130692G>A", "g.42130692G>A")	*17/*4x2	PASS	*17_*4.019_*4.019	unique_match	*17/*4x2
HG02647	0.072	43.575	5	c("g.42126611C>G", "g.42126611C>G", "g.42126611C>G", "g.42127941G>A", "g.42128945C>T", "g.42128945C>T", "g.42129754G>A", "g.42129754G>A", "g.42129770G>A", "g.42130692G>A", "g.42130692G>A")	*17/*4x2	PASS	*17_*4.019_*4.019	unique_match	*17/*4x2
HG02648	0.074	38.1	4	c("g.42126611C>G", "g.42127941G>A")	*1/*2	PASS	c("*1_*2", "*34_*39")	pick_common_allele	Amb
HG02649	0.076	37.125	4	c("g.42126611C>G", "g.42127941G>A")	*1/*2	PASS	c("*1_*2", "*34_*39")	pick_common_allele	Amb
HG02650	0.074	42	4	c("g.42126611C>G", "g.42127941G>A")	*1/*2	PASS	c("*1_*2", "*34_*39")	pick_common_allele	Amb
HG02651	0.082	37.725	5	c("g.42126611C>G", "g.42126611C>G", "g.42127941G>A", "g.42128945C>T", "g.42129809T>C", "g.42129819G>T", "g.42130692G>A", "g.42130692G>A")	*2/*68+*4	PASS	c("*4_*65", "*2_*4")	pick_common_allele	Amb
HG02652	0.074	39.15	4	list()	*1/*1	PASS	*1_*1	unique_match	*1/*1
HG02653	0.076	43.725	5	c("g.42126611C>G", "g.42128945C>T", "g.42129809T>C", "g.42129819G>T", "g.42130692G>A", "g.42130692G>A")	*1/*68+*4	PASS	*1_*4	unique_match	*1/*68+*4
HG02654	0.076	40.125	4	c("g.42126611C>G", "g.42127941G>A", "g.42128181A>T", "g.42128185C>T")	*2/*86	PASS	*2_*86	unique_match	*2/*86
HG02655	0.078	38.325	4	list()	*1/*1	PASS	*1_*1	unique_match	*1/*1
HG02656	0.069	42.675	4	c("g.42128181A>T", "g.42128185C>T")	*1/*86	PASS	*1_*86	unique_match	*1/*86
HG02657	0.079	38.0625	4	list()	*1/*1	PASS	*1_*1	unique_match	*1/*1
HG02658	0.076	37.65	4	c("g.42126611C>G", "g.42127941G>A")	*1/*2	PASS	c("*1_*2", "*34_*39")	pick_common_allele	Amb
HG02659	0.074	42.3	4	c("g.42126611C>G", "g.42127941G>A")	*1/*2	PASS	c("*1_*2", "*34_*39")	pick_common_allele	Amb
HG02660	0.076	39.45	4	c("g.42126611C>G", "g.42126611C>G", "g.42127803C>T", "g.42127941G>A", "g.42128945C>T", "g.42129754G>A", "g.42130692G>A")	*4/*41	PASS	*4.019_*41	unique_match	*4/*41
HG02661	0.077	37.725	4	c("g.42126611C>G", "g.42127803C>T", "g.42127941G>A")	*1/*41	PASS	c("*1_*41", "*119_*2")	more_than_one_match	Amb
HG02662	0.076	40.9875	4	c("g.42126611C>G", "g.42126611C>G", "g.42127803C>T", "g.42127941G>A", "g.42128945C>T", "g.42129754G>A", "g.42130692G>A")	*4/*41	PASS	*4.019_*41	unique_match	*4/*41
HG02666	0.074	38.175	4	c("g.42126611C>G", "g.42127608C>T", "g.42127941G>A", "g.42129132C>T")	*1/*29	PASS	*1_*29	unique_match	*1/*29
HG02667	0.075	37.65	4	c("g.42126611C>G", "g.42127941G>A", "g.42129770G>A")	*1/*17	PASS	*1_*17	unique_match	*1/*17
HG02668	0.077	36.975	4	c("g.42126611C>G", "g.42127941G>A", "g.42129770G>A")	*1/*17	PASS	*1_*17	unique_match	*1/*17
HG02675	0.076	37.95	4	c("g.42126611C>G", "g.42127941G>A", "g.42129770G>A", "g.42130715C>T")	*17/*43	PASS	*17_*43	unique_match	*17/*43
HG02676	0.075	38.1	4	c("g.42126611C>G", "g.42127608C>T", "g.42127941G>A", "g.42129132C>T")	*1/*29	PASS	*1_*29	unique_match	*1/*29
HG02677	0.075	40.35	4	g.42130715C>T	*1/*43	PASS	*1_*43	unique_match	*1/*43
HG02678	0.073	39	2	list()	*5/*5	PASS	*5/*5	unique_match	*5/*5
HG02679	0.076	39.9	4	c("g.42126611C>G", "g.42126611C>G", "g.42127941G>A", "g.42128936-42128937insGGGGCGAAAGGGGCGAAA", "g.42129754G>A", "g.42129770G>A", "g.42130692G>A")	*10/*40	PASS	*10_*40	unique_match	*10/*40
HG02680	0.073	37.5	3	c("g.42126611C>G", "g.42127941G>A", "g.42128936-42128937insGGGGCGAAAGGGGCGAAA", "g.42129770G>A")	*40/*5	PASS	*40	unique_match	*40/*5
HG02681	0.074	38.1	4	c("g.42126611C>G", "g.42126611C>G", "g.42127803C>T", "g.42127941G>A", "g.42127941G>A")	*2/*41	PASS	*2_*41	unique_match	*2/*41
HG02682	0.076	35.925	4	g.42128308C>A	*1/*33	PASS	*1_*33	unique_match	*1/*33
HG02683	0.076	35.25	4	c("g.42126611C>G", "g.42127803C>T", "g.42127941G>A")	*1/*41	PASS	c("*1_*41", "*119_*2")	more_than_one_match	Amb
HG02684	0.076	38.925	4	c("g.42126611C>G", "g.42127803C>T", "g.42127941G>A")	*1/*41	PASS	c("*1_*41", "*119_*2")	more_than_one_match	Amb
HG02685	0.075	38.475	4	list()	*1/*1	PASS	*1_*1	unique_match	*1/*1
HG02686	0.069	42.375	4	list()	*1/*1	PASS	*1_*1	unique_match	*1/*1
HG02687	0.077	39	4	list()	*1/*1	PASS	*1_*1	unique_match	*1/*1
HG02688	0.076	40.275	4	list()	*1/*1	PASS	*1_*1	unique_match	*1/*1
HG02689	0.076	41.55	4	list()	*1/*1	PASS	*1_*1	unique_match	*1/*1
HG02690	0.072	38.85	4	list()	*1/*1	PASS	*1_*1	unique_match	*1/*1
HG02691	0.072	42.9	4	c("g.42126611C>G", "g.42127941G>A")	*1/*2	PASS	c("*1_*2", "*34_*39")	pick_common_allele	Amb
HG02692	0.072	47.775	4	c("g.42126611C>G", "g.42127941G>A")	*1/*2	PASS	c("*1_*2", "*34_*39")	pick_common_allele	Amb
HG02694	0.076	37.425	4	list()	*1/*1	PASS	*1_*1	unique_match	*1/*1
HG02696	0.075	40.425	4	c("g.42126611C>G", "g.42126611C>G", "g.42127803C>T", "g.42127941G>A", "g.42128945C>T", "g.42129809T>C", "g.42129819G>T", "g.42130692G>A")	*4/*41	PASS	*4_*41	unique_match	*4/*41
HG02697	0.076	37.8	4	c("g.42126611C>G", "g.42127803C>T", "g.42127941G>A")	*1/*41	PASS	c("*1_*41", "*119_*2")	more_than_one_match	Amb
HG02698	0.074	38.775	4	c("g.42126611C>G", "g.42126611C>G", "g.42127803C>T", "g.42127941G>A", "g.42128945C>T", "g.42129809T>C", "g.42129819G>T", "g.42130692G>A")	*4/*41	PASS	*4_*41	unique_match	*4/*41
HG02699	0.076	38.7	4	c("g.42126611C>G", "g.42127941G>A")	*1/*2	PASS	c("*1_*2", "*34_*39")	pick_common_allele	Amb
HG02700	0.076	37.65	4	c("g.42126611C>G", "g.42128945C>T", "g.42129809T>C", "g.42129819G>T", "g.42130692G>A")	*1/*4	PASS	c("*1_*4", "*39_*4.009")	pick_common_allele	Amb
HG02701	0.075	41.325	4	c("g.42126611C>G", "g.42126611C>G", "g.42127941G>A", "g.42128945C>T", "g.42129809T>C", "g.42129819G>T", "g.42130692G>A")	*2/*4	PASS	*2_*4	unique_match	*2/*4
HG02702	0.078	36.975	4	c("g.42126611C>G", "g.42127941G>A", "g.42129770G>A")	*1/*17	PASS	*1_*17	unique_match	*1/*17
HG02703	0.081	36.525	3	c("g.42126611C>G", "g.42127941G>A")	*2/*5	PASS	*2	unique_match	*2/*5
HG02704	0.07	58.35	4	c("g.42126611C>G", "g.42127941G>A")	*1/*2	PASS	c("*1_*2", "*34_*39")	pick_common_allele	Amb
HG02715	0.071	41.4	4	list()	*1/*1	PASS	*1_*1	unique_match	*1/*1
HG02716	0.073	39	5	c("g.42126611C>G", "g.42126611C>G", "g.42127941G>A", "g.42127941G>A")	*1/*2x2	PASS	*1_*2_*2	unique_match	*1/*2x2
HG02717	0.074	41.55	4	list()	*1/*1	PASS	*1_*1	unique_match	*1/*1
HG02721	0.078	38.4	4	c("g.42126611C>G", "g.42126611C>G", "g.42127941G>A", "g.42127941G>A", "g.42129770G>A")	*17/*2	PASS	*17_*2	unique_match	*17/*2
HG02722	0.073	37.5	4	c("g.42126611C>G", "g.42127941G>A")	*1/*2	PASS	c("*1_*2", "*34_*39")	pick_common_allele	Amb
HG02723	0.07	41.175	4	c("g.42126611C>G", "g.42126611C>G", "g.42127941G>A", "g.42127941G>A", "g.42129770G>A")	*17/*2	PASS	*17_*2	unique_match	*17/*2
HG02724	0.072	39.3	4	list()	*1/*1	PASS	*1_*1	unique_match	*1/*1
HG02725	0.071	40.5	4	c("g.42126611C>G", "g.42128945C>T", "g.42129809T>C", "g.42129819G>T", "g.42130692G>A")	*1/*4	PASS	c("*1_*4", "*39_*4.009")	pick_common_allele	Amb
HG02726	0.079	37.95	4	c("g.42126611C>G", "g.42128945C>T", "g.42129809T>C", "g.42129819G>T", "g.42130692G>A")	*1/*4	PASS	c("*1_*4", "*39_*4.009")	pick_common_allele	Amb
HG02727	0.079	39.9	4	c("g.42128181A>T", "g.42128185C>T", "g.42130715C>T")	*43/*86	PASS	*43_*86	unique_match	*43/*86
HG02728	0.071	46.125	4	c("g.42126611C>G", "g.42128945C>T", "g.42129809T>C", "g.42129819G>T", "g.42130692G>A")	*1/*4	PASS	c("*1_*4", "*39_*4.009")	pick_common_allele	Amb
HG02729	0.073	39.6	4	c("g.42126611C>G", "g.42128945C>T", "g.42129809T>C", "g.42129819G>T", "g.42130692G>A", "g.42130715C>T")	*4/*43	PASS	*4_*43	unique_match	*4/*43
HG02731	0.077	37.275	4	c("g.42126611C>G", "g.42127941G>A")	*1/*2	PASS	c("*1_*2", "*34_*39")	pick_common_allele	Amb
HG02733	0.073	37.575	4	list()	*1/*1	PASS	*1_*1	unique_match	*1/*1
HG02734	0.08	36.825	4	list()	*1/*1	PASS	*1_*1	unique_match	*1/*1
HG02735	0.074	42.15	4	list()	*1/*1	PASS	*1_*1	unique_match	*1/*1
HG02736	0.075	38.775	4	c("g.42126611C>G", "g.42126611C>G", "g.42127803C>T", "g.42127941G>A", "g.42127941G>A")	*2/*41	PASS	*2_*41	unique_match	*2/*41
HG02737	0.075	39.075	4	c("g.42126611C>G", "g.42127803C>T", "g.42127941G>A", "g.42128815C>T", "g.42129084delA")	*41/*6	PASS	*41_*6.002	unique_match	*41/*6
HG02738	0.076	48.6	4	c("g.42126611C>G", "g.42127803C>T", "g.42127941G>A", "g.42128815C>T", "g.42129084delA")	*41/*6	PASS	*41_*6.002	unique_match	*41/*6
HG02756	0.072	37.875	4	c("g.42126611C>G", "g.42127941G>A")	*1/*2	PASS	c("*1_*2", "*34_*39")	pick_common_allele	Amb
HG02757	0.067	47.1	4	c("g.42126611C>G", "g.42126611C>G", "g.42127941G>A", "g.42127941G>A", "g.42129770G>A")	*17/*2	PASS	*17_*2	unique_match	*17/*2
HG02759	0.075	40.125	4	c("g.42126611C>G", "g.42127941G>A", "g.42129075C>T")	*1/*45	PASS	*1_*45	unique_match	*1/*45
HG02760	0.078	34.725	4	c("g.42126611C>G", "g.42126611C>G", "g.42127941G>A", "g.42127941G>A", "g.42129770G>A", "g.42129770G>A")	*17/*17	PASS	*17_*17	unique_match	*17/*17
HG02761	0.078	42.225	4	c("g.42126611C>G", "g.42127941G>A", "g.42129770G>A")	*1/*17	PASS	*1_*17	unique_match	*1/*17
HG02762	0.077	41.55	4	c("g.42126611C>G", "g.42126611C>G", "g.42127608C>T", "g.42127608C>T", "g.42127941G>A", "g.42127941G>A", "g.42129132C>T", "g.42129132C>T")	*29/*29	PASS	*29_*29	unique_match	*29/*29
HG02763	0.071	43.65	4	c("g.42126611C>G", "g.42126611C>G", "g.42127941G>A", "g.42127941G>A", "g.42129075C>T", "g.42129770G>A", "g.42130715C>T")	*17/*46	PASS	*17_*46	unique_match	*17/*46
HG02764	0.078	41.55	4	c("g.42126611C>G", "g.42126611C>G", "g.42127608C>T", "g.42127941G>A", "g.42127941G>A", "g.42129132C>T", "g.42129770G>A")	*17/*29	PASS	*17_*29	unique_match	*17/*29
HG02768	0.071	41.625	5	c("g.42126611C>G", "g.42126611C>G", "g.42126611C>G", "g.42127941G>A", "g.42127941G>A", "g.42127941G>A", "g.42129770G>A")	*17/*2x2	PASS	*17_*2_*2	unique_match	*17/*2x2
HG02769	0.075	41.475	4	c("g.42126611C>G", "g.42126611C>G", "g.42127941G>A", "g.42127941G>A", "g.42129770G>A", "g.42129770G>A")	*17/*17	PASS	*17_*17	unique_match	*17/*17
HG02770	0.074	40.2	5	c("g.42126611C>G", "g.42126611C>G", "g.42126611C>G", "g.42127941G>A", "g.42127941G>A", "g.42127941G>A", "g.42129770G>A")	*17/*2x2	PASS	*17_*2_*2	unique_match	*17/*2x2
HG02771	0.078	38.85	4	c("g.42126611C>G", "g.42126611C>G", "g.42127941G>A", "g.42127941G>A")	*2/*2	PASS	*2_*2	unique_match	*2/*2
HG02772	0.075	39.75	4	c("g.42126611C>G", "g.42127941G>A")	*1/*2	PASS	c("*1_*2", "*34_*39")	pick_common_allele	Amb
HG02773	0.073	40.95	4	c("g.42126611C>G", "g.42126611C>G", "g.42127941G>A", "g.42127941G>A")	*2/*2	PASS	*2_*2	unique_match	*2/*2
HG02774	0.072	35.25	4	c("g.42126611C>G", "g.42127941G>A", "g.42128181A>T", "g.42128185C>T")	*2/*86	PASS	*2_*86	unique_match	*2/*86
HG02775	0.075	35.7	4	c("g.42126611C>G", "g.42127941G>A")	*1/*2	PASS	c("*1_*2", "*34_*39")	pick_common_allele	Amb
HG02776	0.082	34.875	4	c("g.42126611C>G", "g.42127941G>A")	*1/*2	PASS	c("*1_*2", "*34_*39")	pick_common_allele	Amb
HG02778	0.077	36.975	5	c("g.42126611C>G", "g.42127941G>A")	*1_*2_*68	Not_assigned_to_haplotypes	c("*1_*2", "*34_*39")	pick_common_allele	Amb
HG02780	0.072	44.025	4	g.42127856T>G	*1/*7	PASS	*1_*7	unique_match	*1/*7
HG02783	0.074	38.7	4	list()	*1/*1	PASS	*1_*1	unique_match	*1/*1
HG02784	0.078	38.85	4	c("g.42126611C>G", "g.42126611C>G", "g.42127803C>T", "g.42127941G>A", "g.42127941G>A")	*2/*41	PASS	*2_*41	unique_match	*2/*41
HG02785	0.077	40.8	4	c("g.42126611C>G", "g.42127803C>T", "g.42127941G>A")	*1/*41	PASS	c("*1_*41", "*119_*2")	more_than_one_match	Amb
HG02786	0.076	41.1	4	c("g.42126611C>G", "g.42127941G>A", "g.42128181A>T", "g.42128185C>T")	*2/*86	PASS	*2_*86	unique_match	*2/*86
HG02787	0.075	42.975	4	list()	*1/*1	PASS	*1_*1	unique_match	*1/*1
HG02788	0.078	39.9	4	c("g.42128181A>T", "g.42128185C>T")	*1/*86	PASS	*1_*86	unique_match	*1/*86
HG02789	0.08	33.9	4	list()	*1/*1	PASS	*1_*1	unique_match	*1/*1
HG02790	0.077	36.375	5	c("g.42126611C>G", "g.42126611C>G", "g.42127941G>A", "g.42128945C>T", "g.42129809T>C", "g.42129819G>T", "g.42130692G>A", "g.42130692G>A", "g.42130761C>T")	*35/*68+*4	PASS	*35_*4	unique_match	*35/*68+*4
HG02791	0.073	40.5	5	c("g.42126611C>G", "g.42128945C>T", "g.42129809T>C", "g.42129819G>T", "g.42130692G>A", "g.42130692G>A")	*1/*68+*4	PASS	*1_*4	unique_match	*1/*68+*4
HG02792	0.075	35.6714	4	c("g.42126611C>G", "g.42126611C>G", "g.42127941G>A", "g.42129754G>A", "g.42130692G>A")	*10/*2	PASS	*10_*2	unique_match	*10/*2
HG02793	0.074	38.625	4	list()	*1/*1	PASS	*1_*1	unique_match	*1/*1
HG02794	0.075	41.625	4	c("g.42126611C>G", "g.42129754G>A", "g.42130692G>A")	*1/*10	PASS	*1_*10	unique_match	*1/*10
HG02798	0.071	41.8125	4	list()	*1/*1	PASS	*1_*1	unique_match	*1/*1
HG02799	0.079	37.2	5	g.42126914C>T	*1x2/*106	PASS	*1_*1_*106	unique_match	*1x2/*106
HG02800	0.074	42.75	4	g.42126914C>T	*1/*106	PASS	*1_*106	unique_match	*1/*106
HG02804	0.076	40.8	4	c("g.42126611C>G", "g.42126611C>G", "g.42127941G>A", "g.42127941G>A", "g.42126719C>T")	*125/*2	PASS	*125_*2	unique_match	*125/*2
HG02805	0.077	36.9	4	c("g.42126611C>G", "g.42126611C>G", "g.42127941G>A", "g.42129754G>A", "g.42129770G>A", "g.42130692G>A", "exon9gc")	*17/*36	PASS	*17_*36	unique_match	*17/*36
HG02806	0.076	40.7736	4	c("g.42126611C>G", "g.42126611C>G", "g.42127941G>A", "g.42129754G>A", "g.42130692G>A", "g.42126719C>T", "exon9gc")	*125/*36	PASS	*125_*36	unique_match	*125/*36
HG02807	0.066	47.625	4	c("g.42126611C>G", "g.42126611C>G", "g.42127608C>T", "g.42127941G>A", "g.42127941G>A", "g.42129132C>T", "g.42129770G>A")	*17/*29	PASS	*17_*29	unique_match	*17/*29
HG02808	0.081	38.475	4	c("g.42126611C>G", "g.42127608C>T", "g.42127941G>A", "g.42129132C>T")	*1/*29	PASS	*1_*29	unique_match	*1/*29
HG02809	0.076	40.05	4	c("g.42126611C>G", "g.42127608C>T", "g.42127941G>A", "g.42129132C>T")	*1/*29	PASS	*1_*29	unique_match	*1/*29
HG02810	0.077	38.4	4	c("g.42126611C>G", "g.42127941G>A", "g.42129770G>A")	*1/*17	PASS	*1_*17	unique_match	*1/*17
HG02811	0.075	39.15	4	list()	*1/*1	PASS	*1_*1	unique_match	*1/*1
HG02812	0.072	41.1	4	c("g.42126611C>G", "g.42127941G>A", "g.42129770G>A")	*1/*17	PASS	*1_*17	unique_match	*1/*17
HG02813	0.077	35.4	4	c("g.42126611C>G", "g.42127608C>T", "g.42127941G>A", "g.42129132C>T")	*1/*29	PASS	*1_*29	unique_match	*1/*29
HG02814	0.066	44.925	4	c("g.42126611C>G", "g.42126611C>G", "g.42127608C>T", "g.42127941G>A", "g.42128945C>T", "g.42129132C>T", "g.42129809T>C", "g.42129819G>T", "g.42130692G>A")	*29/*4	PASS	*29_*4	unique_match	*29/*4
HG02815	0.073	40.575	4	c("g.42126611C>G", "g.42126611C>G", "g.42127608C>T", "g.42127941G>A", "g.42128945C>T", "g.42129132C>T", "g.42129809T>C", "g.42129819G>T", "g.42130692G>A")	*29/*4	PASS	*29_*4	unique_match	*29/*4
HG02816	0.078	41.7	4	c("g.42126611C>G", "g.42127941G>A")	*1/*2	PASS	c("*1_*2", "*34_*39")	pick_common_allele	Amb
HG02817	0.083	37.725	4	c("g.42126611C>G", "g.42126611C>G", "g.42127608C>T", "g.42127941G>A", "g.42127941G>A", "g.42129132C>T")	*2/*29	PASS	*2_*29	unique_match	*2/*29
HG02818	0.074	40.35	4	c("g.42126611C>G", "g.42127941G>A")	*1/*2	PASS	c("*1_*2", "*34_*39")	pick_common_allele	Amb
HG02819	0.081	40.2	4	c("g.42126611C>G", "g.42127941G>A")	*1/*2	PASS	c("*1_*2", "*34_*39")	pick_common_allele	Amb
HG02820	0.076	37.65	5	c("g.42126611C>G", "g.42127608C>T", "g.42127941G>A", "g.42129132C>T")	*1x2/*29	PASS	*1_*1_*29	unique_match	*1x2/*29
HG02821	0.077	39.375	5	c("g.42126611C>G", "g.42127941G>A")	*1x2/*2	PASS	*1_*1_*2	unique_match	*1x2/*2
HG02836	0.075	38.625	4	c("g.42126611C>G", "g.42127941G>A", "g.42129770G>A")	*1/*17	PASS	*1_*17	unique_match	*1/*17
HG02837	0.077	36.825	5	c("g.42126611C>G", "g.42126611C>G", "g.42128945C>T", "g.42128945C>T", "g.42129754G>A", "g.42129754G>A", "g.42130692G>A")	*1/*4x2	PASS	*1_*4.019_*4.019	unique_match	*1/*4x2
HG02838	0.073	40.8	4	c("g.42126611C>G", "g.42127941G>A", "g.42129770G>A")	*1/*17	PASS	*1_*17	unique_match	*1/*17
HG02839	0.074	39.825	4	c("g.42126611C>G", "g.42127941G>A")	*1/*2	PASS	c("*1_*2", "*34_*39")	pick_common_allele	Amb
HG02840	0.082	35.925	4	c("g.42126611C>G", "g.42126611C>G", "g.42127608C>T", "g.42127941G>A", "g.42127941G>A", "g.42129132C>T", "g.42129770G>A")	*17/*29	PASS	*17_*29	unique_match	*17/*29
HG02841	0.071	40.2	4	c("g.42126611C>G", "g.42126611C>G", "g.42127941G>A", "g.42127941G>A", "g.42129770G>A")	*17/*2	PASS	*17_*2	unique_match	*17/*2
HG02851	0.076	35.1	5	c("g.42126611C>G", "g.42126611C>G", "g.42127608C>T", "g.42127608C>T", "g.42127941G>A", "g.42127941G>A", "g.42127941G>A", "g.42129132C>T", "g.42129132C>T")	*29x2/*34	PASS	*29_*29_*34	unique_match	*29x2/*34
HG02852	0.076	35.85	4	c("g.42126611C>G", "g.42126611C>G", "g.42127608C>T", "g.42127941G>A", "g.42127941G>A", "g.42129132C>T")	*2/*29	PASS	*2_*29	unique_match	*2/*29
HG02853	0.081	36.15	5	c("g.42126611C>G", "g.42126611C>G", "g.42127608C>T", "g.42127608C>T", "g.42127608C>T", "g.42127941G>A", "g.42127941G>A", "g.42127941G>A", "g.42129132C>T", "g.42129132C>T", "g.42129132C>T")	NULL	NULL	list()	no_match	Amb
HG02854	0.072	41.775	4	c("g.42126611C>G", "g.42126611C>G", "g.42127941G>A", "g.42127941G>A", "g.42128936-42128937insGGGGCGAAAGGGGCGAAA", "g.42129770G>A")	*2/*40	PASS	*2_*40	unique_match	*2/*40
HG02855	0.073	43.65	4	c("g.42126611C>G", "g.42126611C>G", "g.42127941G>A", "g.42129754G>A", "g.42129770G>A", "g.42130692G>A", "exon9gc")	*17/*36	PASS	*17_*36	unique_match	*17/*36
HG02856	0.076	39.525	4	c("g.42126611C>G", "g.42126611C>G", "g.42127941G>A", "g.42129754G>A", "g.42130692G>A", "exon9gc")	*2/*36	PASS	*2_*36	unique_match	*2/*36
HG02860	0.079	40.95	4	c("g.42126611C>G", "g.42126611C>G", "g.42127608C>T", "g.42127941G>A", "g.42127941G>A", "g.42129132C>T")	*2/*29	PASS	*2_*29	unique_match	*2/*29
HG02861	0.074	38.55	4	c("g.42126611C>G", "g.42128945C>T", "g.42129754G>A", "g.42130692G>A")	*1/*4	PASS	c("*1_*4.019", "*39_*4.027")	pick_common_allele	Amb
HG02862	0.077	37.875	4	c("g.42126611C>G", "g.42126611C>G", "g.42127941G>A", "g.42128945C>T", "g.42129754G>A", "g.42130692G>A")	*2/*4	PASS	*2_*4.019	unique_match	*2/*4
HG02869	0.076	41.1	4	c("g.42126611C>G", "g.42126611C>G", "g.42127941G>A", "g.42127941G>A", "g.42129075C>T", "g.42129770G>A")	*17/*45	PASS	*17_*45	unique_match	*17/*45
HG02870	0.072	39.15	4	c("g.42126611C>G", "g.42127608C>T", "g.42127941G>A", "g.42129132C>T")	*1/*29	PASS	*1_*29	unique_match	*1/*29
HG02871	0.074	38.7	4	c("g.42126611C>G", "g.42127941G>A", "g.42129075C>T")	*1/*45	PASS	*1_*45	unique_match	*1/*45
HG02878	0.074	38.7	3	c("g.42126611C>G", "g.42129754G>A", "g.42130692G>A")	*10/*5	PASS	*10	unique_match	*10/*5
HG02879	0.073	38.325	4	c("g.42126611C>G", "g.42127941G>A")	*1/*2	PASS	c("*1_*2", "*34_*39")	pick_common_allele	Amb
HG02880	0.074	41.1	3	list()	*1/*5	PASS	*1	unique_match	*1/*5
HG02881	0.076	38.175	4	list()	*1/*1	PASS	*1_*1	unique_match	*1/*1
HG02882	0.074	39.3	4	c("g.42126611C>G", "g.42127941G>A")	*1/*2	PASS	c("*1_*2", "*34_*39")	pick_common_allele	Amb
HG02883	0.071	41.55	4	list()	*1/*1	PASS	*1_*1	unique_match	*1/*1
HG02884	0.079	37.275	4	c("g.42126611C>G", "g.42127941G>A")	*1/*2	PASS	c("*1_*2", "*34_*39")	pick_common_allele	Amb
HG02885	0.066	49.2375	4	c("g.42126611C>G", "g.42126611C>G", "g.42128945C>T", "g.42128945C>T", "g.42129809T>C", "g.42129809T>C", "g.42129819G>T", "g.42129819G>T", "g.42130692G>A", "g.42130692G>A")	*4/*4	PASS	*4_*4	unique_match	*4/*4
HG02886	0.071	42.75	4	c("g.42126611C>G", "g.42128945C>T", "g.42129809T>C", "g.42129819G>T", "g.42130692G>A")	*1/*4	PASS	c("*1_*4", "*39_*4.009")	pick_common_allele	Amb
HG02887	0.074	36.3	4	c("g.42126611C>G", "g.42127941G>A")	*1/*2	PASS	c("*1_*2", "*34_*39")	pick_common_allele	Amb
HG02888	0.08	35.85	4	c("g.42126611C>G", "g.42126611C>G", "g.42127941G>A", "g.42129075C>T", "g.42129754G>A", "g.42130692G>A", "exon9gc")	*36/*45	PASS	*36_*45	unique_match	*36/*45
HG02889	0.073	40.575	4	c("g.42126611C>G", "g.42126611C>G", "g.42127941G>A", "g.42127941G>A", "g.42129075C>T")	*2/*45	PASS	*2_*45	unique_match	*2/*45
HG02890	0.072	35.85	4	c("g.42126611C>G", "g.42127608C>T", "g.42127941G>A", "g.42129132C>T")	*1/*29	PASS	*1_*29	unique_match	*1/*29
HG02891	0.076	39.6	5	c("g.42126611C>G", "g.42126611C>G", "g.42126611C>G", "g.42127608C>T", "g.42127608C>T", "g.42127941G>A", "g.42127941G>A", "g.42127941G>A", "g.42129132C>T", "g.42129132C>T")	*2/*29x2	PASS	*2_*29_*29	unique_match	*2/*29x2
HG02892	0.075	39.975	4	c("g.42126611C>G", "g.42127941G>A")	*1/*2	PASS	c("*1_*2", "*34_*39")	pick_common_allele	Amb
HG02895	0.074	43.125	4	c("g.42126611C>G", "g.42126611C>G", "g.42127608C>T", "g.42127941G>A", "g.42129132C>T", "g.42129754G>A", "g.42130692G>A")	*10/*29	PASS	*10_*29	unique_match	*10/*29
HG02896	0.075	38.775	4	c("g.42126611C>G", "g.42126611C>G", "g.42127941G>A", "g.42127941G>A", "g.42129770G>A")	*17/*2	PASS	*17_*2	unique_match	*17/*2
HG02897	0.08	38.25	4	c("g.42126611C>G", "g.42126611C>G", "g.42127608C>T", "g.42127941G>A", "g.42127941G>A", "g.42129132C>T")	*2/*29	PASS	*2_*29	unique_match	*2/*29
HG02922	0.077	37.5	4	c("g.42126611C>G", "g.42126611C>G", "g.42127941G>A", "g.42127941G>A", "g.42129770G>A", "g.42129770G>A")	*17/*17	PASS	*17_*17	unique_match	*17/*17
HG02923	0.075	38.325	5	c("g.42126611C>G", "g.42126611C>G", "g.42126611C>G", "g.42127608C>T", "g.42127941G>A", "g.42127941G>A", "g.42127941G>A", "g.42129132C>T")	*2x2/*29	PASS	*2_*2_*29	unique_match	*2x2/*29
HG02924	0.073	39.075	5	c("g.42126611C>G", "g.42126611C>G", "g.42126611C>G", "g.42127941G>A", "g.42127941G>A", "g.42127941G>A", "g.42129770G>A")	*17/*2x2	PASS	*17_*2_*2	unique_match	*17/*2x2
HG02938	0.07	43.0392	2	list()	*5/*5	PASS	*5/*5	unique_match	*5/*5
HG02941	0.073	37.875	4	c("g.42126611C>G", "g.42127608C>T", "g.42127941G>A", "g.42129132C>T")	*1/*29	PASS	*1_*29	unique_match	*1/*29
HG02943	0.075	37.7906	4	c("g.42126611C>G", "g.42127941G>A", "g.42129770G>A")	*1/*17	PASS	*1_*17	unique_match	*1/*17
HG02944	0.074	43.425	4	c("g.42126611C>G", "g.42126914C>T", "g.42127941G>A")	*106/*2	PASS	*106_*2	unique_match	*106/*2
HG02945	0.076	39.9	4	c("g.42126611C>G", "g.42126611C>G", "g.42127941G>A", "g.42127941G>A", "g.42129770G>A")	*17/*2	PASS	*17_*2	unique_match	*17/*2
HG02946	0.076	37.8	4	c("g.42126611C>G", "g.42127941G>A", "g.42129770G>A")	*1/*17	PASS	*1_*17	unique_match	*1/*17
HG02947	0.08	38.025	4	c("g.42126611C>G", "g.42126611C>G", "g.42127941G>A", "g.42127941G>A", "g.42129075C>T", "g.42130715C>T")	*2/*46	PASS	*2_*46	unique_match	*2/*46
HG02948	0.071	40.725	4	c("g.42126611C>G", "g.42126611C>G", "g.42127941G>A", "g.42127941G>A", "g.42129770G>A")	*17/*2	PASS	*17_*2	unique_match	*17/*2
HG02952	0.076	38.025	4	c("g.42126611C>G", "g.42126611C>G", "g.42128945C>T", "g.42128945C>T", "g.42129754G>A", "g.42129754G>A", "g.42130692G>A", "g.42130692G>A")	*4/*4	PASS	*4.019_*4.019	unique_match	*4/*4
HG02953	0.074	35.025	5	c("g.42126611C>G", "g.42126611C>G", "g.42128945C>T", "g.42128945C>T", "g.42129754G>A", "g.42129754G>A", "g.42130692G>A", "g.42130692G>A")	*1/*4x2	PASS	*1_*4.019_*4.019	unique_match	*1/*4x2
HG02954	0.074	37.875	4	c("g.42126611C>G", "g.42126611C>G", "g.42128945C>T", "g.42128945C>T", "g.42129754G>A", "g.42129754G>A", "g.42130692G>A", "g.42130692G>A")	*4/*4	PASS	*4.019_*4.019	unique_match	*4/*4
HG02964	0.077	36.375	4	c("g.42126611C>G", "g.42127941G>A", "g.42129770G>A")	*1/*17	PASS	*1_*17	unique_match	*1/*17
HG02965	0.075	40.35	5	c("g.42126611C>G", "g.42126611C>G", "g.42126611C>G", "g.42127941G>A", "g.42128945C>T", "g.42128945C>T", "g.42129754G>A", "g.42129754G>A", "g.42129770G>A", "g.42130692G>A", "g.42130692G>A")	*17/*4x2	PASS	*17_*4.019_*4.019	unique_match	*17/*4x2
HG02966	0.073	38.1	5	c("g.42126611C>G", "g.42126611C>G", "g.42126611C>G", "g.42127941G>A", "g.42128945C>T", "g.42128945C>T", "g.42129754G>A", "g.42129754G>A", "g.42129770G>A", "g.42130692G>A", "g.42130692G>A")	*17/*4x2	PASS	*17_*4.019_*4.019	unique_match	*17/*4x2
HG02968	0.076	37.725	4	c("g.42126611C>G", "g.42126611C>G", "g.42127941G>A", "g.42128936-42128937insGGGGCGAAAGGGGCGAAA", "g.42129754G>A", "g.42129770G>A", "g.42130692G>A")	*10/*40	PASS	*10_*40	unique_match	*10/*40
HG02970	0.077	35.625	4	c("g.42126611C>G", "g.42126914C>T", "g.42127941G>A", "g.42129075C>T")	*106/*45	PASS	*106_*45	unique_match	*106/*45
HG02971	0.08	39.15	3	list()	*1/*5	PASS	*1	unique_match	*1/*5
HG02972	0.073	40.725	3	g.42126914C>T	*106/*5	PASS	*106	unique_match	*106/*5
HG02973	0.077	36.75	5	c("g.42126611C>G", "g.42126611C>G", "g.42126611C>G", "g.42127941G>A", "g.42127941G>A", "g.42127941G>A", "g.42129770G>A")	*17/*2x2	PASS	*17_*2_*2	unique_match	*17/*2x2
HG02974	0.073	35.925	3	c("g.42126611C>G", "g.42127608C>T", "g.42127941G>A", "g.42129132C>T")	*29/*5	PASS	*29	unique_match	*29/*5
HG02975	0.077	40.275	4	c("g.42126611C>G", "g.42126611C>G", "g.42127608C>T", "g.42127941G>A", "g.42127941G>A", "g.42129132C>T", "g.42129770G>A")	*17/*29	PASS	*17_*29	unique_match	*17/*29
HG02976	0.073	39.15	4	c("g.42126611C>G", "g.42127941G>A", "g.42129770G>A")	*1/*17	PASS	*1_*17	unique_match	*1/*17
HG02977	0.075	35.175	5	c("g.42126611C>G", "g.42126611C>G", "g.42126611C>G", "g.42128945C>T", "g.42128945C>T", "g.42129754G>A", "g.42129754G>A", "g.42129754G>A", "g.42130692G>A", "g.42130692G>A", "g.42130692G>A")	*10/*4x2	PASS	*10_*4.019_*4.019	unique_match	*10/*4x2
HG02978	0.069	43.425	5	c("g.42126611C>G", "g.42126611C>G", "g.42128945C>T", "g.42128945C>T", "g.42129754G>A", "g.42129754G>A", "g.42130692G>A", "g.42130692G>A")	*1/*4x2	PASS	*1_*4.019_*4.019	unique_match	*1/*4x2
HG02979	0.075	40.0875	4	c("g.42126611C>G", "g.42127941G>A", "g.42129770G>A")	*1/*17	PASS	*1_*17	unique_match	*1/*17
HG02980	0.072	40.5	5	c("g.42126611C>G", "g.42126611C>G", "g.42128945C>T", "g.42128945C>T", "g.42129754G>A", "g.42129754G>A", "g.42130692G>A", "g.42130692G>A")	*1/*4x2	PASS	*1_*4.019_*4.019	unique_match	*1/*4x2
HG02981	0.075	37.875	5	c("g.42126611C>G", "g.42126611C>G", "g.42126611C>G", "g.42127941G>A", "g.42128945C>T", "g.42128945C>T", "g.42129754G>A", "g.42129754G>A", "g.42129770G>A", "g.42130692G>A", "g.42130692G>A")	*17/*4x2	PASS	*17_*4.019_*4.019	unique_match	*17/*4x2
HG02982	0.075	36.15	4	c("g.42126611C>G", "g.42126611C>G", "g.42127941G>A", "g.42128945C>T", "g.42129770G>A", "g.42129809T>C", "g.42129819G>T", "g.42130692G>A")	*17/*4	PASS	*17_*4	unique_match	*17/*4
HG02983	0.073	38.025	4	c("g.42126611C>G", "g.42127941G>A")	*1/*2	PASS	c("*1_*2", "*34_*39")	pick_common_allele	Amb
HG02984	0.072	42.6	4	c("g.42126611C>G", "g.42126611C>G", "g.42127941G>A", "g.42128945C>T", "g.42129809T>C", "g.42129819G>T", "g.42130692G>A")	*2/*4	PASS	*2_*4	unique_match	*2/*4
HG03006	0.068	45.525	5	c("g.42126611C>G", "g.42128181A>T", "g.42128185C>T", "g.42129754G>A", "g.42129754G>A", "g.42130692G>A", "g.42130692G>A", "exon9gc", "g.42126611C>G")	*86/*36+*10	PASS	*10_*36_*86	unique_match	*86/*36+*10
HG03007	0.078	35.7	4	c("g.42126611C>G", "g.42126611C>G", "g.42127941G>A", "g.42129754G>A", "g.42130692G>A")	*10/*2	PASS	*10_*2	unique_match	*10/*2
HG03008	0.069	38.85	4	c("g.42126611C>G", "g.42128181A>T", "g.42128185C>T", "g.42129754G>A", "g.42130692G>A")	*10/*86	PASS	*10_*86	unique_match	*10/*86
HG03009	0.075	36.675	3	c("g.42126611C>G", "g.42127941G>A")	*2/*5	PASS	*2	unique_match	*2/*5
HG03012	0.077	37.2	3	c("g.42126611C>G", "g.42129754G>A", "g.42130692G>A")	*10/*5	PASS	*10	unique_match	*10/*5
HG03015	0.074	39.3	4	c("g.42126611C>G", "g.42127941G>A")	*1/*2	PASS	c("*1_*2", "*34_*39")	pick_common_allele	Amb
HG03016	0.071	39.3	4	list()	*1/*1	PASS	*1_*1	unique_match	*1/*1
HG03017	0.072	40.8	4	c("g.42126611C>G", "g.42127941G>A")	*1/*2	PASS	c("*1_*2", "*34_*39")	pick_common_allele	Amb
HG03018	0.075	39.225	4	list()	*1/*1	PASS	*1_*1	unique_match	*1/*1
HG03019	0.076	37.275	4	list()	*1/*1	PASS	*1_*1	unique_match	*1/*1
HG03021	0.079	39.225	4	c("g.42126611C>G", "g.42127803C>T", "g.42127941G>A")	*1/*41	PASS	c("*1_*41", "*119_*2")	more_than_one_match	Amb
HG03022	0.072	41.55	4	list()	*1/*1	PASS	*1_*1	unique_match	*1/*1
HG03024	0.081	35.9715	4	c("g.42126611C>G", "g.42127941G>A", "g.42129075C>T", "g.42130715C>T")	*1/*46;*43/*45	More_than_one_possible_genotype	c("*1_*46", "*43_*45")	more_than_one_match	Amb
HG03025	0.074	35.025	4	c("g.42126611C>G", "g.42127941G>A", "g.42129075C>T")	*1/*45	PASS	*1_*45	unique_match	*1/*45
HG03026	0.073	38.85	4	list()	*1/*1	PASS	*1_*1	unique_match	*1/*1
HG03027	0.078	35.925	5	c("g.42126611C>G", "g.42127941G>A")	*1x2/*2	PASS	*1_*1_*2	unique_match	*1x2/*2
HG03028	0.083	35.025	4	c("g.42126611C>G", "g.42129754G>A", "g.42130692G>A")	*1/*10	PASS	*1_*10	unique_match	*1/*10
HG03029	0.078	41.25	5	list()	*1/*1x2	PASS	*1_*1_*1	unique_match	*1/*1x2
HG03033	0.074	38.85	4	c("g.42126611C>G", "g.42127941G>A", "g.42129770G>A")	*1/*17	PASS	*1_*17	unique_match	*1/*17
HG03034	0.078	35.925	5	c("g.42126611C>G", "g.42126611C>G", "g.42126611C>G", "g.42127941G>A", "g.42127941G>A", "g.42129754G>A", "g.42130692G>A")	*10/*2x2	PASS	*10_*2_*2	unique_match	*10/*2x2
HG03035	0.083	34.8	5	c("g.42126611C>G", "g.42126611C>G", "g.42126611C>G", "g.42127941G>A", "g.42127941G>A", "g.42127941G>A", "g.42129770G>A")	*17/*2x2	PASS	*17_*2_*2	unique_match	*17/*2x2
HG03039	0.075	35.775	4	c("g.42126611C>G", "g.42127608C>T", "g.42127941G>A", "g.42129132C>T")	*1/*29	PASS	*1_*29	unique_match	*1/*29
HG03040	0.075	35.8125	4	c("g.42126611C>G", "g.42126611C>G", "g.42127803C>T", "g.42127941G>A", "g.42127941G>A", "g.42129770G>A")	*17/*41	PASS	*17_*41	unique_match	*17/*41
HG03041	0.073	38.475	4	c("g.42126611C>G", "g.42126611C>G", "g.42127608C>T", "g.42127941G>A", "g.42127941G>A", "g.42129132C>T", "g.42129770G>A")	*17/*29	PASS	*17_*29	unique_match	*17/*29
HG03045	0.073	39.9	3	list()	*1/*5	PASS	*1	unique_match	*1/*5
HG03046	0.077	35.7	4	c("g.42126611C>G", "g.42127608C>T", "g.42127941G>A", "g.42129132C>T")	*1/*29	PASS	*1_*29	unique_match	*1/*29
HG03047	0.079	37.725	3	list()	*1/*5	PASS	*1	unique_match	*1/*5
HG03048	0.075	37.8	4	c("g.42126611C>G", "g.42127608C>T", "g.42127941G>A", "g.42129132C>T")	*1/*29	PASS	*1_*29	unique_match	*1/*29
HG03049	0.075	34.725	4	c("g.42126611C>G", "g.42127608C>T", "g.42127941G>A", "g.42129132C>T")	*1/*29	PASS	*1_*29	unique_match	*1/*29
HG03050	0.077	38.55	4	c("g.42126611C>G", "g.42127608C>T", "g.42127941G>A", "g.42129132C>T")	*1/*29	PASS	*1_*29	unique_match	*1/*29
HG03052	0.075	37.5	4	c("g.42126611C>G", "g.42126611C>G", "g.42127941G>A", "g.42127941G>A", "g.42129075C>T", "g.42129770G>A")	*17/*45	PASS	*17_*45	unique_match	*17/*45
HG03054	0.069	45.375	4	c("g.42126611C>G", "g.42126611C>G", "g.42127941G>A", "g.42129754G>A", "g.42129770G>A", "g.42130692G>A")	*10/*17	PASS	*10_*17	unique_match	*10/*17
HG03055	0.076	40.125	5	c("g.42126611C>G", "g.42126611C>G", "g.42126611C>G", "g.42127941G>A", "g.42127941G>A", "g.42127941G>A")	*2/*2x2	PASS	*2_*2_*2	unique_match	*2/*2x2
HG03056	0.081	34.05	4	c("g.42126611C>G", "g.42126611C>G", "g.42127941G>A", "g.42127941G>A", "g.42129770G>A")	*17/*2	PASS	*17_*2	unique_match	*17/*2
HG03057	0.079	34.725	4	c("g.42126611C>G", "g.42126611C>G", "g.42127608C>T", "g.42127941G>A", "g.42127941G>A", "g.42129132C>T")	*2/*29	PASS	*2_*29	unique_match	*2/*29
HG03058	0.073	38.475	6	c("g.42126611C>G", "g.42126611C>G", "g.42126611C>G", "g.42126611C>G", "g.42128945C>T", "g.42128945C>T", "g.42128945C>T", "g.42128945C>T", "g.42129754G>A", "g.42129754G>A", "g.42129754G>A", "g.42129754G>A", "g.42130692G>A", "g.42130692G>A", "g.42130692G>A", "g.42130692G>A")	*4x2/*4x2	PASS	*4.019_*4.019_*4.019_*4.019	unique_match	*4x2/*4x2
HG03060	0.079	39.525	4	c("g.42126611C>G", "g.42126611C>G", "g.42127941G>A", "g.42129754G>A", "g.42130692G>A")	*10/*2	PASS	*10_*2	unique_match	*10/*2
HG03061	0.074	41.1	4	c("g.42126611C>G", "g.42126611C>G", "g.42127941G>A", "g.42129754G>A", "g.42129770G>A", "g.42130692G>A")	*10/*17	PASS	*10_*17	unique_match	*10/*17
HG03063	0.077	37.875	4	c("g.42126611C>G", "g.42126611C>G", "g.42127608C>T", "g.42127941G>A", "g.42127941G>A", "g.42129132C>T")	*2/*29	PASS	*2_*29	unique_match	*2/*29
HG03064	0.073	40.425	4	c("g.42126611C>G", "g.42126914C>T", "g.42127941G>A")	*106/*2	PASS	*106_*2	unique_match	*106/*2
HG03065	0.074	37.575	4	c("g.42126611C>G", "g.42126914C>T", "g.42127608C>T", "g.42127941G>A", "g.42129132C>T")	*106/*29	PASS	*106_*29	unique_match	*106/*29
HG03066	0.076	39.225	3	list()	*1/*5	PASS	*1	unique_match	*1/*5
HG03069	0.065	45	4	c("g.42126611C>G", "g.42126611C>G", "g.42127941G>A", "g.42127941G>A", "g.42128936-42128937insGGGGCGAAAGGGGCGAAA", "g.42129770G>A")	*2/*40	PASS	*2_*40	unique_match	*2/*40
HG03072	0.069	55.95	4	c("g.42126611C>G", "g.42129754G>A", "g.42130692G>A")	*1/*10	PASS	*1_*10	unique_match	*1/*10
HG03073	0.074	43.725	4	c("g.42126611C>G", "g.42127608C>T", "g.42127941G>A", "g.42129132C>T")	*1/*29	PASS	*1_*29	unique_match	*1/*29
HG03074	0.076	37.125	3	c("g.42126611C>G", "g.42127941G>A", "g.42129770G>A")	*17/*5	PASS	*17	unique_match	*17/*5
HG03077	0.079	37.875	4	c("g.42126611C>G", "g.42127803C>T", "g.42127941G>A")	*1/*41	PASS	c("*1_*41", "*119_*2")	more_than_one_match	Amb
HG03078	0.078	36.15	4	c("g.42126611C>G", "g.42127608C>T", "g.42127941G>A", "g.42129132C>T")	*1/*29	PASS	*1_*29	unique_match	*1/*29
HG03079	0.075	35.025	4	c("g.42126611C>G", "g.42127941G>A", "g.42129770G>A")	*1/*17	PASS	*1_*17	unique_match	*1/*17
HG03081	0.071	41.025	4	c("g.42126611C>G", "g.42126611C>G", "g.42127941G>A", "g.42127941G>A", "g.42129770G>A", "g.42129770G>A")	*17/*17	PASS	*17_*17	unique_match	*17/*17
HG03082	0.073	40.8	4	c("g.42126611C>G", "g.42127941G>A", "g.42129770G>A")	*1/*17	PASS	*1_*17	unique_match	*1/*17
HG03084	0.077	38.775	4	c("g.42126611C>G", "g.42127941G>A", "g.42129075C>T")	*1/*45	PASS	*1_*45	unique_match	*1/*45
HG03085	0.078	38.325	4	c("g.42126611C>G", "g.42127941G>A", "g.42129075C>T")	*1/*45	PASS	*1_*45	unique_match	*1/*45
HG03086	0.07	36.3	4	c("g.42126611C>G", "g.42127941G>A", "g.42129770G>A")	*1/*17	PASS	*1_*17	unique_match	*1/*17
HG03088	0.079	40.65	4	c("g.42126611C>G", "g.42127941G>A")	*1/*2	PASS	c("*1_*2", "*34_*39")	pick_common_allele	Amb
HG03091	0.078	37.8	4	c("g.42126611C>G", "g.42126611C>G", "g.42127941G>A", "g.42129754G>A", "g.42129770G>A", "g.42130692G>A")	*10/*17	PASS	*10_*17	unique_match	*10/*17
HG03095	0.077	34.8	4	c("g.42126611C>G", "g.42126611C>G", "g.42127608C>T", "g.42127941G>A", "g.42129132C>T", "g.42129754G>A", "g.42130692G>A")	*10/*29	PASS	*10_*29	unique_match	*10/*29
HG03096	0.079	36.225	4	c("g.42126611C>G", "g.42126611C>G", "g.42127608C>T", "g.42127941G>A", "g.42127941G>A", "g.42129132C>T", "g.42129770G>A")	*17/*29	PASS	*17_*29	unique_match	*17/*29
HG03097	0.074	39.075	4	c("g.42126611C>G", "g.42126611C>G", "g.42127941G>A", "g.42127941G>A", "g.42129770G>A")	*17/*2	PASS	*17_*2	unique_match	*17/*2
HG03098	0.075	39.15	4	c("g.42126611C>G", "g.42126611C>G", "g.42127608C>T", "g.42127941G>A", "g.42127941G>A", "g.42129132C>T")	*2/*29	PASS	*2_*29	unique_match	*2/*29
HG03099	0.073	40.0875	4	list()	*1/*1	PASS	*1_*1	unique_match	*1/*1
HG03100	0.074	40.275	4	c("g.42126611C>G", "g.42127941G>A", "g.42129770G>A")	*1/*17	PASS	*1_*17	unique_match	*1/*17
HG03101	0.077	39.6	4	c("g.42126611C>G", "g.42127941G>A", "g.42129770G>A")	*1/*17	PASS	*1_*17	unique_match	*1/*17
HG03103	0.066	52.8	4	list()	*1/*1	PASS	*1_*1	unique_match	*1/*1
HG03105	0.077	38.925	5	c("g.42126611C>G", "g.42126611C>G", "g.42128945C>T", "g.42128945C>T", "g.42129754G>A", "g.42129754G>A", "g.42130692G>A", "g.42130692G>A")	*1/*4x2	PASS	*1_*4.019_*4.019	unique_match	*1/*4x2
HG03108	0.068	46.725	5	c("g.42126611C>G", "g.42126611C>G", "g.42126611C>G", "g.42127803C>T", "g.42127941G>A", "g.42128945C>T", "g.42128945C>T", "g.42129754G>A", "g.42129754G>A", "g.42130692G>A", "g.42130692G>A")	*4x2/*41	PASS	*4.019_*4.019_*41	unique_match	*4x2/*41
HG03109	0.068	40.125	4	c("g.42126611C>G", "g.42127941G>A")	*1/*2	PASS	c("*1_*2", "*34_*39")	pick_common_allele	Amb
HG03110	0.074	38.775	4	c("g.42126611C>G", "g.42126611C>G", "g.42127803C>T", "g.42127941G>A", "g.42127941G>A")	*2/*41	PASS	*2_*41	unique_match	*2/*41
HG03111	0.074	39.225	5	c("g.42126611C>G", "g.42126611C>G", "g.42126611C>G", "g.42127941G>A", "g.42128945C>T", "g.42128945C>T", "g.42129075C>T", "g.42129754G>A", "g.42129754G>A", "g.42130692G>A", "g.42130692G>A")	*4x2/*45	PASS	*4.019_*4.019_*45	unique_match	*4x2/*45
HG03112	0.076	37.575	4	c("g.42126611C>G", "g.42126611C>G", "g.42127608C>T", "g.42127941G>A", "g.42127941G>A", "g.42129075C>T", "g.42129132C>T")	*29/*45	PASS	*29_*45	unique_match	*29/*45
HG03113	0.078	35.85	5	c("g.42126611C>G", "g.42126611C>G", "g.42126611C>G", "g.42127608C>T", "g.42127941G>A", "g.42128945C>T", "g.42128945C>T", "g.42129132C>T", "g.42129754G>A", "g.42129754G>A", "g.42130692G>A", "g.42130692G>A")	*29/*4x2	PASS	*29_*4.019_*4.019	unique_match	*29/*4x2
HG03114	0.071	36.75	5	c("g.42126611C>G", "g.42126611C>G", "g.42127941G>A", "g.42127941G>A")	*1/*2x2	PASS	*1_*2_*2	unique_match	*1/*2x2
HG03115	0.078	34.5375	5	c("g.42126611C>G", "g.42126611C>G", "g.42126611C>G", "g.42127941G>A", "g.42127941G>A", "g.42127941G>A", "g.42129770G>A")	*17/*2x2	PASS	*17_*2_*2	unique_match	*17/*2x2
HG03116	0.075	40.2	6	c("g.42126611C>G", "g.42126611C>G", "g.42126611C>G", "g.42126611C>G", "g.42127941G>A", "g.42127941G>A", "g.42127941G>A", "g.42127941G>A")	*2x2/*2x2	PASS	*2_*2_*2_*2	unique_match	*2x2/*2x2
HG03117	0.067	43.725	4	c("g.42126611C>G", "g.42126611C>G", "g.42127941G>A", "g.42127941G>A")	*2/*2	PASS	*2_*2	unique_match	*2/*2
HG03118	0.076	39.15	3	c("g.42126611C>G", "g.42127941G>A", "g.42129770G>A")	*17/*5	PASS	*17	unique_match	*17/*5
HG03119	0.075	35.7	3	c("g.42126611C>G", "g.42127941G>A")	*2/*5	PASS	*2	unique_match	*2/*5
HG03120	0.071	41.325	4	c("g.42126611C>G", "g.42127941G>A")	*1/*2	PASS	c("*1_*2", "*34_*39")	pick_common_allele	Amb
HG03121	0.077	41.1	4	c("g.42126611C>G", "g.42127941G>A", "g.42129770G>A")	*1/*17	PASS	*1_*17	unique_match	*1/*17
HG03122	0.08	38.175	4	c("g.42126611C>G", "g.42126611C>G", "g.42127941G>A", "g.42127941G>A", "g.42129770G>A")	*17/*2	PASS	*17_*2	unique_match	*17/*2
HG03123	0.074	38.85	4	c("g.42126611C>G", "g.42126611C>G", "g.42127941G>A", "g.42127941G>A", "g.42129770G>A", "g.42129770G>A")	*17/*17	PASS	*17_*17	unique_match	*17/*17
HG03124	0.074	37.8	4	list()	*1/*1	PASS	*1_*1	unique_match	*1/*1
HG03125	0.075	39.375	4	c("g.42126611C>G", "g.42127941G>A", "g.42129770G>A")	*1/*17	PASS	*1_*17	unique_match	*1/*17
HG03126	0.074	41.2125	4	c("g.42126611C>G", "g.42127941G>A", "g.42129770G>A")	*1/*17	PASS	*1_*17	unique_match	*1/*17
HG03127	0.078	34.65	5	c("g.42126611C>G", "g.42126611C>G", "g.42126611C>G", "g.42127941G>A", "g.42127941G>A", "g.42127941G>A", "g.42129075C>T", "g.42130715C>T")	*2x2/*46	PASS	*2_*2_*46	unique_match	*2x2/*46
HG03128	0.079	38.25	4	c("g.42126611C>G", "g.42126611C>G", "g.42127941G>A", "g.42127941G>A", "g.42129075C>T", "g.42129770G>A", "g.42130715C>T")	*17/*46	PASS	*17_*46	unique_match	*17/*46
HG03129	0.078	37.65	5	c("g.42126611C>G", "g.42126611C>G", "g.42127941G>A", "g.42127941G>A")	*1/*2x2	PASS	*1_*2_*2	unique_match	*1/*2x2
HG03130	0.065	51.075	4	c("g.42126611C>G", "g.42126611C>G", "g.42127608C>T", "g.42127941G>A", "g.42127941G>A", "g.42129132C>T", "g.42129770G>A")	*17/*29	PASS	*17_*29	unique_match	*17/*29
HG03131	0.072	37.575	5	c("g.42126611C>G", "g.42126611C>G", "g.42126611C>G", "g.42127941G>A", "g.42127941G>A", "g.42127941G>A", "g.42129770G>A")	*17/*2x2	PASS	*17_*2_*2	unique_match	*17/*2x2
HG03132	0.074	38.85	4	c("g.42126611C>G", "g.42127941G>A", "g.42129770G>A")	*1/*17	PASS	*1_*17	unique_match	*1/*17
HG03133	0.071	43.95	5	c("g.42126611C>G", "g.42126611C>G", "g.42126611C>G", "g.42127941G>A", "g.42127941G>A", "g.42127941G>A", "g.42129770G>A")	*17/*2x2	PASS	*17_*2_*2	unique_match	*17/*2x2
HG03134	0.077	35.775	5	c("g.42126611C>G", "g.42126611C>G", "g.42127941G>A", "g.42127941G>A")	*1/*2x2	PASS	*1_*2_*2	unique_match	*1/*2x2
HG03135	0.075	37.725	5	c("g.42126611C>G", "g.42126611C>G", "g.42126611C>G", "g.42127941G>A", "g.42127941G>A", "g.42127941G>A")	*2/*2x2	PASS	*2_*2_*2	unique_match	*2/*2x2
HG03136	0.079	38.325	4	c("g.42126611C>G", "g.42126611C>G", "g.42127941G>A", "g.42127941G>A", "g.42129075C>T", "g.42129770G>A")	*17/*45	PASS	*17_*45	unique_match	*17/*45
HG03137	0.076	37.725	5	c("g.42126611C>G", "g.42126611C>G", "g.42126611C>G", "g.42127941G>A", "g.42127941G>A", "g.42127941G>A", "g.42129075C>T")	*2x2/*45	PASS	*2_*2_*45	unique_match	*2x2/*45
HG03139	0.071	42.225	5	c("g.42126611C>G", "g.42126611C>G", "g.42126611C>G", "g.42127941G>A", "g.42127941G>A", "g.42127941G>A", "g.42129770G>A")	*17/*2x2	PASS	*17_*2_*2	unique_match	*17/*2x2
HG03157	0.076	40.725	4	c("g.42126611C>G", "g.42127941G>A", "g.42129075C>T")	*1/*45	PASS	*1_*45	unique_match	*1/*45
HG03159	0.076	39.9	4	c("g.42126611C>G", "g.42127941G>A", "g.42128936-42128937insGGGGCGAAAGGGGCGAAA", "g.42129770G>A")	*1/*40	PASS	*1_*40	unique_match	*1/*40
HG03160	0.075	34.95	4	c("g.42126611C>G", "g.42126611C>G", "g.42127941G>A", "g.42127941G>A", "g.42129770G>A")	*17/*2	PASS	*17_*2	unique_match	*17/*2
HG03161	0.078	38.25	4	c("g.42126611C>G", "g.42126611C>G", "g.42127941G>A", "g.42127941G>A", "g.42128936-42128937insGGGGCGAAAGGGGCGAAA", "g.42129770G>A", "g.42129770G>A")	*17/*40	PASS	*17_*40	unique_match	*17/*40
HG03162	0.073	36	4	c("g.42126611C>G", "g.42127941G>A", "g.42130655-42130656insA")	*15/*2	PASS	*15.001_*2	unique_match	*15/*2
HG03163	0.073	38.85	5	c("g.42126611C>G", "g.42126611C>G", "g.42127941G>A", "g.42127941G>A")	*1/*2x2	PASS	*1_*2_*2	unique_match	*1/*2x2
HG03164	0.073	39.9	5	c("g.42126611C>G", "g.42126611C>G", "g.42127941G>A", "g.42127941G>A")	*1/*2x2	PASS	*1_*2_*2	unique_match	*1/*2x2
HG03166	0.075	37.425	4	c("g.42126611C>G", "g.42126611C>G", "g.42127941G>A", "g.42127941G>A", "g.42128936-42128937insGGGGCGAAAGGGGCGAAA", "g.42129770G>A")	*2/*40	PASS	*2_*40	unique_match	*2/*40
HG03168	0.074	40.425	4	c("g.42126611C>G", "g.42127941G>A", "g.42130655-42130656insA")	*15/*2	PASS	*15.001_*2	unique_match	*15/*2
HG03169	0.072	39.975	3	list()	*1/*5	PASS	*1	unique_match	*1/*5
HG03170	0.073	37.05	3	c("g.42126611C>G", "g.42127941G>A")	*2/*5	PASS	*2	unique_match	*2/*5
HG03172	0.076	37.725	4	c("g.42126611C>G", "g.42126611C>G", "g.42127608C>T", "g.42127941G>A", "g.42127941G>A", "g.42129132C>T", "g.42129770G>A")	*17/*29	PASS	*17_*29	unique_match	*17/*29
HG03175	0.071	39.9	4	c("g.42126611C>G", "g.42127941G>A", "g.42129770G>A")	*1/*17	PASS	*1_*17	unique_match	*1/*17
HG03189	0.073	37.575	4	c("g.42126611C>G", "g.42126611C>G", "g.42127941G>A", "g.42127941G>A", "g.42129770G>A")	*17/*2	PASS	*17_*2	unique_match	*17/*2
HG03190	0.078	36	5	c("g.42126611C>G", "g.42126611C>G", "g.42126611C>G", "g.42127941G>A", "g.42128945C>T", "g.42128945C>T", "g.42129754G>A", "g.42129754G>A", "g.42129770G>A", "g.42130692G>A", "g.42130692G>A")	*17/*4x2	PASS	*17_*4.019_*4.019	unique_match	*17/*4x2
HG03191	0.082	38.925	4	c("g.42126611C>G", "g.42126611C>G", "g.42127941G>A", "g.42127941G>A", "g.42129770G>A", "g.42129770G>A")	*17/*17	PASS	*17_*17	unique_match	*17/*17
HG03193	0.075	38.85	4	list()	*1/*1	PASS	*1_*1	unique_match	*1/*1
HG03195	0.076	38.1375	4	c("g.42126611C>G", "g.42127608C>T", "g.42127941G>A", "g.42129132C>T")	*1/*29	PASS	*1_*29	unique_match	*1/*29
HG03196	0.077	36.675	4	c("g.42126611C>G", "g.42126611C>G", "g.42127941G>A", "g.42127941G>A", "g.42129075C>T", "g.42129770G>A")	*17/*45	PASS	*17_*45	unique_match	*17/*45
HG03197	0.077	37.5	4	c("g.42126611C>G", "g.42127941G>A", "g.42129075C>T")	*1/*45	PASS	*1_*45	unique_match	*1/*45
HG03198	0.076	38.85	4	c("g.42126611C>G", "g.42127941G>A", "g.42129770G>A")	*1/*17	PASS	*1_*17	unique_match	*1/*17
HG03199	0.078	38.4	4	c("g.42126611C>G", "g.42127941G>A")	*1/*2	PASS	c("*1_*2", "*34_*39")	pick_common_allele	Amb
HG03200	0.073	36.8533	4	c("g.42126611C>G", "g.42127941G>A", "g.42129770G>A")	*1/*17	PASS	*1_*17	unique_match	*1/*17
HG03202	0.077	33.525	4	c("g.42126611C>G", "g.42127941G>A", "g.42129075C>T")	*1/*45	PASS	*1_*45	unique_match	*1/*45
HG03209	0.073	38.4	4	c("g.42126611C>G", "g.42126611C>G", "g.42127941G>A", "g.42127941G>A")	*2/*2	PASS	*2_*2	unique_match	*2/*2
HG03212	0.072	39.15	4	c("g.42126611C>G", "g.42126611C>G", "g.42127941G>A", "g.42127941G>A", "g.42129770G>A", "g.42129770G>A")	*17/*17	PASS	*17_*17	unique_match	*17/*17
HG03224	0.076	37.95	3	c("g.42126611C>G", "g.42127941G>A")	*2/*5	PASS	*2	unique_match	*2/*5
HG03225	0.074	38.55	3	c("g.42126611C>G", "g.42127590G>A", "g.42129754G>A", "g.42130692G>A")	*56/*5	PASS	*56.002	unique_match	*56/*5
HG03228	0.077	35.775	4	c("g.42126611C>G", "g.42126611C>G", "g.42127941G>A", "g.42127941G>A")	*2/*2	PASS	*2_*2	unique_match	*2/*2
HG03229	0.078	34.875	4	c("g.42126611C>G", "g.42129754G>A", "g.42130692G>A")	*1/*10	PASS	*1_*10	unique_match	*1/*10
HG03230	0.081	37.5	4	c("g.42126611C>G", "g.42127941G>A")	*1/*2	PASS	c("*1_*2", "*34_*39")	pick_common_allele	Amb
HG03234	0.073	36.9	4	c("g.42126611C>G", "g.42127803C>T", "g.42127941G>A")	*1/*41	PASS	c("*1_*41", "*119_*2")	more_than_one_match	Amb
HG03235	0.073	44.025	4	c("g.42126611C>G", "g.42127941G>A")	*1/*2	PASS	c("*1_*2", "*34_*39")	pick_common_allele	Amb
HG03236	0.076	36.375	4	c("g.42126611C>G", "g.42127941G>A")	*1/*2	PASS	c("*1_*2", "*34_*39")	pick_common_allele	Amb
HG03237	0.077	39.975	4	c("g.42126611C>G", "g.42127941G>A")	*1/*2	PASS	c("*1_*2", "*34_*39")	pick_common_allele	Amb
HG03238	0.075	39.225	3	c("g.42126611C>G", "g.42127941G>A")	*2/*5	PASS	*2	unique_match	*2/*5
HG03239	0.077	36.525	3	list()	*1/*5	PASS	*1	unique_match	*1/*5
HG03240	0.07	36.675	4	c("g.42126611C>G", "g.42127941G>A")	*1/*2	PASS	c("*1_*2", "*34_*39")	pick_common_allele	Amb
HG03241	0.074	39.9	5	c("g.42126611C>G", "g.42127941G>A")	*1x2/*2	PASS	*1_*1_*2	unique_match	*1x2/*2
HG03242	0.076	35.925	5	c("g.42126611C>G", "g.42127941G>A")	*1x2/*2	PASS	*1_*1_*2	unique_match	*1x2/*2
HG03246	0.076	37.95	3	g.42130715C>T	*43/*5	PASS	*43	unique_match	*43/*5
HG03247	0.077	41.475	4	c("g.42126611C>G", "g.42127608C>T", "g.42127941G>A", "g.42129132C>T")	*1/*29	PASS	*1_*29	unique_match	*1/*29
HG03248	0.075	39.675	3	c("g.42126611C>G", "g.42127608C>T", "g.42127941G>A", "g.42129132C>T")	*29/*5	PASS	*29	unique_match	*29/*5
HG03249	0.075	39.4125	4	c("g.42126611C>G", "g.42126611C>G", "g.42128945C>T", "g.42128945C>T", "g.42129754G>A", "g.42129754G>A", "g.42130692G>A", "g.42130692G>A")	*4/*4	PASS	*4.019_*4.019	unique_match	*4/*4
HG03250	0.074	40.125	4	c("g.42126611C>G", "g.42127608C>T", "g.42127941G>A", "g.42129132C>T")	*1/*29	PASS	*1_*29	unique_match	*1/*29
HG03251	0.078	39.3	3	list()	*1/*5	PASS	*1	unique_match	*1/*5
HG03258	0.071	42.975	4	c("g.42126611C>G", "g.42127941G>A", "g.42130715C>T")	*2/*43	PASS	*2_*43	unique_match	*2/*43
HG03259	0.069	48.6	3	g.42126914C>T	*106/*5	PASS	*106	unique_match	*106/*5
HG03260	0.073	39.75	4	c("g.42126914C>T", "g.42130715C>T")	*106/*43	PASS	*106_*43	unique_match	*106/*43
HG03265	0.077	35.475	5	c("g.42126611C>G", "g.42126611C>G", "g.42128945C>T", "g.42128945C>T", "g.42129754G>A", "g.42129754G>A", "g.42130692G>A", "g.42130692G>A")	*1/*4x2	PASS	*1_*4.019_*4.019	unique_match	*1/*4x2
HG03267	0.071	41.625	4	c("g.42126611C>G", "g.42127941G>A", "g.42128936-42128937insGGGGCGAAAGGGGCGAAA", "g.42129770G>A")	*1/*40	PASS	*1_*40	unique_match	*1/*40
HG03268	0.077	37.275	4	c("g.42126611C>G", "g.42127941G>A", "g.42129075C>T")	*1/*45	PASS	*1_*45	unique_match	*1/*45
HG03269	0.076	36.525	4	c("g.42126611C>G", "g.42127941G>A", "g.42129075C>T")	*1/*45	PASS	*1_*45	unique_match	*1/*45
HG03270	0.06	64.35	4	c("g.42126611C>G", "g.42126611C>G", "g.42127941G>A", "g.42128945C>T", "g.42129754G>A", "g.42129770G>A", "g.42130692G>A")	*17/*4	PASS	*17_*4.019	unique_match	*17/*4
HG03271	0.074	38.925	4	list()	*1/*1	PASS	*1_*1	unique_match	*1/*1
HG03272	0.073	36.825	4	c("g.42126611C>G", "g.42127941G>A", "g.42129770G>A")	*1/*17	PASS	*1_*17	unique_match	*1/*17
HG03279	0.072	42.9	4	c("g.42126611C>G", "g.42126611C>G", "g.42127941G>A", "g.42128945C>T", "g.42129754G>A", "g.42129770G>A", "g.42130692G>A")	*17/*4	PASS	*17_*4.019	unique_match	*17/*4
HG03280	0.07	42.3	4	c("g.42126611C>G", "g.42129754G>A", "g.42130692G>A")	*1/*10	PASS	*1_*10	unique_match	*1/*10
HG03291	0.074	36.3	4	c("g.42126611C>G", "g.42127941G>A", "g.42129770G>A", "g.42130715C>T")	*17/*43	PASS	*17_*43	unique_match	*17/*43
HG03294	0.077	36.675	4	c("g.42126611C>G", "g.42126611C>G", "g.42127608C>T", "g.42127941G>A", "g.42127941G>A", "g.42129132C>T", "g.42129770G>A")	*17/*29	PASS	*17_*29	unique_match	*17/*29
HG03295	0.075	37.95	4	c("g.42126611C>G", "g.42126611C>G", "g.42127803C>T", "g.42127941G>A", "g.42127941G>A", "g.42129770G>A")	*17/*41	PASS	*17_*41	unique_match	*17/*41
HG03296	0.077	34.2	4	c("g.42126611C>G", "g.42126611C>G", "g.42127608C>T", "g.42127803C>T", "g.42127941G>A", "g.42127941G>A", "g.42129132C>T")	*29/*41	PASS	*29_*41	unique_match	*29/*41
HG03297	0.077	36.9	4	c("g.42126611C>G", "g.42126611C>G", "g.42127941G>A", "g.42127941G>A", "g.42129770G>A")	*17/*2	PASS	*17_*2	unique_match	*17/*2
HG03298	0.072	41.175	4	list()	*1/*1	PASS	*1_*1	unique_match	*1/*1
HG03299	0.076	39.75	5	c("g.42126611C>G", "g.42127941G>A")	*1x2/*2	PASS	*1_*1_*2	unique_match	*1x2/*2
HG03300	0.074	37.95	4	c("g.42126611C>G", "g.42127941G>A", "g.42129770G>A")	*1/*17	PASS	*1_*17	unique_match	*1/*17
HG03301	0.073	37.725	3	list()	*1/*5	PASS	*1	unique_match	*1/*5
HG03302	0.076	38.25	3	c("g.42126611C>G", "g.42127941G>A", "g.42129770G>A")	*17/*5	PASS	*17	unique_match	*17/*5
HG03303	0.075	38.325	4	c("g.42126611C>G", "g.42127941G>A", "g.42129075C>T")	*1/*45	PASS	*1_*45	unique_match	*1/*45
HG03304	0.075	38.25	5	c("g.42126611C>G", "g.42126611C>G", "g.42126611C>G", "g.42127608C>T", "g.42127941G>A", "g.42128945C>T", "g.42128945C>T", "g.42129132C>T", "g.42129754G>A", "g.42129754G>A", "g.42130692G>A", "g.42130692G>A")	*29/*4x2	PASS	*29_*4.019_*4.019	unique_match	*29/*4x2
HG03305	0.076	39.3	4	c("g.42126611C>G", "g.42127608C>T", "g.42127941G>A", "g.42129132C>T")	*1/*29	PASS	*1_*29	unique_match	*1/*29
HG03306	0.074	38.325	4	c("g.42126611C>G", "g.42126611C>G", "g.42127608C>T", "g.42127941G>A", "g.42127941G>A", "g.42129132C>T")	*2/*29	PASS	*2_*29	unique_match	*2/*29
HG03307	0.076	39.675	4	list()	*1/*1	PASS	*1_*1	unique_match	*1/*1
HG03308	0.076	37.875	4	c("g.42126611C>G", "g.42127608C>T", "g.42127941G>A", "g.42129132C>T")	*1/*29	PASS	*1_*29	unique_match	*1/*29
HG03309	0.075	35.55	4	c("g.42126611C>G", "g.42126611C>G", "g.42127941G>A", "g.42127941G>A", "g.42129770G>A", "g.42129770G>A")	*17/*17	PASS	*17_*17	unique_match	*17/*17
HG03310	0.08	36.9	4	c("g.42126611C>G", "g.42127941G>A", "g.42129770G>A")	*1/*17	PASS	*1_*17	unique_match	*1/*17
HG03311	0.071	39.75	4	c("g.42126611C>G", "g.42127608C>T", "g.42127941G>A", "g.42129132C>T")	*1/*29	PASS	*1_*29	unique_match	*1/*29
HG03312	0.076	35.1	4	c("g.42126611C>G", "g.42127941G>A")	*1/*2	PASS	c("*1_*2", "*34_*39")	pick_common_allele	Amb
HG03313	0.075	38.1	4	c("g.42126611C>G", "g.42126611C>G", "g.42127608C>T", "g.42127941G>A", "g.42127941G>A", "g.42129132C>T", "g.42129770G>A", "g.42126746C>T")	NULL	NULL	list()	no_match	Amb
HG03314	0.077	36.675	4	c("g.42126611C>G", "g.42126611C>G", "g.42127941G>A", "g.42127941G>A", "g.42129770G>A", "g.42126746C>T")	NULL	NULL	list()	no_match	Amb
HG03342	0.074	40.05	5	c("g.42126611C>G", "g.42126611C>G", "g.42126611C>G", "g.42127941G>A", "g.42127941G>A", "g.42127941G>A", "g.42129770G>A", "g.42129770G>A")	*17x2/*2	PASS	*17_*17_*2	unique_match	*17x2/*2
HG03343	0.066	51.45	4	list()	*1/*1	PASS	*1_*1	unique_match	*1/*1
HG03344	0.076	37.8	5	c("g.42126611C>G", "g.42126611C>G", "g.42127941G>A", "g.42127941G>A", "g.42129770G>A", "g.42129770G>A")	*1/*17x2	PASS	*1_*17_*17	unique_match	*1/*17x2
HG03350	0.072	40.8	4	list()	*1/*1	PASS	*1_*1	unique_match	*1/*1
HG03351	0.068	43.575	4	c("g.42126611C>G", "g.42127941G>A", "g.42129770G>A")	*1/*17	PASS	*1_*17	unique_match	*1/*17
HG03352	0.077	34.875	4	list()	*1/*1	PASS	*1_*1	unique_match	*1/*1
HG03354	0.076	37.425	4	g.42127526C>T	*1/*139	PASS	*1_*139	unique_match	*1/*139
HG03363	0.077	36.975	4	c("g.42126611C>G", "g.42127608C>T", "g.42127941G>A", "g.42129132C>T")	*1/*29	PASS	*1_*29	unique_match	*1/*29
HG03366	0.069	42.825	4	c("g.42126611C>G", "g.42126611C>G", "g.42127608C>T", "g.42127941G>A", "g.42127941G>A", "g.42129132C>T", "g.42129770G>A")	*17/*29	PASS	*17_*29	unique_match	*17/*29
HG03367	0.074	43.35	4	c("g.42126611C>G", "g.42126611C>G", "g.42127608C>T", "g.42127803C>T", "g.42127941G>A", "g.42127941G>A", "g.42129132C>T")	*29/*41	PASS	*29_*41	unique_match	*29/*41
HG03368	0.074	36.075	4	c("g.42126611C>G", "g.42126611C>G", "g.42127803C>T", "g.42127941G>A", "g.42127941G>A", "g.42129770G>A")	*17/*41	PASS	*17_*41	unique_match	*17/*41
HG03369	0.065	47.775	4	c("g.42126611C>G", "g.42126611C>G", "g.42127941G>A", "g.42127941G>A", "g.42129770G>A")	*17/*2	PASS	*17_*2	unique_match	*17/*2
HG03370	0.079	38.25	4	c("g.42126611C>G", "g.42127941G>A")	*1/*2	PASS	c("*1_*2", "*34_*39")	pick_common_allele	Amb
HG03371	0.074	38.325	4	c("g.42126611C>G", "g.42127941G>A", "g.42129770G>A")	*1/*17	PASS	*1_*17	unique_match	*1/*17
HG03372	0.07	46.8	4	c("g.42126611C>G", "g.42126611C>G", "g.42127608C>T", "g.42127941G>A", "g.42127941G>A", "g.42129132C>T", "g.42126719C>T")	*125/*29	PASS	*125_*29	unique_match	*125/*29
HG03373	0.078	37.725	4	c("g.42126611C>G", "g.42129754G>A", "g.42130692G>A")	*1/*10	PASS	*1_*10	unique_match	*1/*10
HG03374	0.074	35.925	4	c("g.42126611C>G", "g.42127608C>T", "g.42127941G>A", "g.42129132C>T")	*1/*29	PASS	*1_*29	unique_match	*1/*29
HG03376	0.074	36.525	4	c("g.42126611C>G", "g.42126611C>G", "g.42127941G>A", "g.42129075C>T", "g.42129754G>A", "g.42130692G>A")	*10/*45	PASS	*10_*45	unique_match	*10/*45
HG03378	0.078	37.875	3	list()	*1/*5	PASS	*1	unique_match	*1/*5
HG03380	0.072	39.375	3	c("g.42126611C>G", "g.42127941G>A")	*2/*5	PASS	*2	unique_match	*2/*5
HG03382	0.075	36.225	4	c("g.42126611C>G", "g.42127941G>A", "g.42129770G>A")	*1/*17	PASS	*1_*17	unique_match	*1/*17
HG03385	0.074	39.15	4	c("g.42126611C>G", "g.42126611C>G", "g.42127941G>A", "g.42127941G>A", "g.42129770G>A")	*17/*2	PASS	*17_*2	unique_match	*17/*2
HG03388	0.072	38.85	4	c("g.42126611C>G", "g.42126611C>G", "g.42127608C>T", "g.42127941G>A", "g.42127941G>A", "g.42129132C>T", "g.42129770G>A")	*17/*29	PASS	*17_*29	unique_match	*17/*29
HG03391	0.077	39.525	4	c("g.42126611C>G", "g.42126611C>G", "g.42127941G>A", "g.42127941G>A", "g.42128936-42128937insGGGGCGAAAGGGGCGAAA", "g.42129770G>A", "g.42129770G>A")	*17/*40	PASS	*17_*40	unique_match	*17/*40
HG03394	0.077	38.775	5	c("g.42126611C>G", "g.42126611C>G", "g.42126611C>G", "g.42128945C>T", "g.42128945C>T", "g.42128945C>T", "g.42129754G>A", "g.42129754G>A", "g.42129754G>A", "g.42130692G>A", "g.42130692G>A", "g.42130692G>A")	*4/*4x2	PASS	*4.019_*4.019_*4.019	unique_match	*4/*4x2
HG03397	0.073	34.8	3	list()	*1/*5	PASS	*1	unique_match	*1/*5
HG03401	0.074	34.3125	4	c("g.42126611C>G", "g.42126611C>G", "g.42127608C>T", "g.42127941G>A", "g.42127941G>A", "g.42129132C>T", "g.42129770G>A")	*17/*29	PASS	*17_*29	unique_match	*17/*29
HG03410	0.075	35.1	4	c("g.42126611C>G", "g.42126611C>G", "g.42127608C>T", "g.42127941G>A", "g.42127941G>A", "g.42129132C>T", "g.42129770G>A")	*17/*29	PASS	*17_*29	unique_match	*17/*29
HG03419	0.073	38.625	4	c("g.42126611C>G", "g.42127941G>A")	*1/*2	PASS	c("*1_*2", "*34_*39")	pick_common_allele	Amb
HG03428	0.076	39.15	3	list()	*1/*5	PASS	*1	unique_match	*1/*5
HG03432	0.074	41.475	4	c("g.42126611C>G", "g.42126611C>G", "g.42127941G>A", "g.42127941G>A", "g.42129075C>T", "g.42129770G>A")	*17/*45	PASS	*17_*45	unique_match	*17/*45
HG03433	0.069	46.2	4	c("g.42126611C>G", "g.42127608C>T", "g.42127941G>A", "g.42129132C>T")	*1/*29	PASS	*1_*29	unique_match	*1/*29
HG03436	0.073	40.425	4	c("g.42126611C>G", "g.42129754G>A", "g.42130692G>A")	*1/*10	PASS	*1_*10	unique_match	*1/*10
HG03437	0.075	38.7	4	c("g.42126611C>G", "g.42126914C>T", "g.42127608C>T", "g.42127941G>A", "g.42129132C>T")	*106/*29	PASS	*106_*29	unique_match	*106/*29
HG03438	0.073	38.55	5	c("g.42126611C>G", "g.42126611C>G", "g.42126611C>G", "g.42127941G>A", "g.42128945C>T", "g.42129132C>T", "g.42129754G>A", "g.42130692G>A")	NULL	NULL	list()	no_match	Amb
HG03439	0.074	43.875	3	list()	*1/*5	PASS	*1	unique_match	*1/*5
HG03442	0.076	38.25	5	c("g.42126611C>G", "g.42126611C>G", "g.42126611C>G", "g.42127608C>T", "g.42127941G>A", "g.42127941G>A", "g.42127941G>A", "g.42129132C>T")	*2x2/*29	PASS	*2_*2_*29	unique_match	*2x2/*29
HG03445	0.075	37.35	4	c("g.42126611C>G", "g.42126611C>G", "g.42127941G>A", "g.42127941G>A", "g.42129770G>A", "g.42129770G>A")	*17/*17	PASS	*17_*17	unique_match	*17/*17
HG03446	0.075	36.8625	4	c("g.42126611C>G", "g.42126611C>G", "g.42127941G>A", "g.42127941G>A", "g.42129770G>A", "g.42129770G>A")	*17/*17	PASS	*17_*17	unique_match	*17/*17
HG03449	0.072	40.125	4	c("g.42126611C>G", "g.42129754G>A", "g.42130692G>A")	*1/*10	PASS	*1_*10	unique_match	*1/*10
HG03451	0.076	37.65	4	c("g.42126611C>G", "g.42127941G>A", "g.42129770G>A")	*1/*17	PASS	*1_*17	unique_match	*1/*17
HG03452	0.069	46.275	6	c("g.42126611C>G", "g.42126611C>G", "g.42126611C>G", "g.42126611C>G", "g.42127608C>T", "g.42127941G>A", "g.42127941G>A", "g.42127941G>A", "g.42127941G>A", "g.42129132C>T")	*2x3/*29	PASS	*2_*2_*2_*29	unique_match	*2x3/*29
HG03453	0.075	37.575	4	c("g.42126611C>G", "g.42127608C>T", "g.42127941G>A", "g.42129132C>T")	*1/*29	PASS	*1_*29	unique_match	*1/*29
HG03454	0.078	35.55	4	c("g.42126611C>G", "g.42126611C>G", "g.42127941G>A", "g.42129754G>A", "g.42129770G>A", "g.42130692G>A", "exon9gc")	*17/*36	PASS	*17_*36	unique_match	*17/*36
HG03455	0.073	37.275	3	c("g.42126611C>G", "g.42127941G>A", "g.42129770G>A")	*17/*5	PASS	*17	unique_match	*17/*5
HG03456	0.074	37.35	4	c("g.42126611C>G", "g.42126611C>G", "g.42127941G>A", "g.42129754G>A", "g.42129770G>A", "g.42130692G>A", "exon9gc")	*17/*36	PASS	*17_*36	unique_match	*17/*36
HG03457	0.07	50.55	5	c("g.42126611C>G", "g.42126611C>G", "g.42126611C>G", "g.42127941G>A", "g.42128945C>T", "g.42128945C>T", "g.42129754G>A", "g.42129754G>A", "g.42130692G>A", "g.42130692G>A")	*2/*4x2	PASS	*2_*4.019_*4.019	unique_match	*2/*4x2
HG03458	0.074	35.325	4	c("g.42126611C>G", "g.42129754G>A", "g.42130692G>A")	*1/*10	PASS	*1_*10	unique_match	*1/*10
HG03460	0.07	39.6	4	c("g.42126611C>G", "g.42126611C>G", "g.42127608C>T", "g.42127941G>A", "g.42129132C>T", "g.42129754G>A", "g.42130692G>A")	*10/*29	PASS	*10_*29	unique_match	*10/*29
HG03461	0.075	36.75	3	c("g.42126611C>G", "g.42127941G>A", "g.42129770G>A")	*17/*5	PASS	*17	unique_match	*17/*5
HG03464	0.078	37.35	4	c("g.42126611C>G", "g.42127941G>A", "g.42129770G>A")	*1/*17	PASS	*1_*17	unique_match	*1/*17
HG03469	0.076	37.65	4	c("g.42126611C>G", "g.42126611C>G", "g.42127941G>A", "g.42127941G>A", "g.42126938C>T")	NULL	NULL	list()	no_match	Amb
HG03470	0.071	41.4	5	c("g.42126611C>G", "g.42126611C>G", "g.42126611C>G", "g.42127941G>A", "g.42128945C>T", "g.42129132C>T", "g.42129754G>A", "g.42130692G>A")	NULL	NULL	list()	no_match	Amb
HG03472	0.078	35.25	4	c("g.42126611C>G", "g.42126611C>G", "g.42127608C>T", "g.42127941G>A", "g.42127941G>A", "g.42129132C>T")	*2/*29	PASS	*2_*29	unique_match	*2/*29
HG03473	0.073	33.9	4	c("g.42126611C>G", "g.42127941G>A")	*1/*2	PASS	c("*1_*2", "*34_*39")	pick_common_allele	Amb
HG03476	0.076	36.525	3	c("g.42126611C>G", "g.42127941G>A")	*2/*5	PASS	*2	unique_match	*2/*5
HG03478	0.068	41.925	4	c("g.42126611C>G", "g.42127941G>A", "g.42129770G>A")	*1/*17	PASS	*1_*17	unique_match	*1/*17
HG03479	0.07	41.85	4	c("g.42126611C>G", "g.42126611C>G", "g.42127941G>A", "g.42127941G>A", "g.42129770G>A", "g.42129770G>A")	*17/*17	PASS	*17_*17	unique_match	*17/*17
HG03480	0.075	39	4	c("g.42126611C>G", "g.42127941G>A", "g.42129770G>A")	*1/*17	PASS	*1_*17	unique_match	*1/*17
HG03484	0.075	35.475	4	c("g.42126611C>G", "g.42126611C>G", "g.42127941G>A", "g.42127941G>A", "g.42129770G>A", "g.42129770G>A")	*17/*17	PASS	*17_*17	unique_match	*17/*17
HG03485	0.074	36.4875	4	c("g.42129754G>A", "g.42130692G>A", "exon9gc", "g.42126611C>G")	*1/*36	PASS	*1_*36	unique_match	*1/*36
HG03486	0.072	39.525	4	c("g.42126611C>G", "g.42127941G>A", "g.42129770G>A")	*1/*17	PASS	*1_*17	unique_match	*1/*17
HG03487	0.079	36.75	4	list()	*1/*1	PASS	*1_*1	unique_match	*1/*1
HG03488	0.076	38.925	4	list()	*1/*1	PASS	*1_*1	unique_match	*1/*1
HG03489	0.077	37.275	4	list()	*1/*1	PASS	*1_*1	unique_match	*1/*1
HG03490	0.074	39.075	4	c("g.42126611C>G", "g.42126611C>G", "g.42127803C>T", "g.42127941G>A", "g.42128945C>T", "g.42129809T>C", "g.42129819G>T", "g.42130692G>A")	*4/*41	PASS	*4_*41	unique_match	*4/*41
HG03491	0.077	39.075	4	c("g.42126611C>G", "g.42126611C>G", "g.42127803C>T", "g.42127941G>A", "g.42127941G>A")	*2/*41	PASS	*2_*41	unique_match	*2/*41
HG03492	0.075	36.975	4	c("g.42126611C>G", "g.42126611C>G", "g.42127803C>T", "g.42127941G>A", "g.42127941G>A")	*2/*41	PASS	*2_*41	unique_match	*2/*41
HG03499	0.066	47.475	5	c("g.42126611C>G", "g.42126611C>G", "g.42126611C>G", "g.42127941G>A", "g.42128945C>T", "g.42128945C>T", "g.42129754G>A", "g.42129754G>A", "g.42129770G>A", "g.42130692G>A", "g.42130692G>A")	*17/*4x2	PASS	*17_*4.019_*4.019	unique_match	*17/*4x2
HG03511	0.074	40.5375	4	list()	*1/*1	PASS	*1_*1	unique_match	*1/*1
HG03514	0.076	37.575	4	c("g.42126611C>G", "g.42126611C>G", "g.42127941G>A", "g.42127941G>A", "g.42129770G>A", "g.42129770G>A")	*17/*17	PASS	*17_*17	unique_match	*17/*17
HG03515	0.078	38.175	4	c("g.42126611C>G", "g.42126611C>G", "g.42127941G>A", "g.42127941G>A", "g.42129770G>A")	*17/*2	PASS	*17_*2	unique_match	*17/*2
HG03516	0.078	35.775	4	c("g.42126611C>G", "g.42126611C>G", "g.42127941G>A", "g.42127941G>A", "g.42129770G>A")	*17/*2	PASS	*17_*2	unique_match	*17/*2
HG03517	0.067	46.95	4	c("g.42126611C>G", "g.42126611C>G", "g.42127941G>A", "g.42127941G>A", "g.42129770G>A", "g.42129770G>A")	*17/*17	PASS	*17_*17	unique_match	*17/*17
HG03518	0.08	39.225	4	c("g.42126611C>G", "g.42128945C>T", "g.42129809T>C", "g.42129819G>T", "g.42130692G>A")	*1/*4	PASS	c("*1_*4", "*39_*4.009")	pick_common_allele	Amb
HG03519	0.075	42.375	4	c("g.42126611C>G", "g.42127941G>A", "g.42129770G>A")	*1/*17	PASS	*1_*17	unique_match	*1/*17
HG03520	0.075	38.625	4	c("g.42126611C>G", "g.42127941G>A", "g.42129770G>A")	*1/*17	PASS	*1_*17	unique_match	*1/*17
HG03521	0.07	40.05	4	c("g.42126611C>G", "g.42127941G>A", "g.42128936-42128937insGGGGCGAAAGGGGCGAAA", "g.42129770G>A")	*1/*40	PASS	*1_*40	unique_match	*1/*40
HG03522	0.072	39.975	4	list()	*1/*1	PASS	*1_*1	unique_match	*1/*1
HG03538	0.075	38.7	5	c("g.42126611C>G", "g.42126611C>G", "g.42126611C>G", "g.42127941G>A", "g.42127941G>A", "g.42127941G>A")	*2/*2x2	PASS	*2_*2_*2	unique_match	*2/*2x2
HG03539	0.075	37.8	4	c("g.42126611C>G", "g.42126611C>G", "g.42127608C>T", "g.42127941G>A", "g.42127941G>A", "g.42129132C>T", "g.42129770G>A")	*17/*29	PASS	*17_*29	unique_match	*17/*29
HG03540	0.072	41.925	5	c("g.42126611C>G", "g.42126611C>G", "g.42126611C>G", "g.42127941G>A", "g.42127941G>A", "g.42127941G>A", "g.42129770G>A")	*17/*2x2	PASS	*17_*2_*2	unique_match	*17/*2x2
HG03547	0.076	37.95	4	c("g.42126611C>G", "g.42127941G>A")	*1/*2	PASS	c("*1_*2", "*34_*39")	pick_common_allele	Amb
HG03548	0.075	38.25	3	c("g.42126611C>G", "g.42127941G>A", "g.42129770G>A")	*17/*5	PASS	*17	unique_match	*17/*5
HG03556	0.074	39.675	3	c("g.42126611C>G", "g.42127941G>A", "g.42129770G>A")	*17/*5	PASS	*17	unique_match	*17/*5
HG03557	0.074	43.125	4	c("g.42126611C>G", "g.42127941G>A")	*1/*2	PASS	c("*1_*2", "*34_*39")	pick_common_allele	Amb
HG03558	0.077	38.025	4	c("g.42126611C>G", "g.42129754G>A", "g.42130692G>A")	*1/*10	PASS	*1_*10	unique_match	*1/*10
HG03559	0.074	37.95	4	c("g.42126611C>G", "g.42126611C>G", "g.42127941G>A", "g.42127941G>A")	*2/*2	PASS	*2_*2	unique_match	*2/*2
HG03563	0.074	38.1	4	c("g.42126611C>G", "g.42127608C>T", "g.42127941G>A", "g.42129132C>T")	*1/*29	PASS	*1_*29	unique_match	*1/*29
HG03565	0.074	40.425	4	c("g.42126611C>G", "g.42126611C>G", "g.42127941G>A", "g.42129754G>A", "g.42129770G>A", "g.42130692G>A", "exon9gc")	*17/*36	PASS	*17_*36	unique_match	*17/*36
HG03567	0.075	37.95	4	c("g.42126611C>G", "g.42126611C>G", "g.42127941G>A", "g.42129754G>A", "g.42130692G>A")	*10/*2	PASS	*10_*2	unique_match	*10/*2
HG03571	0.072	43.125	4	c("g.42126611C>G", "g.42126611C>G", "g.42127941G>A", "g.42127941G>A", "g.42129075C>T", "g.42129770G>A")	*17/*45	PASS	*17_*45	unique_match	*17/*45
HG03572	0.077	36.15	3	c("g.42126611C>G", "g.42129754G>A", "g.42130692G>A")	*10/*5	PASS	*10	unique_match	*10/*5
HG03574	0.073	38.4	4	c("g.42126611C>G", "g.42126611C>G", "g.42127608C>T", "g.42127608C>T", "g.42127941G>A", "g.42127941G>A", "g.42129132C>T", "g.42129132C>T")	*29/*29	PASS	*29_*29	unique_match	*29/*29
HG03575	0.077	39.6	4	c("g.42126611C>G", "g.42127941G>A", "g.42128936-42128937insGGGGCGAAAGGGGCGAAA", "g.42129770G>A")	*1/*40	PASS	*1_*40	unique_match	*1/*40
HG03576	0.08	33.375	4	c("g.42126611C>G", "g.42127608C>T", "g.42127941G>A", "g.42129132C>T")	*1/*29	PASS	*1_*29	unique_match	*1/*29
HG03577	0.076	36.9	4	c("g.42126611C>G", "g.42129754G>A", "g.42130692G>A")	*1/*10	PASS	*1_*10	unique_match	*1/*10
HG03578	0.076	38.4	4	c("g.42126611C>G", "g.42126611C>G", "g.42127941G>A", "g.42127941G>A", "g.42129770G>A")	*17/*2	PASS	*17_*2	unique_match	*17/*2
HG03579	0.073	37.275	4	c("g.42126611C>G", "g.42127941G>A")	*1/*2	PASS	c("*1_*2", "*34_*39")	pick_common_allele	Amb
HG03582	0.072	38.85	3	c("g.42126611C>G", "g.42127608C>T", "g.42127941G>A", "g.42129132C>T")	*29/*5	PASS	*29	unique_match	*29/*5
HG03583	0.077	38.025	5	c("g.42126611C>G", "g.42126611C>G", "g.42126611C>G", "g.42127941G>A", "g.42128945C>T", "g.42128945C>T", "g.42129754G>A", "g.42129754G>A", "g.42129770G>A", "g.42130692G>A", "g.42130692G>A")	*17/*4x2	PASS	*17_*4.019_*4.019	unique_match	*17/*4x2
HG03584	0.074	38.25	3	c("g.42126611C>G", "g.42127941G>A", "g.42129770G>A")	*17/*5	PASS	*17	unique_match	*17/*5
HG03585	0.08	39.15	4	c("g.42126611C>G", "g.42126611C>G", "g.42127803C>T", "g.42127803C>T", "g.42127941G>A", "g.42127941G>A")	*41/*41	PASS	*41_*41	unique_match	*41/*41
HG03589	0.074	37.275	4	c("g.42126611C>G", "g.42128945C>T", "g.42129754G>A", "g.42130692G>A")	*1/*4	PASS	c("*1_*4.019", "*39_*4.027")	pick_common_allele	Amb
HG03593	0.075	38.1	4	c("g.42126611C>G", "g.42127803C>T", "g.42127941G>A")	*1/*41	PASS	c("*1_*41", "*119_*2")	more_than_one_match	Amb
HG03594	0.08	37.425	4	list()	*1/*1	PASS	*1_*1	unique_match	*1/*1
HG03595	0.071	44.55	4	g.42130692G>A	*68/*1	PASS	*1	unique_match	*68/*1
HG03596	0.073	38.25	4	g.42130692G>A	*68/*1	PASS	*1	unique_match	*68/*1
HG03598	0.077	34.575	4	c("g.42127856T>G", "exon9gc", "g.42126611C>G")	*7/*83	PASS	*7_*83	unique_match	*7/*83
HG03600	0.073	35.2125	4	c("g.42126611C>G", "g.42126611C>G", "g.42127941G>A", "g.42128945C>T", "g.42129809T>C", "g.42129819G>T", "g.42130692G>A")	*2/*4	PASS	*2_*4	unique_match	*2/*4
HG03603	0.066	47.925	4	c("g.42126611C>G", "g.42128945C>T", "g.42129809T>C", "g.42129819G>T", "g.42130692G>A")	*1/*4	PASS	c("*1_*4", "*39_*4.009")	pick_common_allele	Amb
HG03604	0.073	38.85	5	c("g.42126611C>G", "g.42126611C>G", "g.42128945C>T", "g.42129754G>A", "g.42129754G>A", "g.42129809T>C", "g.42129819G>T", "g.42130692G>A", "g.42130692G>A", "g.42130692G>A", "exon9gc", "g.42126611C>G")	*4/*36+*10	PASS	c("*10_*36_*4", "*10_*10_*4.013")	more_than_one_match	Amb
HG03605	0.078	33.9	4	list()	*1/*1	PASS	*1_*1	unique_match	*1/*1
HG03606	0.073	40.5	4	list()	*1/*1	PASS	*1_*1	unique_match	*1/*1
HG03607	0.076	37.425	4	c("g.42126611C>G", "g.42128945C>T", "g.42129809T>C", "g.42129819G>T", "g.42130692G>A")	*1/*4	PASS	c("*1_*4", "*39_*4.009")	pick_common_allele	Amb
HG03611	0.063	81.525	5	list()	*1/*1x2	PASS	*1_*1_*1	unique_match	*1/*1x2
HG03615	0.073	42.45	4	list()	*1/*1	PASS	*1_*1	unique_match	*1/*1
HG03616	0.073	38.4	4	c("g.42126611C>G", "g.42129754G>A", "g.42130692G>A")	*1/*10	PASS	*1_*10	unique_match	*1/*10
HG03617	0.075	38.55	4	c("g.42126611C>G", "g.42129754G>A", "g.42130692G>A")	*1/*10	PASS	*1_*10	unique_match	*1/*10
HG03618	0.078	38.925	4	c("g.42126611C>G", "g.42129754G>A", "g.42130692G>A")	*1/*10	PASS	*1_*10	unique_match	*1/*10
HG03619	0.075	36.45	4	c("g.42126611C>G", "g.42127941G>A", "g.42126752C>T")	*113/*2	PASS	*113_*2	unique_match	*113/*2
HG03620	0.071	38.55	4	c("g.42126611C>G", "g.42126611C>G", "g.42127941G>A", "g.42129754G>A", "g.42130692G>A")	*10/*2	PASS	*10_*2	unique_match	*10/*2
HG03624	0.075	37.2	5	c("g.42126611C>G", "g.42126611C>G", "g.42127941G>A", "g.42127941G>A")	*1/*2x2	PASS	*1_*2_*2	unique_match	*1/*2x2
HG03625	0.069	46.575	4	c("g.42126611C>G", "g.42127803C>T", "g.42127941G>A")	*1/*41	PASS	c("*1_*41", "*119_*2")	more_than_one_match	Amb
HG03626	0.075	38.025	5	c("g.42126611C>G", "g.42126611C>G", "g.42126611C>G", "g.42127803C>T", "g.42127941G>A", "g.42127941G>A", "g.42127941G>A")	*2x2/*41	PASS	*2_*2_*41	unique_match	*2x2/*41
HG03629	0.074	38.325	4	list()	*1/*1	PASS	*1_*1	unique_match	*1/*1
HG03631	0.076	36.825	4	c("g.42126611C>G", "g.42126611C>G", "g.42127803C>T", "g.42127941G>A", "g.42128945C>T", "g.42129754G>A", "g.42130692G>A")	*4/*41	PASS	*4.019_*41	unique_match	*4/*41
HG03633	0.072	38.925	4	c("g.42126611C>G", "g.42126611C>G", "g.42127941G>A", "g.42127941G>A", "g.42129759C>T")	*111/*2	PASS	*111_*2	unique_match	*111/*2
HG03634	0.074	39.975	5	c("g.42126611C>G", "g.42127803C>T", "g.42127941G>A")	*1x2/*41	PASS	*1_*1_*41	unique_match	*1x2/*41
HG03635	0.079	37.8	4	c("g.42126611C>G", "g.42126611C>G", "g.42127803C>T", "g.42127941G>A", "g.42127941G>A")	*2/*41	PASS	*2_*41	unique_match	*2/*41
HG03636	0.077	37.725	4	c("g.42126611C>G", "g.42126611C>G", "g.42127941G>A", "g.42127941G>A")	*2/*2	PASS	*2_*2	unique_match	*2/*2
HG03639	0.074	40.725	4	list()	*1/*1	PASS	*1_*1	unique_match	*1/*1
HG03640	0.078	37.5	4	c("g.42126611C>G", "g.42128945C>T", "g.42129809T>C", "g.42129819G>T", "g.42130692G>A")	*1/*4	PASS	c("*1_*4", "*39_*4.009")	pick_common_allele	Amb
HG03641	0.077	35.325	4	c("g.42126611C>G", "g.42128945C>T", "g.42129809T>C", "g.42129819G>T", "g.42130692G>A")	*1/*4	PASS	c("*1_*4", "*39_*4.009")	pick_common_allele	Amb
HG03642	0.071	38.475	4	c("g.42126611C>G", "g.42127941G>A", "g.42129759C>T")	*1/*111	PASS	*1_*111	unique_match	*1/*111
HG03643	0.078	39.3	4	c("g.42126611C>G", "g.42127856T>G", "g.42127941G>A")	*2/*7	PASS	*2_*7	unique_match	*2/*7
HG03644	0.078	36.3	4	g.42130715C>T	*1/*43	PASS	*1_*43	unique_match	*1/*43
HG03645	0.074	36.9	3	c("g.42126611C>G", "g.42127941G>A")	*2/*5	PASS	*2	unique_match	*2/*5
HG03646	0.076	37.125	4	c("g.42126611C>G", "g.42127941G>A")	*1/*2	PASS	c("*1_*2", "*34_*39")	pick_common_allele	Amb
HG03649	0.074	39.525	4	c("g.42126611C>G", "g.42127856T>G", "g.42127941G>A")	*2/*7	PASS	*2_*7	unique_match	*2/*7
HG03650	0.075	36.45	4	c("g.42126611C>G", "g.42127941G>A")	*1/*2	PASS	c("*1_*2", "*34_*39")	pick_common_allele	Amb
HG03651	0.078	38.85	4	c("g.42126611C>G", "g.42126611C>G", "g.42127941G>A", "g.42127941G>A")	*2/*2	PASS	*2_*2	unique_match	*2/*2
HG03652	0.071	41.925	4	c("g.42126611C>G", "g.42127941G>A")	*1/*2	PASS	c("*1_*2", "*34_*39")	pick_common_allele	Amb
HG03653	0.076	36.15	4	c("g.42126611C>G", "g.42127941G>A")	*1/*2	PASS	c("*1_*2", "*34_*39")	pick_common_allele	Amb
HG03654	0.079	39.75	4	c("g.42126611C>G", "g.42126611C>G", "g.42127941G>A", "g.42127941G>A")	*2/*2	PASS	*2_*2	unique_match	*2/*2
HG03660	0.073	42.975	4	c("g.42126611C>G", "g.42126611C>G", "g.42127941G>A", "g.42129754G>A", "g.42130692G>A")	*10/*2	PASS	*10_*2	unique_match	*10/*2
HG03663	0.075	38.925	4	list()	*1/*1	PASS	*1_*1	unique_match	*1/*1
HG03667	0.071	40.725	4	c("g.42126611C>G", "g.42127803C>T", "g.42127941G>A")	*1/*41	PASS	c("*1_*41", "*119_*2")	more_than_one_match	Amb
HG03668	0.077	37.5	4	g.42126611C>G	*1/*39	PASS	*1_*39	unique_match	*1/*39
HG03669	0.076	39.9	4	g.42126611C>G	*1/*39	PASS	*1_*39	unique_match	*1/*39
HG03672	0.069	63.675	4	c("g.42126611C>G", "g.42126611C>G", "g.42127803C>T", "g.42127941G>A", "g.42129754G>A", "g.42130692G>A")	*10/*41	PASS	*10_*41	unique_match	*10/*41
HG03673	0.07	37.65	4	c("g.42126611C>G", "g.42127803C>T", "g.42127941G>A")	*1/*41	PASS	c("*1_*41", "*119_*2")	more_than_one_match	Amb
HG03679	0.073	37.725	4	c("g.42126611C>G", "g.42128945C>T", "g.42129809T>C", "g.42129819G>T", "g.42130692G>A")	*1/*4	PASS	c("*1_*4", "*39_*4.009")	pick_common_allele	Amb
HG03680	0.079	36	4	c("g.42126611C>G", "g.42126611C>G", "g.42127803C>T", "g.42127941G>A", "g.42128945C>T", "g.42129809T>C", "g.42129819G>T", "g.42130692G>A")	*4/*41	PASS	*4_*41	unique_match	*4/*41
HG03681	0.079	35.55	4	list()	*1/*1	PASS	*1_*1	unique_match	*1/*1
HG03682	0.077	35.25	4	c("g.42126611C>G", "g.42127803C>T", "g.42127941G>A")	*1/*41	PASS	c("*1_*41", "*119_*2")	more_than_one_match	Amb
HG03683	0.069	39	4	list()	*1/*1	PASS	*1_*1	unique_match	*1/*1
HG03684	0.075	38.775	4	c("g.42126611C>G", "g.42128945C>T", "g.42129809T>C", "g.42129819G>T", "g.42130692G>A")	*1/*4	PASS	c("*1_*4", "*39_*4.009")	pick_common_allele	Amb
HG03685	0.077	36.675	4	c("g.42126611C>G", "g.42126611C>G", "g.42127803C>T", "g.42127941G>A", "g.42127941G>A")	*2/*41	PASS	*2_*41	unique_match	*2/*41
HG03686	0.076	38.475	4	c("g.42126611C>G", "g.42127803C>T", "g.42127941G>A")	*1/*41	PASS	c("*1_*41", "*119_*2")	more_than_one_match	Amb
HG03687	0.075	34.125	4	g.42130715C>T	*1/*43	PASS	*1_*43	unique_match	*1/*43
HG03688	0.073	39.9	4	list()	*1/*1	PASS	*1_*1	unique_match	*1/*1
HG03689	0.069	43.125	4	list()	*1/*1	PASS	*1_*1	unique_match	*1/*1
HG03690	0.072	37.875	4	c("g.42126611C>G", "g.42126611C>G", "g.42127941G>A", "g.42127941G>A")	*2/*2	PASS	*2_*2	unique_match	*2/*2
HG03691	0.074	41.55	4	c("g.42126611C>G", "g.42127803C>T", "g.42127941G>A")	*1/*41	PASS	c("*1_*41", "*119_*2")	more_than_one_match	Amb
HG03692	0.074	38.85	6	c("g.42126611C>G", "g.42126611C>G", "g.42126611C>G", "g.42127941G>A", "g.42127941G>A", "g.42129754G>A", "g.42129754G>A", "g.42130692G>A", "g.42130692G>A", "exon9gc", "g.42126611C>G")	*2x2/*36+*10	PASS	*10_*2_*2_*36	unique_match	*2x2/*36+*10
HG03693	0.073	39.825	4	c("g.42126611C>G", "g.42126611C>G", "g.42127803C>T", "g.42127941G>A", "g.42127941G>A")	*2/*41	PASS	*2_*41	unique_match	*2/*41
HG03694	0.079	37.725	4	list()	*1/*1	PASS	*1_*1	unique_match	*1/*1
HG03695	0.073	38.5125	4	list()	*1/*1	PASS	*1_*1	unique_match	*1/*1
HG03696	0.075	40.725	4	list()	*1/*1	PASS	*1_*1	unique_match	*1/*1
HG03697	0.076	38.85	4	list()	*1/*1	PASS	*1_*1	unique_match	*1/*1
HG03698	0.076	39.675	4	c("g.42126611C>G", "g.42126611C>G", "g.42127941G>A", "g.42127941G>A")	*2/*2	PASS	*2_*2	unique_match	*2/*2
HG03699	0.072	41.25	4	c("g.42126611C>G", "g.42127941G>A")	*1/*2	PASS	c("*1_*2", "*34_*39")	pick_common_allele	Amb
HG03700	0.079	38.775	5	c("g.42126611C>G", "g.42126611C>G", "g.42127941G>A", "g.42127941G>A")	*1/*2x2	PASS	*1_*2_*2	unique_match	*1/*2x2
HG03701	0.075	40.35	4	c("g.42126611C>G", "g.42127941G>A")	*1/*2	PASS	c("*1_*2", "*34_*39")	pick_common_allele	Amb
HG03702	0.07	41.1	4	list()	*1/*1	PASS	*1_*1	unique_match	*1/*1
HG03703	0.081	35.1	4	c("g.42126611C>G", "g.42129754G>A", "g.42129827C>G", "g.42130692G>A")	*1/*99	PASS	*1_*99	unique_match	*1/*99
HG03704	0.073	39.1125	4	c("g.42126611C>G", "g.42129754G>A", "g.42129827C>G", "g.42130692G>A")	*1/*99	PASS	*1_*99	unique_match	*1/*99
HG03705	0.071	38.9625	4	list()	*1/*1	PASS	*1_*1	unique_match	*1/*1
HG03706	0.074	37.65	4	c("g.42126611C>G", "g.42128945C>T", "g.42129809T>C", "g.42129819G>T", "g.42130692G>A")	*1/*4	PASS	c("*1_*4", "*39_*4.009")	pick_common_allele	Amb
HG03707	0.076	38.85	4	c("g.42126611C>G", "g.42128945C>T", "g.42129809T>C", "g.42129819G>T", "g.42130692G>A")	*1/*4	PASS	c("*1_*4", "*39_*4.009")	pick_common_allele	Amb
HG03708	0.068	47.625	4	c("g.42126611C>G", "g.42126611C>G", "g.42127803C>T", "g.42127941G>A", "g.42127941G>A")	*2/*41	PASS	*2_*41	unique_match	*2/*41
HG03709	0.078	38.175	4	g.42126877G>A	NULL	NULL	list()	no_match	Amb
HG03710	0.071	40.65	4	c("g.42126611C>G", "g.42127941G>A")	*1/*2	PASS	c("*1_*2", "*34_*39")	pick_common_allele	Amb
HG03711	0.076	38.025	4	c("g.42126611C>G", "g.42126611C>G", "g.42127941G>A", "g.42128945C>T", "g.42129754G>A", "g.42130692G>A")	*2/*4	PASS	*2_*4.019	unique_match	*2/*4
HG03713	0.083	39.825	4	c("g.42126611C>G", "g.42128945C>T", "g.42129754G>A", "g.42130692G>A")	*1/*4	PASS	c("*1_*4.019", "*39_*4.027")	pick_common_allele	Amb
HG03714	0.071	39.9	4	c("g.42126611C>G", "g.42127941G>A")	*1/*2	PASS	c("*1_*2", "*34_*39")	pick_common_allele	Amb
HG03716	0.075	36.45	4	list()	*1/*1	PASS	*1_*1	unique_match	*1/*1
HG03717	0.074	41.625	4	c("g.42126611C>G", "g.42127941G>A")	*1/*2	PASS	c("*1_*2", "*34_*39")	pick_common_allele	Amb
HG03718	0.077	35.325	4	list()	*1/*1	PASS	*1_*1	unique_match	*1/*1
HG03719	0.075	39.525	4	c("g.42126611C>G", "g.42128945C>T", "g.42129754G>A", "g.42130692G>A", "g.42126752C>T")	*113/*4	PASS	*113_*4.019	unique_match	*113/*4
HG03720	0.075	38.175	3	c("g.42126611C>G", "g.42127941G>A")	*2/*5	PASS	*2	unique_match	*2/*5
HG03721	0.076	38.25	4	c("g.42126611C>G", "g.42127803C>T", "g.42127941G>A")	*1/*41	PASS	c("*1_*41", "*119_*2")	more_than_one_match	Amb
HG03722	0.075	39.525	3	c("g.42126611C>G", "g.42128945C>T", "g.42129754G>A", "g.42130692G>A")	*4/*5	PASS	*4.019	unique_match	*4/*5
HG03725	0.076	38.925	4	c("g.42128181A>T", "g.42128185C>T", "g.42126752C>T")	*113/*86	PASS	*113_*86	unique_match	*113/*86
HG03727	0.072	41.175	4	list()	*1/*1	PASS	*1_*1	unique_match	*1/*1
HG03729	0.074	39.225	4	c("g.42126611C>G", "g.42129754G>A", "g.42130692G>A")	*1/*10	PASS	*1_*10	unique_match	*1/*10
HG03730	0.078	36.675	4	c("g.42126611C>G", "g.42126611C>G", "g.42127803C>T", "g.42127941G>A", "g.42127941G>A")	*2/*41	PASS	*2_*41	unique_match	*2/*41
HG03731	0.078	37.05	4	c("g.42126611C>G", "g.42129754G>A", "g.42130692G>A")	*1/*10	PASS	*1_*10	unique_match	*1/*10
HG03732	0.076	38.025	4	c("g.42126611C>G", "g.42127803C>T", "g.42127941G>A")	*1/*41	PASS	c("*1_*41", "*119_*2")	more_than_one_match	Amb
HG03733	0.077	43.875	4	list()	*1/*1	PASS	*1_*1	unique_match	*1/*1
HG03736	0.077	34.65	4	c("g.42126611C>G", "g.42126611C>G", "g.42128945C>T", "g.42128945C>T", "g.42129809T>C", "g.42129809T>C", "g.42129819G>T", "g.42129819G>T", "g.42130692G>A", "g.42130692G>A")	*4/*4	PASS	*4_*4	unique_match	*4/*4
HG03738	0.072	39.525	4	c("g.42126611C>G", "g.42126611C>G", "g.42128945C>T", "g.42128945C>T", "g.42129754G>A", "g.42129754G>A", "g.42130692G>A", "g.42130692G>A")	*4/*4	PASS	*4.019_*4.019	unique_match	*4/*4
HG03740	0.074	37.575	5	c("g.42126611C>G", "g.42126611C>G", "g.42127941G>A", "g.42128945C>T", "g.42129809T>C", "g.42129819G>T", "g.42130692G>A", "g.42130692G>A")	*2/*68+*4	PASS	c("*4_*65", "*2_*4")	pick_common_allele	Amb
HG03741	0.072	40.95	4	c("g.42126611C>G", "g.42126611C>G", "g.42128945C>T", "g.42128945C>T", "g.42129754G>A", "g.42129754G>A", "g.42130692G>A", "g.42130692G>A")	*4/*4	PASS	*4.019_*4.019	unique_match	*4/*4
HG03742	0.072	41.175	4	c("g.42126611C>G", "g.42126611C>G", "g.42128945C>T", "g.42128945C>T", "g.42129754G>A", "g.42129754G>A", "g.42130692G>A", "g.42130692G>A")	*4/*4	PASS	*4.019_*4.019	unique_match	*4/*4
HG03743	0.074	39.3	4	c("g.42126611C>G", "g.42126611C>G", "g.42127803C>T", "g.42127941G>A", "g.42128945C>T", "g.42129754G>A", "g.42130692G>A")	*4/*41	PASS	*4.019_*41	unique_match	*4/*41
HG03744	0.078	39.525	5	c("g.42126611C>G", "g.42126611C>G", "g.42126611C>G", "g.42127941G>A", "g.42127941G>A", "g.42127941G>A")	*2/*2x2	PASS	*2_*2_*2	unique_match	*2/*2x2
HG03745	0.077	36.15	4	c("g.42126611C>G", "g.42127941G>A")	*1/*2	PASS	c("*1_*2", "*34_*39")	pick_common_allele	Amb
HG03746	0.072	39.9	4	list()	*1/*1	PASS	*1_*1	unique_match	*1/*1
HG03750	0.073	40.725	4	c("g.42126611C>G", "g.42126611C>G", "g.42127803C>T", "g.42127941G>A", "g.42128945C>T", "g.42129754G>A", "g.42130692G>A")	*4/*41	PASS	*4.019_*41	unique_match	*4/*41
HG03752	0.071	38.4	4	list()	*1/*1	PASS	*1_*1	unique_match	*1/*1
HG03753	0.076	39.15	4	c("g.42126611C>G", "g.42129754G>A", "g.42130692G>A")	*1/*10	PASS	*1_*10	unique_match	*1/*10
HG03754	0.081	39.75	4	c("g.42126611C>G", "g.42126611C>G", "g.42127803C>T", "g.42127941G>A", "g.42128945C>T", "g.42129809T>C", "g.42129819G>T", "g.42130692G>A")	*4/*41	PASS	*4_*41	unique_match	*4/*41
HG03755	0.078	34.425	4	c("g.42126611C>G", "g.42126611C>G", "g.42127803C>T", "g.42127941G>A", "g.42127941G>A")	*2/*41	PASS	*2_*41	unique_match	*2/*41
HG03756	0.071	38.55	4	c("g.42126611C>G", "g.42126611C>G", "g.42127941G>A", "g.42129754G>A", "g.42130692G>A")	*10/*2	PASS	*10_*2	unique_match	*10/*2
HG03757	0.081	34.95	4	list()	*1/*1	PASS	*1_*1	unique_match	*1/*1
HG03760	0.07	39.225	4	list()	*1/*1	PASS	*1_*1	unique_match	*1/*1
HG03761	0.076	40.275	4	c("g.42126611C>G", "g.42126611C>G", "g.42127803C>T", "g.42127803C>T", "g.42127941G>A", "g.42127941G>A")	*41/*41	PASS	*41_*41	unique_match	*41/*41
HG03762	0.08	37.05	5	c("g.42126611C>G", "g.42129754G>A", "g.42129754G>A", "g.42130692G>A", "g.42130692G>A", "exon9gc", "g.42126611C>G")	*1/*36+*10	PASS	*1_*10_*36	unique_match	*1/*36+*10
HG03763	0.075	38.475	4	c("g.42126611C>G", "g.42127803C>T", "g.42127941G>A")	*1/*41	PASS	c("*1_*41", "*119_*2")	more_than_one_match	Amb
HG03765	0.076	39.225	4	c("g.42126611C>G", "g.42127941G>A", "g.42130761C>T")	*1/*35	PASS	*1_*35	unique_match	*1/*35
HG03767	0.073	35.7	4	list()	*1/*1	PASS	*1_*1	unique_match	*1/*1
HG03770	0.076	37.125	4	c("g.42126611C>G", "g.42126611C>G", "g.42127803C>T", "g.42127941G>A", "g.42128945C>T", "g.42129809T>C", "g.42129819G>T", "g.42130692G>A")	*4/*41	PASS	*4_*41	unique_match	*4/*41
HG03771	0.074	39.075	4	list()	*1/*1	PASS	*1_*1	unique_match	*1/*1
HG03772	0.075	37.35	4	c("g.42126611C>G", "g.42126611C>G", "g.42127941G>A", "g.42128945C>T", "g.42129809T>C", "g.42129819G>T", "g.42130692G>A")	*2/*4	PASS	*2_*4	unique_match	*2/*4
HG03773	0.068	48.6	NULL	NULL	NULL	NULL	NULL	NULL	Amb
HG03774	0.074	39.075	4	c("g.42126611C>G", "g.42127941G>A", "g.42128181A>T", "g.42128185C>T")	*2/*86	PASS	*2_*86	unique_match	*2/*86
HG03775	0.078	39.075	4	c("g.42126611C>G", "g.42129754G>A", "g.42130692G>A")	*1/*10	PASS	*1_*10	unique_match	*1/*10
HG03777	0.077	39.15	4	c("g.42126611C>G", "g.42126611C>G", "g.42127941G>A", "g.42127941G>A")	*2/*2	PASS	*2_*2	unique_match	*2/*2
HG03778	0.071	46.05	4	list()	*1/*1	PASS	*1_*1	unique_match	*1/*1
HG03779	0.073	39.075	4	c("g.42126611C>G", "g.42129754G>A", "g.42130692G>A")	*1/*10	PASS	*1_*10	unique_match	*1/*10
HG03780	0.076	37.125	4	g.42126605G>A	*1/*112	PASS	*1_*112	unique_match	*1/*112
HG03781	0.077	38.325	4	c("g.42126611C>G", "g.42126611C>G", "g.42127941G>A", "g.42129754G>A", "g.42129827C>G", "g.42130692G>A")	*2/*99	PASS	*2_*99	unique_match	*2/*99
HG03782	0.077	35.55	4	list()	*1/*1	PASS	*1_*1	unique_match	*1/*1
HG03784	0.075	39.9	4	c("g.42126611C>G", "g.42127941G>A")	*1/*2	PASS	c("*1_*2", "*34_*39")	pick_common_allele	Amb
HG03785	0.072	37.125	4	g.42126752C>T	*1/*113	PASS	*1_*113	unique_match	*1/*113
HG03786	0.072	40.65	4	c("g.42126611C>G", "g.42126611C>G", "g.42127803C>T", "g.42127941G>A", "g.42127941G>A")	*2/*41	PASS	*2_*41	unique_match	*2/*41
HG03787	0.075	37.425	4	list()	*1/*1	PASS	*1_*1	unique_match	*1/*1
HG03788	0.076	39.6	4	c("g.42126611C>G", "g.42128945C>T", "g.42129809T>C", "g.42129819G>T", "g.42130692G>A")	*1/*4	PASS	c("*1_*4", "*39_*4.009")	pick_common_allele	Amb
HG03789	0.075	40.2	4	c("g.42126611C>G", "g.42127941G>A")	*1/*2	PASS	c("*1_*2", "*34_*39")	pick_common_allele	Amb
HG03790	0.073	38.7	4	c("g.42126611C>G", "g.42128945C>T", "g.42129754G>A", "g.42130692G>A")	*1/*4	PASS	c("*1_*4.019", "*39_*4.027")	pick_common_allele	Amb
HG03792	0.075	39.3	4	c("g.42126611C>G", "g.42126611C>G", "g.42127941G>A", "g.42129754G>A", "g.42130692G>A")	*10/*2	PASS	*10_*2	unique_match	*10/*2
HG03793	0.077	35.925	5	c("g.42126611C>G", "g.42126611C>G", "g.42127803C>T", "g.42127941G>A", "g.42129754G>A", "g.42129754G>A", "g.42130692G>A", "g.42130692G>A", "exon9gc", "g.42126611C>G")	*41/*36+*10	PASS	*10_*36_*41	unique_match	*41/*36+*10
HG03794	0.075	39.075	4	c("g.42126611C>G", "g.42128945C>T", "g.42129809T>C", "g.42129819G>T", "g.42130692G>A")	*1/*4	PASS	c("*1_*4", "*39_*4.009")	pick_common_allele	Amb
HG03795	0.077	39.75	5	c("g.42126611C>G", "g.42126611C>G", "g.42128945C>T", "g.42129754G>A", "g.42129754G>A", "g.42129809T>C", "g.42129819G>T", "g.42130692G>A", "g.42130692G>A", "g.42130692G>A", "exon9gc", "g.42126611C>G")	*4/*36+*10	PASS	c("*10_*36_*4", "*10_*10_*4.013")	more_than_one_match	Amb
HG03796	0.081	37.5	5	c("g.42126611C>G", "g.42129754G>A", "g.42130692G>A")	*1x2/*10	PASS	*1_*1_*10	unique_match	*1x2/*10
HG03797	0.073	39.675	5	c("g.42126611C>G", "g.42127941G>A")	*1x2/*2	PASS	*1_*1_*2	unique_match	*1x2/*2
HG03798	0.074	39.825	4	c("g.42126611C>G", "g.42126611C>G", "g.42127941G>A", "g.42129754G>A", "g.42130692G>A")	*10/*2	PASS	*10_*2	unique_match	*10/*2
HG03799	0.076	38.25	4	c("g.42126611C>G", "g.42126611C>G", "g.42128945C>T", "g.42129754G>A", "g.42129809T>C", "g.42129819G>T", "g.42130692G>A", "g.42130692G>A")	*10/*4	PASS	*10_*4	unique_match	*10/*4
HG03800	0.076	38.625	4	c("g.42126611C>G", "g.42127941G>A")	*1/*2	PASS	c("*1_*2", "*34_*39")	pick_common_allele	Amb
HG03801	0.076	38.1	4	c("g.42126611C>G", "g.42128945C>T", "g.42129809T>C", "g.42129819G>T", "g.42130692G>A")	*1/*4	PASS	c("*1_*4", "*39_*4.009")	pick_common_allele	Amb
HG03802	0.074	39.975	4	c("g.42126611C>G", "g.42129754G>A", "g.42130692G>A")	*1/*10	PASS	*1_*10	unique_match	*1/*10
HG03803	0.074	34.125	3	c("g.42126611C>G", "g.42127941G>A")	*13/*1	PASS	c("*1_*2", "*34_*39")	pick_common_allele	Amb
HG03804	0.081	36.6	4	c("g.42126611C>G", "g.42129754G>A", "g.42130692G>A")	*1/*10	PASS	*1_*10	unique_match	*1/*10
HG03805	0.072	42.15	5	c("g.42126611C>G", "g.42129754G>A", "g.42129754G>A", "g.42130692G>A", "g.42130692G>A", "exon9gc", "g.42126611C>G")	*1/*36+*10	PASS	*1_*10_*36	unique_match	*1/*36+*10
HG03806	0.071	41.325	4	list()	*1/*1	PASS	*1_*1	unique_match	*1/*1
HG03807	0.078	35.25	4	list()	*1/*1	PASS	*1_*1	unique_match	*1/*1
HG03808	0.076	37.575	3	c("g.42126611C>G", "g.42128945C>T", "g.42129809T>C", "g.42129819G>T", "g.42130692G>A")	*4/*5	PASS	*4	unique_match	*4/*5
HG03809	0.071	40.8	5	c("g.42126611C>G", "g.42126611C>G", "g.42127941G>A", "g.42129754G>A", "g.42129754G>A", "g.42130692G>A", "g.42130692G>A", "exon9gc", "g.42126611C>G")	*2/*36+*10	PASS	*10_*2_*36	unique_match	*2/*36+*10
HG03812	0.076	37.05	4	c("g.42126611C>G", "g.42128945C>T", "g.42129809T>C", "g.42129819G>T", "g.42130692G>A")	*1/*4	PASS	c("*1_*4", "*39_*4.009")	pick_common_allele	Amb
HG03814	0.076	35.25	4	c("g.42126611C>G", "g.42126611C>G", "g.42127941G>A", "g.42129754G>A", "g.42130692G>A")	*10/*2	PASS	*10_*2	unique_match	*10/*2
HG03815	0.072	42.75	5	c("g.42126611C>G", "g.42129754G>A", "g.42129754G>A", "g.42130692G>A", "g.42130692G>A", "exon9gc", "g.42126611C>G")	*1/*36+*10	PASS	*1_*10_*36	unique_match	*1/*36+*10
HG03816	0.08	35.25	5	c("g.42126611C>G", "g.42126611C>G", "g.42129754G>A", "g.42129754G>A", "g.42129754G>A", "g.42130692G>A", "g.42130692G>A", "g.42130692G>A", "exon9gc", "g.42126611C>G")	*10/*36+*10	PASS	*10_*10_*36	unique_match	*10/*36+*10
HG03817	0.07	40.725	4	c("g.42126611C>G", "g.42127803C>T", "g.42127941G>A")	*1/*41	PASS	c("*1_*41", "*119_*2")	more_than_one_match	Amb
HG03821	0.072	39.6	4	c("g.42126611C>G", "g.42126611C>G", "g.42127803C>T", "g.42127941G>A", "g.42127941G>A")	*2/*41	PASS	*2_*41	unique_match	*2/*41
HG03823	0.075	38.4	4	c("g.42126611C>G", "g.42126611C>G", "g.42128945C>T", "g.42129754G>A", "g.42129809T>C", "g.42129819G>T", "g.42130692G>A", "g.42130692G>A")	*10/*4	PASS	*10_*4	unique_match	*10/*4
HG03824	0.076	35.925	4	c("g.42126611C>G", "g.42126611C>G", "g.42127941G>A", "g.42129754G>A", "g.42130692G>A")	*10/*2	PASS	*10_*2	unique_match	*10/*2
HG03825	0.075	38.55	4	c("g.42126611C>G", "g.42126611C>G", "g.42127941G>A", "g.42128945C>T", "g.42129809T>C", "g.42129819G>T", "g.42130692G>A")	*2/*4	PASS	*2_*4	unique_match	*2/*4
HG03826	0.077	35.7	4	c("g.42126611C>G", "g.42127941G>A")	*1/*2	PASS	c("*1_*2", "*34_*39")	pick_common_allele	Amb
HG03829	0.076	37.8	4	c("g.42126611C>G", "g.42127941G>A")	*1/*2	PASS	c("*1_*2", "*34_*39")	pick_common_allele	Amb
HG03830	0.073	35.25	5	c("g.42126611C>G", "g.42129754G>A", "g.42129754G>A", "g.42130692G>A", "g.42130692G>A", "exon9gc", "g.42126611C>G")	*1/*36+*10	PASS	*1_*10_*36	unique_match	*1/*36+*10
HG03831	0.076	38.25	4	list()	*1/*1	PASS	*1_*1	unique_match	*1/*1
HG03832	0.08	35.7	4	list()	*1/*1	PASS	*1_*1	unique_match	*1/*1
HG03833	0.073	39.6	4	c("g.42126611C>G", "g.42128945C>T", "g.42129809T>C", "g.42129819G>T", "g.42130692G>A")	*1/*4	PASS	c("*1_*4", "*39_*4.009")	pick_common_allele	Amb
HG03834	0.076	37.725	5	c("g.42126611C>G", "g.42128945C>T", "g.42129809T>C", "g.42129819G>T", "g.42130692G>A")	*1x2/*4	PASS	*1_*1_*4	unique_match	*1x2/*4
HG03836	0.074	39.45	4	list()	*1/*1	PASS	*1_*1	unique_match	*1/*1
HG03837	0.073	39.525	4	c("g.42126611C>G", "g.42126611C>G", "g.42129754G>A", "g.42129754G>A", "g.42130692G>A", "g.42130692G>A")	*10/*10	PASS	*10_*10	unique_match	*10/*10
HG03838	0.071	39.075	4	list()	*1/*1	PASS	*1_*1	unique_match	*1/*1
HG03844	0.076	36.9	4	c("g.42126611C>G", "g.42126611C>G", "g.42127803C>T", "g.42127941G>A", "g.42127941G>A")	*2/*41	PASS	*2_*41	unique_match	*2/*41
HG03846	0.075	39	4	list()	*1/*1	PASS	*1_*1	unique_match	*1/*1
HG03848	0.076	38.175	5	c("g.42126611C>G", "g.42126611C>G", "g.42127941G>A", "g.42128945C>T", "g.42129809T>C", "g.42129819G>T", "g.42130692G>A", "g.42130692G>A")	*2/*68+*4	PASS	c("*4_*65", "*2_*4")	pick_common_allele	Amb
HG03849	0.076	39.45	3	c("g.42126611C>G", "g.42127941G>A")	*2/*5	PASS	*2	unique_match	*2/*5
HG03850	0.074	39.225	4	c("g.42126611C>G", "g.42126611C>G", "g.42127941G>A", "g.42127941G>A")	*2/*2	PASS	*2_*2	unique_match	*2/*2
HG03851	0.074	39.75	4	c("g.42126611C>G", "g.42127941G>A")	*1/*2	PASS	c("*1_*2", "*34_*39")	pick_common_allele	Amb
HG03854	0.072	41.475	3	c("g.42126611C>G", "g.42127803C>T", "g.42127941G>A")	*41/*5	PASS	*41	unique_match	*41/*5
HG03856	0.078	34.575	4	c("g.42126611C>G", "g.42127803C>T", "g.42127941G>A")	*1/*41	PASS	c("*1_*41", "*119_*2")	more_than_one_match	Amb
HG03857	0.077	37.3125	3	list()	*1/*5	PASS	*1	unique_match	*1/*5
HG03858	0.078	37.65	4	c("g.42126611C>G", "g.42129754G>A", "g.42130692G>A", "g.42130715C>T")	*10/*43	PASS	*10_*43	unique_match	*10/*43
HG03861	0.075	37.65	4	c("g.42126611C>G", "g.42126611C>G", "g.42127803C>T", "g.42127941G>A", "g.42127941G>A")	*2/*41	PASS	*2_*41	unique_match	*2/*41
HG03862	0.077	37.5	4	c("g.42126611C>G", "g.42127941G>A", "g.42130715C>T")	*2/*43	PASS	*2_*43	unique_match	*2/*43
HG03863	0.073	36.45	5	c("g.42126611C>G", "g.42126611C>G", "g.42128945C>T", "g.42128945C>T", "g.42129809T>C", "g.42129809T>C", "g.42129819G>T", "g.42129819G>T", "g.42130692G>A", "g.42130692G>A", "g.42130692G>A")	*4/*68+*4	PASS	*4_*4	unique_match	*4/*68+*4
HG03864	0.073	41.25	4	c("g.42126611C>G", "g.42126611C>G", "g.42127941G>A", "g.42128945C>T", "g.42129809T>C", "g.42129819G>T", "g.42130692G>A")	*2/*4	PASS	*2_*4	unique_match	*2/*4
HG03866	0.073	37.65	4	c("g.42126611C>G", "g.42127941G>A", "g.42128181A>T", "g.42128185C>T")	*2/*86	PASS	*2_*86	unique_match	*2/*86
HG03867	0.075	37.725	4	c("g.42126611C>G", "g.42129754G>A", "g.42130692G>A")	*1/*10	PASS	*1_*10	unique_match	*1/*10
HG03868	0.073	41.025	4	c("g.42126611C>G", "g.42126611C>G", "g.42127803C>T", "g.42127941G>A", "g.42127941G>A")	*2/*41	PASS	*2_*41	unique_match	*2/*41
HG03869	0.076	40.05	4	c("g.42126611C>G", "g.42127941G>A")	*1/*2	PASS	c("*1_*2", "*34_*39")	pick_common_allele	Amb
HG03870	0.08	34.425	4	c("g.42126611C>G", "g.42126611C>G", "g.42127803C>T", "g.42127803C>T", "g.42127941G>A", "g.42127941G>A")	*41/*41	PASS	*41_*41	unique_match	*41/*41
HG03871	0.073	40.35	4	c("g.42126611C>G", "g.42126611C>G", "g.42127941G>A", "g.42127941G>A", "g.42130761C>T")	*2/*35	PASS	*2_*35	unique_match	*2/*35
HG03872	0.072	38.85	4	c("g.42126611C>G", "g.42126611C>G", "g.42127941G>A", "g.42127941G>A")	*2/*2	PASS	*2_*2	unique_match	*2/*2
HG03873	0.076	38.1	4	c("g.42126611C>G", "g.42127941G>A", "g.42128181A>T", "g.42128185C>T")	*2/*86	PASS	*2_*86	unique_match	*2/*86
HG03874	0.071	40.125	5	c("g.42126611C>G", "g.42126611C>G", "g.42127803C>T", "g.42127941G>A", "g.42129754G>A", "g.42129754G>A", "g.42130692G>A", "g.42130692G>A", "exon9gc", "g.42126611C>G")	*41/*36+*10	PASS	*10_*36_*41	unique_match	*41/*36+*10
HG03875	0.064	45.975	4	c("g.42126611C>G", "g.42127941G>A")	*1/*2	PASS	c("*1_*2", "*34_*39")	pick_common_allele	Amb
HG03882	0.076	37.5	4	g.42126605G>A	*1/*112	PASS	*1_*112	unique_match	*1/*112
HG03884	0.077	36.3	4	c("g.42126611C>G", "g.42128181A>T", "g.42128185C>T", "g.42128945C>T", "g.42129809T>C", "g.42129819G>T", "g.42130692G>A")	*4/*86	PASS	*4_*86	unique_match	*4/*86
HG03885	0.073	38.55	4	list()	*1/*1	PASS	*1_*1	unique_match	*1/*1
HG03886	0.081	36.9	4	list()	*1/*1	PASS	*1_*1	unique_match	*1/*1
HG03887	0.076	36.825	4	c("g.42126611C>G", "g.42127941G>A")	*1/*2	PASS	c("*1_*2", "*34_*39")	pick_common_allele	Amb
HG03888	0.075	37.875	4	c("g.42126611C>G", "g.42126611C>G", "g.42127803C>T", "g.42127941G>A", "g.42127941G>A")	*2/*41	PASS	*2_*41	unique_match	*2/*41
HG03890	0.071	41.625	4	c("g.42126611C>G", "g.42126611C>G", "g.42128945C>T", "g.42129809T>C", "g.42129819G>T", "g.42130692G>A")	*39/*4	PASS	*39_*4	unique_match	*39/*4
HG03894	0.074	39	4	c("g.42126611C>G", "g.42127941G>A")	*1/*2	PASS	c("*1_*2", "*34_*39")	pick_common_allele	Amb
HG03895	0.076	37.2	4	c("g.42126611C>G", "g.42127941G>A")	*1/*2	PASS	c("*1_*2", "*34_*39")	pick_common_allele	Amb
HG03896	0.076	36.675	5	c("g.42126611C>G", "g.42126611C>G", "g.42127941G>A", "g.42127941G>A")	*1/*2x2	PASS	*1_*2_*2	unique_match	*1/*2x2
HG03897	0.073	44.325	4	c("g.42126611C>G", "g.42127803C>T", "g.42127941G>A")	*1/*41	PASS	c("*1_*41", "*119_*2")	more_than_one_match	Amb
HG03898	0.072	44.25	4	c("g.42126611C>G", "g.42126611C>G", "g.42127803C>T", "g.42127941G>A", "g.42127941G>A", "g.42129174C>A")	NULL	NULL	list()	no_match	Amb
HG03899	0.078	39.75	4	list()	*1/*1	PASS	*1_*1	unique_match	*1/*1
HG03900	0.077	38.475	4	c("g.42126611C>G", "g.42127941G>A")	*1/*2	PASS	c("*1_*2", "*34_*39")	pick_common_allele	Amb
HG03902	0.067	49.425	4	c("g.42128181A>T", "g.42128185C>T")	*1/*86	PASS	*1_*86	unique_match	*1/*86
HG03904	0.073	38.25	6	c("g.42126611C>G", "g.42128945C>T", "g.42129809T>C", "g.42129819G>T", "g.42130692G>A", "g.42130692G>A", "g.42130692G>A")	*1/*68+*68+*4	PASS	*1_*4	unique_match	*1/*68+*68+*4
HG03905	0.076	36.225	4	list()	*1/*1	PASS	*1_*1	unique_match	*1/*1
HG03906	0.074	39.45	4	list()	*1/*1	PASS	*1_*1	unique_match	*1/*1
HG03907	0.073	39.525	5	c("g.42126611C>G", "g.42126611C>G", "g.42127941G>A", "g.42129754G>A", "g.42129754G>A", "g.42130692G>A", "g.42130692G>A", "exon9gc", "g.42126611C>G")	*2/*36+*10	PASS	*10_*2_*36	unique_match	*2/*36+*10
HG03908	0.069	46.725	3	c("g.42126611C>G", "g.42128945C>T", "g.42129754G>A", "g.42130692G>A")	*4/*5	PASS	*4.019	unique_match	*4/*5
HG03909	0.077	36.525	4	c("g.42126611C>G", "g.42126611C>G", "g.42127941G>A", "g.42128945C>T", "g.42129754G>A", "g.42130692G>A")	*2/*4	PASS	*2_*4.019	unique_match	*2/*4
HG03910	0.075	40.275	4	list()	*1/*1	PASS	*1_*1	unique_match	*1/*1
HG03911	0.072	39.1125	5	c("g.42126611C>G", "g.42126611C>G", "g.42128945C>T", "g.42128945C>T", "g.42129809T>C", "g.42129809T>C", "g.42129819G>T", "g.42129819G>T", "g.42130692G>A", "g.42130692G>A", "g.42130692G>A")	*4/*68+*4	PASS	*4_*4	unique_match	*4/*68+*4
HG03913	0.075	39.525	4	c("g.42126611C>G", "g.42126611C>G", "g.42128945C>T", "g.42129754G>A", "g.42129754G>A", "g.42130692G>A", "g.42130692G>A")	*10/*4	PASS	*10_*4.019	unique_match	*10/*4
HG03914	0.077	35.25	4	c("g.42126611C>G", "g.42126611C>G", "g.42127941G>A", "g.42128945C>T", "g.42129809T>C", "g.42129819G>T", "g.42130692G>A")	*2/*4	PASS	*2_*4	unique_match	*2/*4
HG03915	0.081	35.85	4	c("g.42126611C>G", "g.42126611C>G", "g.42127941G>A", "g.42128945C>T", "g.42129754G>A", "g.42130692G>A")	*2/*4	PASS	*2_*4.019	unique_match	*2/*4
HG03916	0.074	39.825	4	g.42130715C>T	*1/*43	PASS	*1_*43	unique_match	*1/*43
HG03917	0.069	43.425	4	g.42130715C>T	*1/*43	PASS	*1_*43	unique_match	*1/*43
HG03919	0.074	44.625	4	list()	*1/*1	PASS	*1_*1	unique_match	*1/*1
HG03920	0.078	35.475	4	c("g.42126611C>G", "g.42127941G>A", "g.42128181A>T", "g.42128185C>T", "g.42130761C>T")	*35/*86	PASS	*35_*86	unique_match	*35/*86
[truncated: 1,216 more rows]
