# Supplementary material for: Star allele search: a pharmacogenetic annotation database and user-friendly search tool of publicly available 1000 Genomes Project biospecimens
Source: BMC Genomics. 2024 Jan 26;25:116. doi: 10.1186/s12864-024-09994-6 (PMC10811916; doi:10.1186/s12864-024-09994-6)
Supplement: Supplementary file 4 — Additional file 4: Table S4. Diplotype Frequencies. [file 12864_2024_9994_MOESM4_ESM.xlsx]

## Sheet: TableS4
Pharmacogene	Diplotype	Diplotype Frequency			Table S4. Diplotype Frequencies.
CYP2A13	*1|*1	0.811368
CYP2A13	*1|*2	0.116177
CYP2A13	*1|*6	0.00062461
CYP2A13	*1|*7	0.0065584
CYP2A13	*1|*8	0.0381012
CYP2A13	*2|*2	0.0131168
CYP2A13	*2|*8	0.00780762
CYP2A13	*6|*8	0.000312305
CYP2A13	*7|*7	0.000312305
CYP2A13	*8|*8	0.00218613
CYP2A6	*1|*1	0.570269
CYP2A6	*1|*11	0.00156152
CYP2A6	*1|*13	0.00062461
CYP2A6	*1|*14	0.0221736
CYP2A6	*1|*15	0.00218613
CYP2A6	*1|*17	0.0465334
CYP2A6	*1|*18	0.0103061
CYP2A6	*1|*2	0.0178014
CYP2A6	*1|*21	0.00749531
CYP2A6	*1|*25	0.00343535
CYP2A6	*1|*26	0.00249844
CYP2A6	*1|*31	0.00405996
CYP2A6	*1|*9	0.15178
CYP2A6	*11|*9	0.000312305
CYP2A6	*14|*14	0.00062461
CYP2A6	*14|*18	0.000312305
CYP2A6	*14|*21	0.00062461
CYP2A6	*14|*9	0.00218613
CYP2A6	*15|*15	0.000312305
CYP2A6	*15|*9	0.000312305
CYP2A6	*17|*17	0.00562149
CYP2A6	*17|*18	0.000312305
CYP2A6	*17|*25	0.000312305
CYP2A6	*17|*26	0.000312305
CYP2A6	*17|*31	0.000312305
CYP2A6	*17|*9	0.00437227
CYP2A6	*18|*18	0.000312305
CYP2A6	*18|*9	0.00187383
CYP2A6	*2|*9	0.00062461
CYP2A6	*21|*9	0.00062461
CYP2A6	*25|*9	0.000936914
CYP2A6	*26|*31	0.000312305
CYP2A6	*26|*9	0.000312305
CYP2A6	*9|*9	0.0315428
CYP2B6	*1|*1	0.298563
CYP2B6	*1|*10	0.00437227
CYP2B6	*1|*11	0.00124922
CYP2B6	*1|*15	0.00124922
CYP2B6	*1|*18	0.0187383
CYP2B6	*1|*2	0.0430981
CYP2B6	*1|*22	0.0109307
CYP2B6	*1|*23	0.00062461
CYP2B6	*1|*9	0.309182
CYP2B6	*10|*10	0.000312305
CYP2B6	*10|*15	0.000312305
CYP2B6	*10|*2	0.00062461
CYP2B6	*10|*22	0.000312305
CYP2B6	*10|*9	0.00187383
CYP2B6	*11|*18	0.000312305
CYP2B6	*11|*9	0.000312305
CYP2B6	*15|*9	0.000936914
CYP2B6	*18|*18	0.00343535
CYP2B6	*18|*2	0.00124922
CYP2B6	*18|*22	0.00124922
CYP2B6	*18|*9	0.0174891
CYP2B6	*2|*2	0.00281074
CYP2B6	*2|*22	0.00062461
CYP2B6	*2|*9	0.0206121
CYP2B6	*22|*22	0.000936914
CYP2B6	*22|*27	0.000312305
CYP2B6	*22|*3	0.000312305
CYP2B6	*22|*9	0.0103061
CYP2B6	*33|*9	0.00062461
CYP2B6	*9|*9	0.108682
CYP2C19	*1|*1	0.302623
CYP2C19	*1|*10	0.00062461
CYP2C19	*1|*13	0.00718301
CYP2C19	*1|*15	0.00218613
CYP2C19	*1|*17	0.169269
CYP2C19	*1|*2	0.217364
CYP2C19	*1|*3	0.0109307
CYP2C19	*1|*34	0.000936914
CYP2C19	*1|*35	0.00780762
CYP2C19	*1|*38	0.0455965
CYP2C19	*1|*39	0.00374766
CYP2C19	*1|*4	0.00156152
CYP2C19	*1|*8	0.00124922
CYP2C19	*1|*9	0.00343535
CYP2C19	*11|*2	0.000312305
CYP2C19	*13|*17	0.00249844
CYP2C19	*13|*2	0.00124922
CYP2C19	*13|*35	0.00062461
CYP2C19	*13|*9	0.000312305
CYP2C19	*15|*17	0.00124922
CYP2C19	*15|*2	0.000936914
CYP2C19	*17|*17	0.0315428
CYP2C19	*17|*2	0.0571518
CYP2C19	*17|*3	0.00249844
CYP2C19	*17|*34	0.000936914
CYP2C19	*17|*35	0.00437227
CYP2C19	*17|*38	0.0137414
CYP2C19	*17|*39	0.000312305
CYP2C19	*17|*8	0.000936914
CYP2C19	*17|*9	0.00124922
CYP2C19	*2|*2	0.0559026
CYP2C19	*2|*3	0.0103061
CYP2C19	*2|*34	0.00187383
CYP2C19	*2|*35	0.00218613
CYP2C19	*2|*38	0.0243598
CYP2C19	*2|*39	0.000936914
CYP2C19	*2|*9	0.00062461
CYP2C19	*22|*3	0.000312305
CYP2C19	*3|*3	0.000312305
CYP2C19	*3|*38	0.00156152
CYP2C19	*34|*38	0.000936914
CYP2C19	*35|*35	0.000312305
CYP2C19	*38|*38	0.00249844
CYP2C19	*9|*9	0.000312305
CYP2C8	*1|*1	0.761399
CYP2C8	*1|*11	0.00124922
CYP2C8	*1|*14	0.00062461
CYP2C8	*1|*15	0.00468457
CYP2C8	*1|*16	0.00187383
CYP2C8	*1|*17	0.00374766
CYP2C8	*1|*18	0.000312305
CYP2C8	*1|*2	0.0877577
CYP2C8	*1|*3	0.07995
CYP2C8	*1|*4	0.0306059
CYP2C8	*1|*6	0.00218613
CYP2C8	*15|*2	0.000312305
CYP2C8	*15|*3	0.000312305
CYP2C8	*15|*4	0.000312305
CYP2C8	*17|*2	0.000312305
CYP2C8	*18|*3	0.000312305
CYP2C8	*2|*2	0.0128045
CYP2C8	*2|*3	0.00156152
CYP2C8	*2|*4	0.000312305
CYP2C8	*3|*3	0.00530918
CYP2C8	*3|*4	0.00249844
CYP2C8	*4|*4	0.000936914
CYP2C9	*1|*1	0.720487
CYP2C9	*1|*11	0.0115553
CYP2C9	*1|*12	0.00124922
CYP2C9	*1|*13	0.000936914
CYP2C9	*1|*14	0.00593379
CYP2C9	*1|*2	0.07995
CYP2C9	*1|*29	0.000936914
CYP2C9	*1|*3	0.0771393
CYP2C9	*1|*31	0.00062461
CYP2C9	*1|*44	0.000312305
CYP2C9	*1|*5	0.0065584
CYP2C9	*1|*61	0.000312305
CYP2C9	*1|*66	0.00124922
CYP2C9	*1|*8	0.0246721
CYP2C9	*1|*9	0.0371643
CYP2C9	*11|*11	0.000312305
CYP2C9	*11|*2	0.000312305
CYP2C9	*11|*5	0.00062461
CYP2C9	*11|*8	0.000312305
CYP2C9	*11|*9	0.00187383
CYP2C9	*14|*3	0.00156152
CYP2C9	*2|*2	0.00530918
CYP2C9	*2|*3	0.00718301
CYP2C9	*2|*61	0.000312305
CYP2C9	*2|*8	0.000312305
CYP2C9	*2|*9	0.00062461
CYP2C9	*29|*3	0.000312305
CYP2C9	*3|*3	0.00249844
CYP2C9	*3|*5	0.000312305
CYP2C9	*5|*8	0.00124922
CYP2C9	*8|*8	0.000936914
CYP2C9	*8|*9	0.00281074
CYP2C9	*9|*9	0.00218613
CYP3A4	*1|*1	0.373204
CYP3A4	*1|*10	0.00218613
CYP3A4	*1|*12	0.000312305
CYP3A4	*1|*15	0.00124922
CYP3A4	*1|*16	0.00124922
CYP3A4	*1|*18	0.00218613
CYP3A4	*1|*19	0.000312305
CYP3A4	*1|*2	0.00062461
CYP3A4	*1|*22	0.0196752
CYP3A4	*1|*28	0.000936914
CYP3A4	*1|*3	0.00156152
CYP3A4	*1|*35	0.00062461
CYP3A4	*1|*36	0.306059
CYP3A4	*1|*37	0.00249844
CYP3A4	*1|*4	0.000936914
CYP3A4	*1|*5	0.00062461
CYP3A4	*1|*7	0.00062461
CYP3A4	*10|*22	0.000312305
CYP3A4	*10|*36	0.000312305
CYP3A4	*12|*36	0.00124922
CYP3A4	*15|*15	0.000936914
CYP3A4	*15|*36	0.00874453
CYP3A4	*18|*36	0.00156152
CYP3A4	*19|*36	0.00062461
CYP3A4	*22|*22	0.000312305
CYP3A4	*22|*36	0.00499688
CYP3A4	*23|*36	0.00218613
CYP3A4	*3|*36	0.000312305
CYP3A4	*36|*36	0.256402
CYP3A4	*36|*37	0.000312305
CYP3A4	*36|*4	0.00156152
CYP3A5	*1|*1	0.131168
CYP3A5	*1|*3	0.266708
CYP3A5	*1|*6	0.0459088
CYP3A5	*1|*7	0.0352904
CYP3A5	*3|*3	0.46471
CYP3A5	*3|*6	0.0224859
CYP3A5	*3|*7	0.0121799
CYP3A5	*6|*6	0.00718301
CYP3A5	*6|*7	0.0103061
CYP3A5	*7|*7	0.00405996
CYP4F2	*1|*1	0.518426
CYP4F2	*1|*2	0.0821362
CYP4F2	*1|*3	0.169582
CYP4F2	*2|*2	0.0109307
CYP4F2	*2|*3	0.00468457
CYP4F2	*3|*3	0.0284197
NUDT15	*1|*1	0.921611
NUDT15	*1|*15	0.00062461
NUDT15	*1|*3	0.0652717
NUDT15	*1|*4	0.00281074
NUDT15	*3|*3	0.00437227
SLCO1B1	*1|*1	0.163023
SLCO1B1	*1|*14	0.0555903
SLCO1B1	*1|*15	0.0618364
SLCO1B1	*1|*16	0.000312305
SLCO1B1	*1|*19	0.000312305
SLCO1B1	*1|*20	0.021549
SLCO1B1	*1|*24	0.000312305
SLCO1B1	*1|*27	0.0065584
SLCO1B1	*1|*28	0.000312305
SLCO1B1	*1|*30	0.00062461
SLCO1B1	*1|*31	0.00499688
SLCO1B1	*1|*37	0.206433
SLCO1B1	*1|*41	0.00374766
SLCO1B1	*1|*43	0.00281074
SLCO1B1	*1|*45	0.00062461
SLCO1B1	*1|*46	0.000312305
SLCO1B1	*1|*5	0.00905684
SLCO1B1	*1|*9	0.000312305
SLCO1B1	*14|*14	0.0065584
SLCO1B1	*14|*15	0.0128045
SLCO1B1	*14|*20	0.00437227
SLCO1B1	*14|*27	0.000312305
SLCO1B1	*14|*31	0.000936914
SLCO1B1	*14|*37	0.0190506
SLCO1B1	*14|*41	0.00062461
SLCO1B1	*14|*43	0.000312305
SLCO1B1	*14|*46	0.00062461
SLCO1B1	*14|*5	0.00187383
SLCO1B1	*15|*15	0.0065584
SLCO1B1	*15|*19	0.000312305
SLCO1B1	*15|*20	0.00562149
SLCO1B1	*15|*27	0.000312305
SLCO1B1	*15|*29	0.000312305
SLCO1B1	*15|*30	0.000312305
SLCO1B1	*15|*31	0.000936914
SLCO1B1	*15|*37	0.0434104
SLCO1B1	*15|*39	0.000312305
SLCO1B1	*15|*41	0.000312305
SLCO1B1	*15|*43	0.000312305
SLCO1B1	*15|*45	0.000312305
SLCO1B1	*15|*46	0.000936914
SLCO1B1	*15|*47	0.00062461
SLCO1B1	*15|*5	0.00218613
SLCO1B1	*16|*37	0.000936914
SLCO1B1	*19|*37	0.000312305
SLCO1B1	*20|*20	0.000936914
SLCO1B1	*20|*24	0.000312305
SLCO1B1	*20|*27	0.00218613
SLCO1B1	*20|*30	0.000312305
SLCO1B1	*20|*31	0.00156152
SLCO1B1	*20|*37	0.0315428
SLCO1B1	*20|*41	0.000936914
SLCO1B1	*20|*43	0.00124922
SLCO1B1	*20|*5	0.00062461
SLCO1B1	*20|*9	0.000312305
SLCO1B1	*24|*37	0.000312305
SLCO1B1	*27|*27	0.000312305
SLCO1B1	*27|*30	0.00062461
SLCO1B1	*27|*31	0.000936914
SLCO1B1	*27|*37	0.0137414
SLCO1B1	*27|*41	0.00062461
SLCO1B1	*27|*44	0.000312305
SLCO1B1	*28|*37	0.00062461
SLCO1B1	*29|*37	0.00062461
SLCO1B1	*30|*31	0.00062461
SLCO1B1	*30|*37	0.00405996
SLCO1B1	*30|*43	0.000312305
SLCO1B1	*31|*31	0.00124922
SLCO1B1	*31|*37	0.00843223
SLCO1B1	*31|*41	0.00062461
SLCO1B1	*31|*43	0.00062461
SLCO1B1	*37|*37	0.2208
SLCO1B1	*37|*39	0.00062461
SLCO1B1	*37|*41	0.0106184
SLCO1B1	*37|*43	0.00843223
SLCO1B1	*37|*44	0.00156152
SLCO1B1	*37|*45	0.000936914
SLCO1B1	*37|*46	0.000312305
SLCO1B1	*37|*47	0.00062461
SLCO1B1	*37|*5	0.00312305
SLCO1B1	*41|*41	0.00062461
SLCO1B1	*41|*43	0.000936914
SLCO1B1	*43|*43	0.000312305
SLCO1B1	*45|*45	0.000312305
DPYD	*1|*1	0.244535
DPYD	*1|rs142619737	0.00062461
DPYD	*1|rs17376848	0.0293567
DPYD	*1|rs1801158	0.00999375
DPYD	*1|rs1801159	0.126796
DPYD	*1|rs1801160	0.0240475
DPYD	*1|rs1801265	0.136477
DPYD	*1|rs199634007	0.000312305
DPYD	*1|rs200562975	0.000312305
DPYD	*1|rs2297595	0.0103061
DPYD	*1|rs3918290	0.00281074
DPYD	*1|rs527580106	0.00062461
DPYD	*1|rs532341730	0.000312305
DPYD	*1|rs558354142	0.000312305
DPYD	*1|rs57918000	0.00062461
DPYD	*1|rs61622928	0.00437227
DPYD	*1|rs67376798	0.00124922
DPYD	*1|rs75017182;-rs56038477	0.000936914
DPYD	rs142619737|rs1801159	0.000312305
DPYD	rs142619737|rs1801265	0.000312305
DPYD	rs145548112|rs1801159	0.000312305
DPYD	rs17376848|rs17376848	0.00187383
DPYD	rs17376848|rs1801159	0.00874453
DPYD	rs17376848|rs1801160	0.00187383
DPYD	rs17376848|rs1801265	0.00530918
DPYD	rs1801158|rs1801158	0.00062461
DPYD	rs1801158|rs1801159	0.00281074
DPYD	rs1801158|rs1801265	0.00124922
DPYD	rs1801158|rs2297595	0.00062461
DPYD	rs1801158|rs57918000	0.000312305
DPYD	rs1801158|rs67376798	0.000312305
DPYD	rs1801159|rs1801159	0.0290443
DPYD	rs1801159|rs1801160	0.0065584
DPYD	rs1801159|rs1801265	0.0259213
DPYD	rs1801159|rs200562975	0.000312305
DPYD	rs1801159|rs2297595	0.00249844
DPYD	rs1801159|rs3918290	0.00062461
DPYD	rs1801159|rs57918000	0.000312305
DPYD	rs1801159|rs6670886	0.000312305
DPYD	rs1801159|rs67376798	0.000936914
DPYD	rs1801160|rs1801160	0.00156152
DPYD	rs1801160|rs1801265	0.00405996
DPYD	rs1801160|rs2297595	0.000936914
DPYD	rs1801160|rs57918000	0.000312305
DPYD	rs1801160|rs61622928	0.000312305
DPYD	rs1801265|rs1801265	0.0312305
DPYD	rs1801265|rs200562975	0.000312305
DPYD	rs1801265|rs2297595	0.00405996
DPYD	rs1801265|rs45589337	0.00062461
DPYD	rs1801265|rs532341730	0.000312305
DPYD	rs1801265|rs575763449	0.000312305
DPYD	rs1801265|rs57918000	0.000312305
DPYD	rs1801265|rs61622928	0.00312305
DPYD	rs1801265|rs6670886	0.000312305
DPYD	rs1801265|rs67376798	0.000312305
DPYD	rs1801265|rs75017182;-rs56038477	0.000312305
DPYD	rs2297595|rs2297595	0.000312305
DPYD	rs2297595|rs575763449	0.000312305
DPYD	rs2297595|rs57918000	0.000312305
DPYD	rs2297595|rs61622928	0.000312305
DPYD	rs3918290|rs3918290	0.000312305
CYP2D6	*1/*1	0.127733
CYP2D6	*1/*10	0.032792
CYP2D6	*1/*106	0.00156152
CYP2D6	*1/*108	0.00062461
CYP2D6	*1/*10x2	0.00062461
CYP2D6	*1/*111	0.00156152
CYP2D6	*1/*112	0.00062461
CYP2D6	*1/*113	0.000936914
CYP2D6	*1/*117	0.00062461
CYP2D6	*1/*121	0.000312305
CYP2D6	*1/*125	0.000312305
CYP2D6	*1/*13	0.00062461
CYP2D6	*1/*139	0.000312305
CYP2D6	*1/*14	0.00156152
CYP2D6	*1/*17	0.0265459
CYP2D6	*1/*17x2	0.00062461
CYP2D6	*1/*1x2	0.00499688
CYP2D6	*1/*21	0.000936914
CYP2D6	*1/*22	0.000312305
CYP2D6	*1/*27	0.000312305
CYP2D6	*1/*28	0.000936914
CYP2D6	*1/*29	0.0159275
CYP2D6	*1/*29x2	0.00062461
CYP2D6	*1/*2x2	0.00968145
CYP2D6	*1/*2x3	0.000312305
CYP2D6	*1/*3	0.00343535
CYP2D6	*1/*31	0.00124922
CYP2D6	*1/*33	0.00218613
CYP2D6	*1/*35	0.0118676
CYP2D6	*1/*35x2	0.000312305
CYP2D6	*1/*36	0.00062461
CYP2D6	*1/*36+*10	0.0315428
CYP2D6	*1/*36+*36+*10	0.00249844
CYP2D6	*1/*36+*36+*36+*10	0.000312305
CYP2D6	*1/*39	0.000936914
CYP2D6	*1/*40	0.00187383
CYP2D6	*1/*43	0.00374766
CYP2D6	*1/*45	0.00749532
CYP2D6	*1/*49	0.000312305
CYP2D6	*1/*4x2	0.00530918
CYP2D6	*1/*4x3	0.00062461
CYP2D6	*1/*5	0.0262336
CYP2D6	*1/*6	0.00374766
CYP2D6	*1/*68+*4	0.0115553
CYP2D6	*1/*68+*68+*4	0.00124922
CYP2D6	*1/*7	0.00124922
CYP2D6	*1/*71	0.000312305
CYP2D6	*1/*82	0.000936914
CYP2D6	*1/*86	0.00249844
CYP2D6	*1/*9	0.00499688
CYP2D6	*1/*99	0.00062461
CYP2D6	*1+*90/*36+*10	0.000312305
CYP2D6	*10/*10	0.00405996
CYP2D6	*10/*10x2	0.00062461
CYP2D6	*10/*14	0.00062461
CYP2D6	*10/*17	0.00437227
CYP2D6	*10/*2	0.011243
CYP2D6	*10/*29	0.00218613
CYP2D6	*10/*2x2	0.00062461
CYP2D6	*10/*36	0.00062461
CYP2D6	*10/*36+*10	0.021549
CYP2D6	*10/*4	0.00249844
CYP2D6	*10/*40	0.00062461
CYP2D6	*10/*41	0.00437227
CYP2D6	*10/*43	0.000312305
CYP2D6	*10/*45	0.00062461
CYP2D6	*10/*46	0.000312305
CYP2D6	*10/*49	0.000312305
CYP2D6	*10/*4x2	0.00124922
CYP2D6	*10/*5	0.00405996
CYP2D6	*10/*68+*4	0.000312305
CYP2D6	*10/*86	0.00062461
CYP2D6	*10/*9	0.000312305
CYP2D6	*106/*106	0.000312305
CYP2D6	*106/*17	0.00062461
CYP2D6	*106/*2	0.00124922
CYP2D6	*106/*29	0.00156152
CYP2D6	*106/*41	0.000312305
CYP2D6	*106/*43	0.000312305
CYP2D6	*106/*45	0.000312305
CYP2D6	*106/*5	0.00062461
CYP2D6	*108/*2	0.000312305
CYP2D6	*10x2/*2	0.000312305
CYP2D6	*11/*6	0.000312305
CYP2D6	*111/*2	0.00062461
CYP2D6	*111/*3	0.000312305
CYP2D6	*111/*4	0.00062461
CYP2D6	*113/*2	0.000936914
CYP2D6	*113/*4	0.000312305
CYP2D6	*113/*41	0.000936914
CYP2D6	*113/*86	0.000312305
CYP2D6	*117/*35	0.000312305
CYP2D6	*117/*68+*4	0.000312305
CYP2D6	*125/*17	0.00062461
CYP2D6	*125/*2	0.00062461
CYP2D6	*125/*29	0.00062461
CYP2D6	*125/*36	0.000312305
CYP2D6	*13/*68+*4	0.000312305
CYP2D6	*13+*2/*1	0.00156152
CYP2D6	*13+*2/*2	0.000312305
CYP2D6	*13+*2/*35	0.000312305
CYP2D6	*14/*36+*10	0.000936914
CYP2D6	*15/*17	0.00062461
CYP2D6	*15/*2	0.00062461
CYP2D6	*17/*17	0.0109307
CYP2D6	*17/*2	0.0131168
CYP2D6	*17/*27	0.000312305
CYP2D6	*17/*29	0.0109307
CYP2D6	*17/*2x2	0.00437227
CYP2D6	*17/*3	0.000312305
CYP2D6	*17/*35	0.000312305
CYP2D6	*17/*36	0.00187383
CYP2D6	*17/*4	0.00281074
CYP2D6	*17/*40	0.00062461
CYP2D6	*17/*41	0.00249844
CYP2D6	*17/*43	0.00187383
CYP2D6	*17/*45	0.00405996
CYP2D6	*17/*46	0.000936914
CYP2D6	*17/*4x2	0.00468457
CYP2D6	*17/*5	0.00718301
CYP2D6	*17/*68+*45	0.000312305
CYP2D6	*17/*82	0.000312305
CYP2D6	*17/*84	0.000312305
CYP2D6	*17x2/*2	0.000312305
CYP2D6	*1x2/*10	0.000312305
CYP2D6	*1x2/*106	0.000312305
CYP2D6	*1x2/*17	0.000312305
CYP2D6	*1x2/*1x2	0.00062461
CYP2D6	*1x2/*2	0.00343535
CYP2D6	*1x2/*29	0.000312305
CYP2D6	*1x2/*35	0.000312305
CYP2D6	*1x2/*36+*10	0.00062461
CYP2D6	*1x2/*4	0.000312305
CYP2D6	*1x2/*41	0.000312305
CYP2D6	*1x2/*7	0.000312305
CYP2D6	*1x3/*10	0.000312305
CYP2D6	*2/*2	0.0262336
CYP2D6	*2/*22	0.000312305
CYP2D6	*2/*27	0.00062461
CYP2D6	*2/*28	0.000312305
CYP2D6	*2/*29	0.0065584
CYP2D6	*2/*29x2	0.000312305
CYP2D6	*2/*2x2	0.00405996
CYP2D6	*2/*3	0.00249844
CYP2D6	*2/*31	0.000312305
CYP2D6	*2/*32	0.000312305
CYP2D6	*2/*33	0.00062461
CYP2D6	*2/*35	0.00437227
CYP2D6	*2/*36	0.000312305
CYP2D6	*2/*36+*10	0.011243
CYP2D6	*2/*36+*36+*10	0.000312305
CYP2D6	*2/*4	0.0165522
CYP2D6	*2/*4.013+*4	0.00062461
CYP2D6	*2/*40	0.000936914
CYP2D6	*2/*41	0.0227983
CYP2D6	*2/*43	0.00156152
CYP2D6	*2/*43x2	0.000312305
CYP2D6	*2/*45	0.00218613
CYP2D6	*2/*46	0.000312305
CYP2D6	*2/*4x2	0.00249844
CYP2D6	*2/*5	0.0106184
CYP2D6	*2/*59	0.00062461
CYP2D6	*2/*7	0.00062461
CYP2D6	*2/*71	0.000312305
CYP2D6	*2/*84	0.000312305
CYP2D6	*2/*86	0.00281074
CYP2D6	*2/*9	0.00187383
CYP2D6	*2/*99	0.000312305
CYP2D6	*21/*36+*10	0.00062461
CYP2D6	*27/*29	0.00062461
CYP2D6	*28/*59	0.000312305
CYP2D6	*28/*68+*4	0.000312305
CYP2D6	*29/*29	0.00218613
CYP2D6	*29/*3	0.000312305
CYP2D6	*29/*36	0.000312305
CYP2D6	*29/*4	0.00187383
CYP2D6	*29/*41	0.00156152
CYP2D6	*29/*43	0.000312305
CYP2D6	*29/*43x2	0.000312305
CYP2D6	*29/*45	0.000936914
CYP2D6	*29/*45x3	0.000312305
CYP2D6	*29/*46	0.000312305
CYP2D6	*29/*4x2	0.000936914
CYP2D6	*29/*5	0.00312305
CYP2D6	*29/*68+*4	0.000312305
CYP2D6	*29/*68+*68+*45	0.000312305
CYP2D6	*29x2/*34	0.000312305
CYP2D6	*29x2/*4	0.000312305
CYP2D6	*29x2/*43	0.000312305
CYP2D6	*2x2/*22	0.000312305
CYP2D6	*2x2/*28	0.000312305
CYP2D6	*2x2/*29	0.00187383
CYP2D6	*2x2/*2x2	0.00062461
CYP2D6	*2x2/*31	0.000312305
CYP2D6	*2x2/*35	0.000312305
CYP2D6	*2x2/*36+*10	0.00062461
CYP2D6	*2x2/*4	0.00062461
CYP2D6	*2x2/*4.013+*4	0.000312305
CYP2D6	*2x2/*41	0.000936914
CYP2D6	*2x2/*45	0.000312305
CYP2D6	*2x2/*46	0.000312305
CYP2D6	*2x2/*4x2	0.000312305
CYP2D6	*2x2/*68+*4	0.00062461
CYP2D6	*2x2/*71	0.000312305
CYP2D6	*2x2/*9	0.00062461
CYP2D6	*2x3/*29	0.000312305
CYP2D6	*3/*3	0.00062461
CYP2D6	*3/*4	0.000312305
CYP2D6	*3/*4.013+*4	0.000312305
CYP2D6	*3/*45	0.000312305
CYP2D6	*3/*5	0.000312305
CYP2D6	*3/*68+*4	0.000312305
CYP2D6	*31/*41	0.000312305
CYP2D6	*31/*68+*4	0.000312305
CYP2D6	*32/*35	0.000312305
CYP2D6	*32/*41	0.00062461
CYP2D6	*33/*4	0.000312305
CYP2D6	*33/*41	0.000312305
CYP2D6	*33/*5	0.000312305
CYP2D6	*33/*68+*4	0.000312305
CYP2D6	*35/*13	0.000312305
CYP2D6	*35/*35	0.00156152
CYP2D6	*35/*4	0.00405996
CYP2D6	*35/*41	0.00156152
CYP2D6	*35/*5	0.00062461
CYP2D6	*35/*6	0.00062461
CYP2D6	*35/*68+*4	0.00187383
CYP2D6	*35/*86	0.000312305
CYP2D6	*35/*9	0.00062461
CYP2D6	*36/*36	0.000312305
CYP2D6	*36/*36+*10	0.00062461
CYP2D6	*36/*45	0.000312305
CYP2D6	*36+*10/*36+*10	0.0246721
CYP2D6	*36+*10/*36+*36	0.000312305
CYP2D6	*36+*10/*36+*36+*10	0.00249844
CYP2D6	*36+*36/*41	0.000312305
CYP2D6	*36+*36+*10/*36+*36+*10	0.000312305
CYP2D6	*39/*4	0.000312305
CYP2D6	*39/*41	0.000312305
CYP2D6	*4/*4	0.00780762
CYP2D6	*4/*4.013+*4	0.000936914
CYP2D6	*4/*40	0.000312305
CYP2D6	*4/*41	0.0140537
CYP2D6	*4/*43	0.000312305
CYP2D6	*4/*43x2	0.000312305
CYP2D6	*4/*4x2	0.000936914
CYP2D6	*4/*5	0.00437227
CYP2D6	*4/*59	0.000312305
CYP2D6	*4/*68+*4	0.00437227
CYP2D6	*4/*7	0.000312305
CYP2D6	*4/*82	0.000312305
CYP2D6	*4/*86	0.000312305
CYP2D6	*4/*9	0.00156152
CYP2D6	*4/*9x2	0.000312305
CYP2D6	*40/*5	0.000312305
CYP2D6	*41/*36+*10	0.00499688
CYP2D6	*41/*4.013+*4	0.000312305
CYP2D6	*41/*41	0.00499688
CYP2D6	*41/*43	0.000312305
CYP2D6	*41/*45	0.000312305
CYP2D6	*41/*46	0.000312305
CYP2D6	*41/*5	0.00343535
CYP2D6	*41/*6	0.00124922
CYP2D6	*41/*86	0.00062461
CYP2D6	*41/*9	0.00156152
CYP2D6	*43/*5	0.00062461
CYP2D6	*43/*86	0.000312305
CYP2D6	*45/*5	0.000312305
CYP2D6	*46/*5	0.000312305
CYP2D6	*49/*36+*10	0.000936914
CYP2D6	*49/*36+*36+*10	0.000312305
CYP2D6	*49/*5	0.000312305
CYP2D6	*4x2/*41	0.000312305
CYP2D6	*4x2/*45	0.00062461
CYP2D6	*4x2/*4x2	0.000312305
CYP2D6	*5/*36+*10	0.00437227
CYP2D6	*5/*5	0.00124922
CYP2D6	*5/*68+*4	0.00062461
CYP2D6	*52/*36+*36+*10	0.000312305
CYP2D6	*56/*5	0.000312305
CYP2D6	*6/*6	0.000312305
CYP2D6	*6/*68+*4	0.000936914
CYP2D6	*6/*9	0.000312305
CYP2D6	*68/*1	0.00062461
CYP2D6	*68/*46	0.000312305
CYP2D6	*68+*4/*68+*4	0.00156152
CYP2D6	*7/*83	0.000312305
CYP2D6	*71/*36+*10	0.000936914
CYP2D6	*71/*36+*36+*10	0.000312305
CYP2D6	*84/*5	0.000312305
CYP2D6	*86/*36+*10	0.000312305
CYP2D6	*9/*68+*4	0.000312305
CYP2D6	*9/*9	0.000312305
