# Supplementary material for: Star allele search: a pharmacogenetic annotation database and user-friendly search tool of publicly available 1000 Genomes Project biospecimens
Source: BMC Genomics. 2024 Jan 26;25:116. doi: 10.1186/s12864-024-09994-6 (PMC10811916; doi:10.1186/s12864-024-09994-6)
Supplement: Supplementary file 5 — Additional file 5: Table S5. Star Allele Frequencies. [file 12864_2024_9994_MOESM5_ESM.xlsx]

## Sheet: TableS5
Pharmacogene	*Allele	Allele Frequency			Table S5. Star Allele Frequencies.
CYP2A13	*1	0.893192
CYP2A13	*2	0.0754216
CYP2A13	*6	0.000468457
CYP2A13	*7	0.00359151
CYP2A13	*8	0.0254528
CYP2A6	*1	0.741568
CYP2A6	*11	0.00109307
CYP2A6	*13	0.000312305
CYP2A6	*14	0.0134291
CYP2A6	*15	0.00218613
CYP2A6	*17	0.0352904
CYP2A6	*18	0.00702686
CYP2A6	*2	0.00921299
CYP2A6	*21	0.00452842
CYP2A6	*25	0.00265459
CYP2A6	*26	0.00187383
CYP2A6	*31	0.00234229
CYP2A6	*9	0.121174
CYP2B6	*1	0.527639
CYP2B6	*10	0.00468457
CYP2B6	*11	0.00109307
CYP2B6	*15	0.00171768
CYP2B6	*18	0.0238913
CYP2B6	*2	0.0393504
CYP2B6	*22	0.014366
CYP2B6	*23	0.000312305
CYP2B6	*27	0.000156152
CYP2B6	*3	0.000156152
CYP2B6	*33	0.000312305
CYP2B6	*9	0.314179
CYP2C19	*1	0.585103
CYP2C19	*10	0.000312305
CYP2C19	*11	0.000156152
CYP2C19	*13	0.00593379
CYP2C19	*15	0.00218613
CYP2C19	*17	0.158963
CYP2C19	*2	0.214866
CYP2C19	*22	0.000156152
CYP2C19	*3	0.0131168
CYP2C19	*35	0.00780762
CYP2C19	*39	0.00249844
CYP2C19	*4	0.000780762
CYP2C19	*8	0.00109307
CYP2C19	*9	0.00312305
CYP2C8	*1	0.868051
CYP2C8	*11	0.00062461
CYP2C8	*14	0.000312305
CYP2C8	*15	0.00281074
CYP2C8	*16	0.000936914
CYP2C8	*17	0.00202998
CYP2C8	*18	0.000312305
CYP2C8	*2	0.0579325
CYP2C8	*3	0.0476265
CYP2C8	*4	0.0178014
CYP2C8	*6	0.00109307
CYP2C9	*1	0.845721
CYP2C9	*11	0.00765147
CYP2C9	*12	0.00062461
CYP2C9	*13	0.000468457
CYP2C9	*14	0.00374766
CYP2C9	*2	0.0496565
CYP2C9	*29	0.00062461
CYP2C9	*3	0.0457527
CYP2C9	*31	0.000312305
CYP2C9	*44	0.000156152
CYP2C9	*5	0.00437227
CYP2C9	*61	0.000312305
CYP2C9	*66	0.00062461
CYP2C9	*8	0.0156152
CYP2C9	*9	0.0234229
CYP3A4	*1	0.544816
CYP3A4	*10	0.00140537
CYP3A4	*12	0.000780762
CYP3A4	*15	0.00593379
CYP3A4	*16	0.00062461
CYP3A4	*18	0.00202998
CYP3A4	*19	0.000468457
CYP3A4	*2	0.000312305
CYP3A4	*22	0.0128045
CYP3A4	*23	0.00109307
CYP3A4	*28	0.000468457
CYP3A4	*3	0.000936914
CYP3A4	*35	0.000312305
CYP3A4	*36	0.42208
CYP3A4	*37	0.00140537
CYP3A4	*4	0.00124922
CYP3A4	*5	0.000312305
CYP3A4	*7	0.000312305
CYP3A5	*1	0.305122
CYP3A5	*3	0.615397
CYP3A5	*6	0.0465334
CYP3A5	*7	0.0329482
CYP4F2	*1	0.710962
CYP4F2	*2	0.0573079
CYP4F2	*3	0.130856
NUDT15	*1	0.958463
NUDT15	*15	0.000312305
NUDT15	*3	0.0371643
NUDT15	*4	0.00140537
SLCO1B1	*1	0.35634
SLCO1B1	*14	0.0555903
SLCO1B1	*15	0.0722986
SLCO1B1	*16	0.00062461
SLCO1B1	*19	0.000468457
SLCO1B1	*20	0.0363835
SLCO1B1	*24	0.000468457
SLCO1B1	*27	0.0134291
SLCO1B1	*28	0.000468457
SLCO1B1	*29	0.000468457
SLCO1B1	*30	0.00374766
SLCO1B1	*31	0.0110868
SLCO1B1	*37	0.404122
SLCO1B1	*39	0.000468457
SLCO1B1	*41	0.0098376
SLCO1B1	*43	0.00796377
SLCO1B1	*44	0.000936914
SLCO1B1	*45	0.00124922
SLCO1B1	*46	0.00109307
SLCO1B1	*47	0.00062461
SLCO1B1	*5	0.00858838
SLCO1B1	*9	0.000312305
DPYD	*1	0.487664
DPYD	rs142619737	0.00062461
DPYD	rs145529148	0.000312305
DPYD	rs145548112	0.000156152
DPYD	rs17376848	0.0274828
DPYD	rs1801158	0.00968145
DPYD	rs1801159	0.134135
DPYD	rs1801160	0.0237352
DPYD	rs1801265	0.145846
DPYD	rs199634007	0.000156152
DPYD	rs199777072	0.000312305
DPYD	rs200562975	0.000468457
DPYD	rs2297595	0.0120237
DPYD	rs3918290	0.00202998
DPYD	rs45589337	0.000312305
DPYD	rs527580106	0.000312305
DPYD	rs532341730	0.000312305
DPYD	rs558354142	0.000312305
DPYD	rs575763449	0.000312305
DPYD	rs57918000	0.00171768
DPYD	rs60511679	0.000156152
DPYD	rs61622928	0.00437227
DPYD	rs6670886	0.000312305
DPYD	rs67376798	0.00140537
CYP2D6	*1	0.244535
CYP2D6	*1+*90	0.000156152
CYP2D6	*10	0.0495003
CYP2D6	*106	0.00374766
CYP2D6	*108	0.000468457
CYP2D6	*10x2	0.000780762
CYP2D6	*11	0.000156152
CYP2D6	*111	0.00156152
CYP2D6	*112	0.000312305
CYP2D6	*113	0.00171768
CYP2D6	*117	0.00062461
CYP2D6	*121	0.000156152
CYP2D6	*125	0.00124922
CYP2D6	*13	0.00062461
CYP2D6	*13+*2	0.00109307
CYP2D6	*139	0.000156152
CYP2D6	*14	0.00156152
CYP2D6	*15	0.00062461
CYP2D6	*17	0.0559026
CYP2D6	*17x2	0.000468457
CYP2D6	*1x2	0.00640225
CYP2D6	*1x3	0.000156152
CYP2D6	*2	0.0915053
CYP2D6	*21	0.000780762
CYP2D6	*22	0.000468457
CYP2D6	*27	0.000936914
CYP2D6	*28	0.00109307
CYP2D6	*29	0.0281074
CYP2D6	*29x2	0.000936914
CYP2D6	*2x2	0.0140537
CYP2D6	*2x3	0.000312305
CYP2D6	*3	0.00484072
CYP2D6	*31	0.00124922
CYP2D6	*32	0.00062461
CYP2D6	*33	0.00202998
CYP2D6	*34	0.000156152
CYP2D6	*35	0.0156152
CYP2D6	*35x2	0.000156152
CYP2D6	*36	0.00281074
CYP2D6	*36+*10	0.0658963
CYP2D6	*36+*36	0.000312305
CYP2D6	*36+*36+*10	0.00343535
CYP2D6	*36+*36+*36+*10	0.000156152
CYP2D6	*39	0.000780762
CYP2D6	*4	0.0376327
CYP2D6	*4.013+*4	0.00124922
CYP2D6	*40	0.00234229
CYP2D6	*41	0.0373204
CYP2D6	*43	0.00499688
CYP2D6	*43x2	0.000468457
CYP2D6	*45	0.00890069
CYP2D6	*45x3	0.000156152
CYP2D6	*46	0.00156152
CYP2D6	*49	0.00109307
CYP2D6	*4x2	0.00874453
CYP2D6	*4x3	0.000312305
CYP2D6	*5	0.0354466
CYP2D6	*52	0.000156152
CYP2D6	*56	0.000156152
CYP2D6	*59	0.00062461
CYP2D6	*6	0.00390381
CYP2D6	*68	0.000468457
CYP2D6	*68+*4	0.0129606
CYP2D6	*68+*45	0.000156152
CYP2D6	*68+*68+*4	0.00062461
CYP2D6	*68+*68+*45	0.000156152
CYP2D6	*7	0.00140537
CYP2D6	*71	0.00109307
CYP2D6	*82	0.000780762
CYP2D6	*83	0.000156152
CYP2D6	*84	0.000468457
CYP2D6	*86	0.00405996
CYP2D6	*9	0.00640225
CYP2D6	*99	0.000468457
CYP2D6	*9x2	0.000156152
